# Supplementary material for: Dynamic changes and clinical significance of the gut microbiota and serum metabolites in breast cancer onset, progression and chemotherapy intervention
Source: Front Oncol. 2026 May 14;16:1795317. doi: 10.3389/fonc.2026.1795317 (PMC13215807; doi:10.3389/fonc.2026.1795317)
Supplement: Supplementary file 6 [file Table3.xls]

Component	PCBC3	PCBC4	PCBC5	PCBC6	PCBC7	PCBC8	PCBC9	PCBC10	PCBC11	PCBC12	PCBC13	PCBC14	PCBC18	PCBC19	PCBC20	PCBC22	PCBC23	PCBC24	PCBC26	PCBC27	PCBC28	PCBC29	PCBC30	PCBC31	PCBC32	PCBC33	PCBC34	PCBC35	PCBC36	PCBC37	PCBC38	PCBC39	PCBC40	PCBC41	BC1	BC2	BC3	BC5	BC7	BC9	BC10	BC11	BC12	BC13	BC14	BC15	BC16	BC17	BC18
0.556_249.9258886	101858.64554175	90485.5605643006	106345.337023084	110557.621470776	111820.720519934	89608.2945303398	124566.455538664	123474.260803368	133435.068237962	118300.61119744	96883.2607267417	113608.463717965	131836.383777966	116667.201052949	26184.445938543	151201.115590281	174705.240282737	99711.7311156185	149566.462887181	25154.4704111768	136970.711615716	128376.310905859	28284.3064595761	124005.108858017	99354.1695783648	810404.86663663306	118432.854989076	92140.5515266762	112282.377619833	63399.7460209718	128627.069953982	153556.709755135	112009.624718428	113156.062467748	173155.562209341	113398.678516173	114195.657104414	872840.021342188	110772.182601474	132299.078929827	120765.691678882	143575.833356634	96530.0343922191	165656.250578244	194536.038006182	801715.899880063	111181.916166197	132024.787297915	146911.725756682
0.687_225.0345280	24372915.758716	13676444.8761736	8387341.19409977	11118276.4446973	6813076.57547466	10119935.4365735	12760521.9181066	17065462.7392488	6700868.13536676	15595522.649676	11299092.0767478	18532083.0459922	15235930.1899795	9810702.97560609	16617486.6751421	15568515.5567399	7667132.99802733	7769412.20362289	11488930.3868752	12005623.1372173	12286387.5344376	8063741.0343904	8777757.47164488	24636606.8298963	8618419.75816932	29435565.9693892	11588415.2760947	6955878.22745218	10284742.1547653	9622855.6197642	6412425.1038424	14363974.9695815	7175684.61032122	5789555.18534486	6689216.25075515	14358794.6886351	10724016.960463401	7905070.04458729	19198834.7396849	4726714.68525355	5839186.40295058	11325745.904513	7967787.25921234	12968479.8480146	10048878.5519617	10263689.3030662	10950319.2374663	15048269.877637	8566183.24807492
0.706_670.7163907	3542856.37161213	2240229.7113997	1789495.9323808	1945155.78862378	2108968.08777513	1986154.66038255	2023742.00715457	1578722.7929722	1976402.4508959	2108422.84255653	2689022.48886089	2251315.22530065	3726469.77734712	2055719.04345707	2160127.08567881	2074467.97138773	2313678.37888652	2207868.11166327	2474501.7684109	43689777.4255388	2748081.20923703	2350296.65800526	2580252.35303311	2402941.41851439	2760745.92803833	2919460.12756284	1896729.74250362	2009993.2088889	2559166.97748102	3141180.32556092	2228747.50217162	2218402.49721763	2695666.21637927	2262239.59328286	2409822.93805216	2056666.4343244	3002322.38486535	1617896.63769544	2185909.97871128	1739632.67351508	1831207.71992721	2737798.46054069	1933010.68436677	2344537.67976469	2444430.26695502	2492684.63167932	1995160.01349535	1935608.75359142	2378880.35365427
0.709_177.0872349	2219429.62444147	1970961.56553623	1074683.51353053	1583561.44339881	1745238.51374096	2483121.29818462	2157381.07642143	1803673.24772143	2108217.29728198	1508628.70999884	2188999.1781679	4160887.86272918	1560860.21449902	2124203.1411743	2836575.19438257	1870242.59482159	1812448.57969121	1701288.05758514	2820116.99849221	1577489.00240309	6627747.51308011	1622994.16231652	1616509.25825267	2627854.92168314	2719418.70277131	2166872.62190933	2255783.50565532	2402285.67670551	1415866.2672295	929484.645361063	1438490.19409202	1779197.68077272	1224375.67109247	1844959.96013914	1291539.72624553	1561389.99576134	1855096.45103093	1014034.08013651	1034937.1790326	1268680.50676749	1167224.87653079	2342224.55707256	1003300.35412774	1675927.45671198	1934371.73528945	1973932.10716732	1503138.62576568	2389798.06442056	1847473.54604994
0.713_126.9050725	954506.319803058	894679.081970845	977246.819212872	1086221.79185809	1139816.26634767	3632942.52201916	543336.854104402	1000464.02271312	824265.155677924	880639.392522298	972499.299834491	928743.887278251	1176031.38566457	1095175.68225084	684894.756547174	901298.149834585	1596594.3500052	663187.025606666	750426.660676882	1483548.86286499	1106942.59388236	968843.916101486	1742366.72435887	372981.896824611	1036501.86537573	459363.213863389	1052589.32706006	1268894.19390124	1095675.77074067	1286342.80229181	809964.29533355	1279309.80903425	791557.843944664	989197.940938946	818360.969152402	1000416.85664398	3180927.07090175	1658133.87202069	2513204.03892781	916138.734729637	971274.932262136	1306649.13721157	993032.672860718	11632555.4353532	11906919.4542125	1027621.24861588	1367692.31052654	1000332.87941728	856323.936133363
0.724_229.1181489	2171422.83798909	2523289.08684012	2113671.41484571	3106794.31190579	3064508.44164528	3555605.43239824	1240960.77870952	3526066.85473866	1901444.91603096	3800644.44254427	3147900.53943131	1524927.03791065	1709976.61875051	3337701.68148475	2274706.53186854	1947801.86806304	2369902.12929606	1848662.23263529	1667234.49369542	681527.701251757	1528319.75544114	2075243.71360181	2071508.10919692	5120675.78705847	2259007.56934777	1239939.70259699	2679670.82467685	4518834.48252527	2045523.6966304	4068227.68945741	2728405.87168671	2017538.93026984	3076104.88731583	2956888.07474466	1161408.48413171	1075363.80502674	2578263.28738568	1110839.46721392	1500390.08803485	2234476.16856673	931717.337969181	1725169.94592115	1353263.09410326	2131697.16869988	2393847.73910722	1320725.55996794	3563314.18754408	1860847.55045791	1434072.52668388
0.739_199.0379294	1468027.82790813	2482595.05741053	7234824.4848342	9253397.55161142	8920698.05256143	15779052.3580867	7057561.32145521	13380359.4424575	15001174.5680563	21565888.2216293	13656826.4970976	17772071.2425867	3421764.15793221	13930932.0338021	6659200.93097695	12536872.6185801	8762979.12517881	9003266.52406352	7663249.18334644	14712830.7357647	11933670.8767069	19041661.9904833	11872784.7847104	405166.402150909	7143860.02581663	2696403.19658191	8904226.18246824	12381553.4569792	727925.470891805	5813947.16633567	7120172.06442218	14992012.6761487	13034721.3998562	14832043.5992918	15697468.3491555	16334588.7135569	5535850.15596765	13199572.104373	7959889.70416583	9021137.6891902	15010762.5147536	10952309.5243258	12764987.3584009	17170166.6955412	11408877.9757861	14274942.2598288	15271919.3697931	18953915.19	8886823.17999518
0.741_253.0928543	632291.286427158	1087229.86926349	1866261.07316449	2276739.80860967	3208697.74385952	4805766.05531165	2853015.52248643	2589612.25254656	5173010.93557772	6700314.20039435	3678386.73812102	4565384.54660806	1030920.44993906	4227949.77894928	1120627.01768448	2813432.48956322	3523424.51096752	2030399.299	1302200.67148031	3242273.07605003	3085877.59218983	5076010.22566448	4000417.87083848	3968045.39306446	2187189.8287285	837217.128931734	3288902.02666268	2351934.40241908	2726197.15204714	1221212.30498188	2588986.43124749	4371673.16406597	4259128.60282245	3302471.13412599	4202101.07175435	3230537.67745477	1383230.70550467	6448583.09553353	2383245.70366373	3358187.96389677	5160651.32279942	3019739.78571904	4127526.16807278	5928123.31511514	4231336.77732088	2805529.27409738	3424984.16238687	5237487.09672468	2479735.39982636
0.791_405.8483820	320346.830962046	293660.21516966	338392.090844655	513469.730211388	180955.51410732	482387.941070748	380960.085060799	1221949.07333079	548483.353620183	286692.684157273	281948.078393582	230196.328616622	254667.455705373	248981.875385808	25872937.232613	204174.913186749	305175.963683736	200958.039423335	6127293.19061869	195540.318735014	814967.780654056	572095.13431437	248209.603315204	480104.30179259	400503.660851706	289418.15350883	554991.944306042	467628.324989761	249441.819624955	231040.772262782	14915820.9602442	345323.564708591	577469.691698403	1028163.50146123	269529.900525632	241415.94278604	213687.75782241	245157.567976463	140732.843083937	358950.25455118	229438.209857994	1391834.47287408	268732.080692203	288108.825324825	217589.661827238	220978.261703711	850752.75063535	219787.278813452	425870.457010465
0.829_660.6252723	315487.944012302	381408.90081476	4219782.66823639	241169.417133116	275776.546920573	564800.248295164	486648.605974649	468569.008343328	282796.344063632	432240.348948545	329535.761899536	198912.315397008	256430.052131965	445721.674838618	488991.184359539	412996.329015895	269661.935736097	505116.973080393	1724465.33503792	234482.858933388	258531.312277353	511586.265675395	245823.123651301	446895.413490289	179859.214165891	305827.589719943	363266.077998251	7379965.17885866	438890.595312292	303564.043860261	10055085.5963065	411662.667422908	225709.390252382	336354.498034247	334699.070518216	230063.367618977	241617.69158589	365913.357916209	263511.897744822	252666.978831567	297893.163663059	290227.181098367	372636.068266359	339620.389039585	353184.960305633	372565.253690614	270392.91211359	203267.539529045	301878.71384942
0.846_372.8286209	226427.611503917	297405.0448	195622.689309043	212014.222764192	248064.010418256	508577.49103625	364509.036539892	307955.850803238	191715.426413307	286592.645743094	240827.14438347	4845634.76624739	228155.912134102	335810.416257834	265399.920539747	232027.910685169	238092.97501135	219172.732897607	215107.960380457	204301.793208896	163280.420870715	218401.629851684	313992.911025393	348692.490509309	268449.059440655	276935.442451843	389274.119697763	6723956.53187893	260550.216972076	184885.470758186	205448.869746189	270100.137326963	202480.113843538	266505.637539469	231197.771616112	267345.394028556	155066.520417243	344456.688453362	203873.888474633	191942.569402345	184569.721193736	217147.718558133	286246.983346676	243974.005153686	250311.954496362	203858.821916906	226262.780798893	236214.600155766	220912.372430754
1.243_136.0582349	125468.608349526	153432.916529316	128690.135587127	60956.8342644171	272732.45260273	231442.710817412	251376.737581687	552201.397065225	257778.057489351	175727.918441039	112478.544399268	349796.994052476	215347.571392033	128473.364363714	146191.874046965	122426.521670044	227343.085195006	166642.56403905	137473.435393819	7494570.66571571	291524.293627907	339183.864648892	191078.47954846	246026.412013631	305685.762080611	192597.656592683	9033485.93803666	420786.669926178	149412.432053528	173225.098590813	5571126.71966681	314874.028910053	354695.873466145	497499.82425697	152332.159754282	107288.116569134	148759.737644612	247363.707929092	65946.0781826373	141803.100539327	211462.353511613	733415.717626665	146638.774101952	75020.5604772264	179524.930514849	126705.273663985	375668.397742559	134191.984231162	205963.166370904
1.338_148.0969180	2418041.30909091	3374686.80554949	2596593.57242357	3604639.64201051	3335434.91312702	2672304.17245968	2747323.72577134	2592404.3595815	3151836.69712331	3362227.55100291	3979599.05859608	4584678.11094341	1922316.58404001	3885305.59758766	3522226.85541949	3519355.66874421	2020418.32613604	5482911.88094962	2077931.17660321	2944780.20047332	4154888.53023202	3512701.27887259	4368737.70285956	3814760.25390363	3003002.04098091	3218149.83284532	2423915.43846236	3794367.7068105	3700824.1894622	3466870.77777194	5658327.60150586	3319581.94098498	3563270.9651227	4139601.17082705	2022307.12963826	2575738.79488913	11139318.207687	6300079.93383999	19347206.6041394	3247269.72591714	2687951.06056586	29876109.61	3660045.35340472	3894823.80185323	3926762.55440673	4111962.65050665	3049436.8190919	3723677.16486256	4723499.77762056
1.568_133.1053690	90763329.216181	94689608866.5498	80504562.6677485	186917600.153224	199608753.99388	179701164.676592	123150035.729836	33251514265.0594	336156204.506399	201756756.68129	12322531975.7662	191300134.283081	141823860.680812	671489137.730686	98670159.3532445	81373710741.8902	158848328.939689	635004477.240702	119441867.945275	126243290.76292	147325010.101507	248896208.070933	164721100.525145	228317808.62541	145075403.406914	105480401.074569	25753121340.3558	11842868120.3443	95868503.6091272	173290328.199459	223068868.996075	3805492112.3068	151870093.34733	168600494.493285	82456716.1365954	153139366.712693	167069751.89158	84813728.5522942	169212324.439252	1285775116.03441	141919951.562081	119867485.020061	4165846566.44345	136713738.382604	144087489.159748	258811481.920842	261912326.605432	146009725.184158	221167624.089702
1.870_191.0851661	320953.094201484	339505.68098426	331857.263799421	303738.713977428	402538.886509082	442578.405084296	284409.89765747	352866.574903519	374065.989705514	369408.537244887	442004.187884807	368816.988699152	636901.488502704	394322.151957877	360844.364356765	349682.205643098	335414.178198632	321731.208108602	378461.064163328	7465121.85941259	344255.3316	298753.634836782	388681.656907372	321460.400796113	350747.800075709	388680.195014636	399842.679000271	378393.772812537	498829.028034849	375518.965258499	425705.986988178	389636.514451154	335397.202683478	415165.55439748	397796.188285404	174534.605350794	386596.875312349	215155.969084111	257971.445320151	294204.783870129	223558.735644988	303087.507148982	322329.632486246	371864.203868238	469128.259619197	361258.493165737	297504.108252984	362418.967559666	346290.348275106
1.897_204.9811863	6550482.0865966	183038.022617534	1020185.48629483	437863.796452219	3591717.84160763	9597895.73710252	34312.2303265917	28923.4911150537	710358.503736548	129540.251243755	171839.542982315	2035256.94353405	38962.8302467656	344485.858223695	214781.365674033	637484.764128914	588395.403858037	231222.640047144	998561.011502529	3819621.01996603	5372058.66302125	97877.6472247368	177367.365099133	1110900.23506462	3357258.36666965	8064816.86168378	265269.590545401	185981.655830089	5598622.74363243	3720434.73758532	18992090.6619377	4151925.68909114	170946.234516317	960685.726054509	327999.951029951	651054.976658046	3462495.95816627	163080.795791701	298653.275286376	131092.99789434	177618.676512347	160707.483453685	72173.550301666	1631298.58259001	148660.048647701	553881.002046355	1708099.15624801	468360.076873005	1578944.62901633
2.338_253.1183918	2389077.03691933	5650909.16210256	868791.464904558	1024282.61154918	2101910.22493921	4243842.97436787	4977139.18780311	2411790.05283074	1741156.34131563	1967169.07546217	4335996.12459493	9194259.46563634	2567764.98803224	4010537.90660434	9026610.22184333	1333932.2479265	2633934.50865714	2384943.79794833	8558530.6276896	2571934.25573794	12091385.8400614	4576478.90730294	2517226.86635913	7368094.7022832	7634253.60614237	2161223.20804592	954900.611262212	11230844.4259853	1678292.15209244	4099116.1898466	1651925.06271987	6404587.60034238	2446942.33161277	1828856.14353682	2080019.81557822	800555.31607905	129962.259850713	459694.627691236	1567948.19642899	855730.940871532	1040982.35326973	458956.258669385	639486.553142838	2105267.16473638	1297440.52037802	1409029.63028133	1769802.43897252	3046864.25290206	1149078.53756234
2.360_255.1645603	187473.067047681	469776.535965492	380531.140413714	1265579.19343871	164184.671655547	2524959.68297448	206678.716624912	191157.975045554	3006222.94877247	229870.054950849	142402.233542216	5429985.48574874	337020.923674022	106829.477422185	746383.24750072	211271.907494062	639106.372371626	566386.862611033	133614.504733033	371936.926187591	65874.4145575203	254599.581143576	92193.7734511163	188137.302225512	451227.225206693	1010557.79039084	8257572.2435384	223993.81699152	95839.2086105016	1011993.47317199	3137587.82475768	131462.85521124	137392.110675865	267084.204696486	203250.455113967	427734.838102448	101940.766752111	553312.025604475	585103.227783531	413784.175900044	268823.890283365	320265.244452575	161651.715091873	301168.367849519	65998.9505136759	239924.286289266	165611.776314885	160148.537671218	117195.565807439
2.386_251.1035616	464597.965622831	1118180.6485098	206243.672841322	393891.411113081	968410.044125667	1754205.33153241	1747919.45869233	579232.629128495	452289.340699783	446090.051078456	894664.112194831	2043355.03302411	609120.639011973	848777.024747585	1846611.09999413	282384.720113309	866041.141711269	613397.538908334	1636203.78403661	480802.858033481	1621896.57961647	972012.786494903	543958.545860209	1337543.95052418	1386635.61984724	450774.802972854	297246.435721581	2009141.74046026	335725.802272067	976589.846766531	13624370.8090078	950312.615104893	487451.447085255	561174.693417873	428083.157045641	612893.480627488	625949.019777199	36791.0976837872	382390.316309691	227883.392521149	256047.91613961	401696.124931601	139366.998431361	357136.495379881	207954.367038986	499395.917355497	408781.600623191	826392.730363903	414450.743406241
2.393_246.1530356	296292.428936528	417793.534916843	11070336.3080916	400089.996489785	302161.059416961	402014.300393273	142132.913646875	263991.291455029	308840.818667763	297869.304238637	450396.368136157	3414045.92064823	249669.043643376	372381.608126095	514110.198321404	199469.63875576	303012.750764049	349125.345646613	55857.3683377621	6819688.68365016	228202.554451453	725753.794314738	287675.687796794	1365649.90933858	227837.089407865	124867.092621699	7944781.41522436	658203.134176379	205463.605554745	811540.538639198	8434581.82268273	285960.903156351	222714.96367469901	234689.100869802	246951.834338315	133290.509872743	217980.473075487	139931.893242587	257178.161491747	193814.460231763	3780377.54776252	96610.8664167397	205251.367407349	250237.52734153	308349.270067648	257234.315483546	274592.039545303	218402.975524022	245377.154651481
2.480_312.1273143	206871.042058402	249534.980356329	3301506.15198453	182992.05090614	125548.387357943	681512.707210315	257433.643680968	189125.554334135	642731.024420688	255627.474704549	231272.476393705	266197.266364952	268974.949379351	438603.626403355	195902.391999282	187951.399451713	228539.470230081	185149.812458432	6725406.82484145	4826581.59282493	606108.146192459	291650.60277572	236456.071635189	333878.75734651	413666.393623947	162465.758925958	6694496.41872783	694631.408394731	279301.670038264	281758.779007833	826923.346116526	330288.262495499	234803.484735344	222242.094635928	293321.861861943	160907.740954136	117862.955331214	139207.794432461	241440.326934411	349095.167673918	268506.744701339	53449.2070608241	245737.57292109	429258.547314316	252525.908450465	270210.632193738	6179631.21908109	210857.983406332	239332.246242952
2.499_125.0467514	60306.5962026827	53162.145479521	54403.4831333491	45499.6004010587	54938.8161479254	83131.8534051302	69009.8986328597	53630.6018741084	46064.4519098312	39898.1201531845	62259.3685384866	52921.3698236469	98180.9922356516	89439.286321824	139334.156540884	89219.9528341622	112306.263868859	75218.804823232	301395.234720757	97405.3596031016	100368.046327638	66264.2728064282	972294.384725944	64682.0161709277	89993.6266235678	169769.182024998	57653.7348573235	59602.0734084874	51357.2030720558	147623.361703454	1814215.73752033	644263.053231273	546275.624470709	56584.9451400278	48942.931566108	66470.3157232871	56579.4779777498	39577.7063057131	46378.2788950721	174034.483231597	122500.915143015	47290.2630320838	61843.8633251056	68146.4858709105	54383.8963157458	58204.6865247786	44294.321257053	35236.4113686305	55760.2734950052
2.522_187.0976151	1243594.37661362	1204993.89238692	814883.833058664	1000153.44579623	1575178.94680644	855105.949433854	1216701.98202654	1623989.38270344	1333480.47071007	871188.178090085	1095477.97597967	1339700.55145881	1199835.195	1080225.23798625	1824290.53141446	854941.516735269	2071842.73202628	1149118.57501507	1494321.70098502	1259194.19071789	1428761.846	1219086.54853757	1371155.33699035	1359829.51945024	1407393.74137881	1587886.61151899	1056402.15861062	1779513.58910809	1591364.0477294	1880715.44706077	1153600.75579189	2076609.07441405	1203115.22446262	925915.259713104	732395.243802743	875887.361449802	1409145.39439248	1092728.44402046	1088618.19796355	930847.038784355	1088542.44750534	1155359.86421558	1279382.38869923	774911.433664485	681906.272096127	1316790.52355957	1157443.66716564	1118882.55380042	965598.633920941
2.536_311.1239982	3013367.70034116	2331409.42687508	1610430.8747873	1233787.02795644	2998821.66394787	1909046.76215737	1917909.25928065	2588750.62764394	4137172.58621351	1661389.39700662	1884321.10385003	3350249.5443712	2358306.09517955	2025605.73792402	1549915.40575631	2773593.20149387	3217576.33473009	3521704.60090261	4772779.23217757	2115320.53685498	4085340.47882976	3312551.64050602	2273699.87328815	2599862.9967267	4260430.49877273	1650219.68458706	3131188.7971407	3386334.63141099	1963323.62248277	3338393.59031095	3484095.3296657	3280862.94566766	3634982.48291796	1378295.0775102	2959172.16271619	1922986.14401624	2472118.09635675	2339264.82859761	2125857.18403602	1678617.8236114	2086257.09820055	3238758.91334902	1993923.45314126	2854897.39767525	2864329.91604095	1608428.7212121	1848113.89414908	1885051.81646175	1823707.5179682
2.568_181.9917994	20165.2439551636	52052.5510897838	13815.5146037375	81725.667444627	42387.4767536221	35996.2448895473	64009.3184948368	54166.168419977	40307.129420149	53793.5484458624	41775.5457217003	367242.581018562	78876.9505905132	55074.7393033035	43742.3609228336	10526.1502372109	73811.4316081236	50507.05524	92968.7803958676	46480.6308381209	31952.2072704318	59382.6792582632	24118.3735973447	13684.4241171857	13411.5722457135	46892.8183628441	129205.273628289	32209.572468075	43395.0511932694	44576.8636839354	314729.91484117	42810.0588704678	67188.8030032337	31609.6649448468	72691.6113084696	107416.990498814	53689.3241341624	146128.044618303	110142.019906619	431446.618110136	924889.640131689	90345.4264807253	44245.7272122027	636922.964049264	54901.5792110744	26792.8415633805	4741427.88411344	46446.6912603136	19185.294994594
2.584_343.1597698	1248216.61142508	1775142.54343115	219640.816524375	733231.013987513	1577817.76572718	1942431.97309896	2817205.50155591	1227345.16206567	382248.229300243	1107922.37909177	1692393.00769243	1415116.47249187	568048.313598039	736575.831109786	1787585.83912897	860338.201812899	797942.227667449	735423.520315713	1962715.00590648	838454.170941329	1517437.73883214	2621244.65643202	485874.590769898	2294095.45995785	1314446.27148564	1227014.67419155	529158.398372245	1360811.08979801	824971.810495458	656163.118550994	370748.377626971	1172057.8266506	1246472.21027653	1863440.806	740680.950906821	843089.372924347	840007.862160953	392033.261260904	1209776.17185941	389418.987363166	905769.227779478	883814.65912842	587616.818505723	602972.676049461	804436.882741962	861885.173216946	499878.061619045	1168556.02378735	496932.435451935
2.683_386.0803474	94879.5935323605	34341.4336557753	23467.5466903961	57163.0286347672	65579.1233743268	64890.7407734055	59419.0601071819	91041.9596565627	81074.0242944287	53526.3679918032	145412.794349264	58708.4791658841	56032.8976024651	45991.5300160617	57930.7400017825	57015.1268861171	86743.3594419555	46960.7707386008	112516.654324009	33532.9652972541	114885.374748962	66815.2506647665	42960.9822574839	70056.9662941539	59536.597596839	63165.4067713497	51535.7801163133	138719.222821448	47887.8985999771	77299.7448632167	26825.3159406523	42671.5727604318	81624.2388531599	71673.211471747	61077.6970504307	52062.5346268569	41482.2131144785	28355.5735441358	32764.4605698409	37245.2344590247	43801.280525841	116209.139746389	33228.4050611799	74163.713396564	69850.6924201143	56538.4353919775	66978.7362324883	46760.3068423583	45549.549595941
2.753_362.7089255	708175.980066662	321936.927557882	3707409.79035153	235698.835701564	198398.979388435	2103625.60891574	184598.534070213	326414.422410254	6412386.88505721	242627.982409203	197523.416009587	4242892.86051883	437860.70085232	140961.103270172	746585.621561231	288901.096790119	620433.540622886	642979.332097167	89802.3034706308	529431.381019991	156372.815579849	273145.714440504	101750.059263513	156133.793347429	596446.521549589	825810.437870609	7794696.72999101	5511400.23596067	69200.9047270252	865292.063782405	1205989.86586216	161647.056037704	91534.2815402235	363352.610058182	380616.232717053	348864.495809957	190797.529189204	296950.491345145	368295.966421756	660625.40557405	334329.871076188	69566.1468491025	72886.0097291282	500190.872569556	137078.940012634	138166.514177458	6648710.19378005	80323.5178064509	221542.366275264
2.756_189.0871027	1894072.97441589	538116.872948322	1488652.15816721	1792255.2375247	119848.759517203	3040124.39579204	368460.213658946	255312.694462171	4376739.25980838	385502.052949818	226079.279259229	2475050.2674083	379660.353058371	4575376.70280561	609576.579705294	189784.336316854	493314.899260766	491004.768324021	226139.357091562	344874.926375217	155309.752899052	169797.541646565	132285.430916501	360730.030923569	428357.410640706	1197572.60100662	2423007.18507965	369333.166266684	70380.5660358119	672218.198952638	8119947.65925572	193168.57847309	171418.993687282	237437.995288385	284045.569546246	343479.848551351	157594.511850409	547139.03655256	544856.809846686	583566.272142215	206473.890912855	3025443.98819324	166391.446795177	293332.437392638	147586.742949613	286040.492950937	315069.773535501	175471.466999501	166516.599708636
2.766_276.1707491	261283.854640648	377973.992883103	345493.693507175	1810838.97835125	148809.359259385	3131884.1092176	468617.031721708	223825.335972083	141087.173894969	360438.543127296	239274.700958401	113231.061544215	377991.378828234	139321.967462242	549845.789216387	150808.537326531	631652.445248139	446832.32382112	93580.4127723722	392025.933450307	122053.727772833	213533.668810034	93454.7502815638	284355.407923131	423487.032679624	1120203.71109659	3417581.67887061	315911.510403904	90836.8203586311	724776.436104501	3615877.81072275	225737.14694475	151431.862738703	240695.675882952	218041.138804747	263330.862714643	107655.752112428	506757.213716827	410411.30299167	512888.201299379	196124.005697107	153788.608604767	143752.74188296	290173.487438893	77419.3232323583	147579.889252723	300673.760923003	154363.334420764	146653.321823478
2.808_273.0417255	806717.706672823	228365.642383948	6237060.468	492719.508355085	474704.071052156	710671.146950073	383972.521336579	450568.828618086	354301.912475859	281122.796100627	288041.138867868	20317571.4046962	1312835.6718958	333887.724599981	662258.757604174	294315.71514536	701652.43280264	592709.836392305	9874785.3300791	497956.448059445	358394.985906117	2895460.37790927	231573.05796371	325721.073979768	870835.063000552	107206.487638724	8619008.67119877	3121639.09536612	260568.767284043	880872.02248864	3399338.46626778	835677.934389549	420936.468780484	416218.717149702	351092.345190537	591874.117038748	346039.814431495	237737.711383683	275868.189379642	705087.728763385	393808.351423121	155537.727439766	336458.829044592	545463.045971173	686449.89380426	343800.441510111	7983897.10797098	1855979.1848305601	333183.878400428
2.884_270.1925101	694021.864624413	246066.441206856	3734693.51894243	1031101.13908055	162424.619068529	57279.1201848067	115979.60583471	341851.552891374	6415888.80349345	155855.498669009	177175.774299347	7352261.21978875	494071.214051087	187034.763440413	578610.231897605	352884.359524833	651355.376416292	589528.874281809	95264.5341078993	450086.418190589	158750.339066265	292957.957134852	105655.338193673	41034.0831318378	626252.333013446	100548.94444215	14100287.9104204	5453167.42731653	104106.531260616	901331.389011125	1128127.02206996	153602.605475114	105308.495036794	319175.06298767	339778.868917445	32434.5671497814	184975.676543171	262801.419732756	307526.402933398	701790.36630246	247149.31774557	75481.6340051104	79954.6113361676	421980.666295037	123654.109406298	38516.3843605506	6399971.6843059	77469.1834135101	110854.400422808
2.910_501.1105851	119455.844551716	25055.7757982154	30322.7675756727	59999.6884578685	66224.4508544443	43274.4409229595	25356.135256708	57598.9898936932	68566.5683631057	38143.4188805365	90776.7123968918	47230.7374721961	57505.4268754054	36962.5823984339	64501.3171715854	52536.3160456831	55300.0364833771	34093.4892657807	37301.9277824875	26718.8413574584	90936.2420865536	63307.0962536223	38019.8586452182	67991.070637236	45043.8166641899	44181.3046857426	48698.9510492178	107861.810098664	32405.7375927311	49549.1069792662	67544.3283197157	36100.7938750022	112588.085564687	61798.6258929045	71873.2313660478	18786.7838134621	16865.8752349389	22393.5375315976	19020.9868163618	20831.4146804402	23487.9157660942	71273.9845765594	33094.4237401046	45743.5494664449	33600.7935718909	41874.1341549429	73168.3427808964	44769.4095485698	37863.4212104006
2.916_553.7944996	273723.315901096	415230.594996393	1329050.2391401	1548921.5276303	155315.575307686	2609897.80732503	230000.590136062	188468.990764144	7466884.72698878	383284.087895753	201524.789404985	5766905.44288502	423662.248092434	160479.240712995	450262.887817201	143650.445633091	582978.650847065	405564.688955422	118428.222104368	273277.802978947	599930.498735169	224115.401350814	113489.152403315	266851.531074551	477986.154738618	1111261.97289171	3141025.70149159	322915.917800137	118298.405511522	568589.968627338	3451290.61524199	160437.296481569	158237.657388854	229395.585168785	200644.012789035	269790.500632067	116093.276050094	495887.118380274	459991.524545584	481352.409202754	156048.713038454	111724.099995717	117873.98746488	306720.311361934	89271.9108955155	143041.087223134	254421.703213167	164405.266796305	155482.803411781
2.956_229.0967919	677442.542409109	255734.60203556	263193.554529155	240206.921115218	402383.147852642	2115534.50461193	210805.554923874	391510.336038995	713140.178924547	288421.225477268	448682.509238632	4341967.26283135	350063.847754024	385973.976608439	6620854.18405761	330502.955506459	265206.110439404	396125.449068038	8855775.10130611	23584372.547737	772236.245601076	862381.717420044	321133.06276844	571678.169248644	425964.703954663	276035.429753812	15417640.8193346	7136845.85278003	328684.459967709	354413.003844638	8374333.83910141	331927.592157363	525741.297140073	157126.659173359	289739.685379889	261084.403268069	341763.802144793	300876.768330746	103761.855813165	198676.776276613	292484.353391035	428693.638504497	444481.950795769	488965.847289761	466634.828038603	259982.467842056	408555.167589455	1795160.86556021	152173.69391111
2.974_307.1288665	2813237.57100107	2089537.96033138	2584745.56949351	1155672.91330687	3002885.00093147	2253320.73555967	1341342.4668995	642152.175581827	834157.142242663	1400424.78189088	831464.05924402	1610753.65360518	1495103.88925913	1019176.20812361	1546342.46325709	2534824.34745757	321723.063448642	1255015.16384214	1462662.32062576	772280.178313248	572683.303064973	2040692.99364171	2114052.91740145	2285697.10356404	851328.274741119	1645365.20175333	2186186.27130986	3162498.26765408	1288597.05271409	1679192.60554809	3923568.403	2086558.69150518	1780100.57711985	593179.97237482	1959439.24800821	3118602.23843978	1516289.0488756	1725108.86755583	2102225.88492272	2248543.10098224	2915923.73865404	1141149.27072744	1563256.10669822	2926260.44145304	2628269.62913552	1292382.35316898	1250858.53168658	1911609.7512756	1550878.84876068
2.993_157.0765043	1958663.46149081	1758548.75018048	1556971.30361476	1297262.20296011	2198709.49672353	1682745.4587615	1737216.54578888	1852691.88726921	1230918.8929105	1900983.14845663	1564631.61364353	2023327.3179357	2202309.89301107	1785713.59081934	1787751.1880183	1859441.52910499	1753859.07356858	1297520.83705284	1476721.59365252	1464006.26661899	1489867.93367802	1981417.04179516	1639171.38724844	2383575.30299581	1603739.38345069	1751232.16256527	1691263.30379693	2376929.0591281	1428171.6581571	1745348.37971306	3185594.08027662	1373622.38962613	1384950.08045435	1869359.83296325	2175671.23938043	3808842.47998708	1373515.22099029	1703954.39456311	1803735.26648593	1136795.57086481	3278441.6624629	2317448.61432023	2058824.01918669	1759612.30584911	2046651.12044001	1802608.56687079	2657625.04133971	1969054.03160997	2382538.54468014
3.022_152.1282510	1813015.86069583	441629.809088492	635840.818901014	461112.567881204	260903.445191065	8227873.26264962	535907.530926325	1007429.27884637	3083308.23327274	327885.354455622	256209.566800222	6370273.701	230182.010600031	176350.058296571	19806519.6231553	173892.955756609	193427.928799356	450394.913980365	5903193.71821376	9992359.13477455	2011557.05071607	857756.874868231	226594.801012873	226073.26888582	113121.076647468	1215362.31190077	2048738.37502865	8661196.31434687	291248.265553281	242351.477226344	17866930.0647493	148239.728241645	445999.48356602	281967.115599436	139641.146661908	559896.555018115	181458.27216206	566406.91914575	502176.989861723	385926.198376815	190782.740995083	3239617.60361649	191309.053417363	352964.729540797	230348.932892983	208634.777690839	218918.715093837	195083.556237259	283646.943938534
3.032_248.1474268	8407787.08923137	4899380.30512895	9019729.80851088	4604631.13551327	1679312.95622066	3429265.02402486	4249457.19565501	18458384.0327035	2110990.10826657	841812.47874715	1743259.38462877	6473011.50134393	619990.795909523	3066721.20885383	2822965.67043538	6203226.56575961	597697.51818368	13118767.1771736	7779053.74645287	2187594.52965331	24686935.3788927	250703.643417977	4945797.42115549	6676473.40728942	638920.53806031	967360.821736337	197557.609579672	393854.894514384	1099411.67352943	180453.509250157	5129412.06800367	11913803.6814452	10567887.3728936	5964968.28419179	3233584.33921449	5185591.9554221	2550190.59885865	5031785.54742621	6454262.49854592	2043885.59930836	4434037.64866077	3774431.30508829	4469130.59058951	11109132.7534198	4737246.70264105	4301592.57710627	1846819.46463184	5583465.50484114	60518888.2867031
3.111_288.1806393	114353.954526766	59359.2326876743	1251246.81740638	146918.876558041	99323.0937713471	1978073.02515974	111270.059083498	151998.068453748	4319232.42865119	120392.392600309	89155.6179434147	109392.517611581	96401.933755329	3072906.45418715	244960.352362165	115570.570166391	112097.762716335	711548.655810529	2988984.66233916	95654.3406979159	105496.358324013	251021.921430413	93764.4149932291	225047.149046382	107011.628129251	234519.312257574	137171.19373647	345517.947186872	114057.615647966	78825.9680285822	112629.577126371	161353.127498639	134385.927624176	124118.054975274	105767.424047519	97710.7789422471	96493.7184705571	120094.299941747	98560.0357940104	76523.9058233841	115167.731366771	2108930.11565474	65917.8158378413	184637.900205333	83387.616803899	101647.895653026	87494.7200051827	92995.3283606245	91341.6445680486
3.253_527.6918796	200127.424979567	223037.42188064	162239.563952052	222895.605980872	246497.209057125	156067.637173137	300880.850369845	210353.931920413	207114.545674923	376098.761081598	284430.711965106	493296.287934594	529098.160170755	294587.864481266	92139.4132394896	439772.14465344	283971.47548789	590312.329817501	218380.37989958	347987.265078493	463132.720386952	378743.018698219	113680.343297667	643562.880331876	464984.547914027	261767.109714851	579669.636096779	369956.550155749	284993.281502051	363425.746130504	253163.97153246	224420.474806722	405571.207106104	309547.068749415	618737.473830193	258410.467356282	282634.173022696	94292.8222152839	56996.7016978588	170387.34380544	177062.997979031	117700.612638954	256973.839989638	96367.2330564543	183730.57623035	292284.996138972	40526.207601052	406759.617729502	353250.986140264
3.278_633.7665133	51810.0388731102	65740.6746328152	17292.355341641	35626.5721494703	26748.4979656999	228454.445706524	36817.6721596475	59890.776461564	63164.2877624731	40377.5854405556	58364.3308156911	39492.3787123074	65858.9452490346	66218.9200533169	19252.6018085746	84870.9947671485	58150.3067524927	26013.2477746557	57117.6234644294	2496306.89830194	81076.101729159	68323.1566371134	60925.4977935315	61473.8333794823	44331.6012408823	38616.8477098584	125357.195522156	58591.1418538363	62214.0400597478	67698.6710293605	865538.288760889	34729.9271304749	27481.7694492987	38774.0977316738	43181.4546669941	36409.5372502737	48282.2196722046	36707.5516923956	35687.0367014174	86441.4207684963	52284.3190910078	121325.45628334	34621.6695139802	50132.6112253387	46458.4809715617	32812.1951740322	47166.674133414	22099.5492851833	46077.3570489924
3.336_207.1493254	413237.67976609	210637.24637191	1348097.74552101	346846.910914731	185543.198784674	2010351.69544132	618738.506095422	645239.290179467	491614.251291879	279745.635286983	405086.296054307	172519.614572063	291493.0962	539800.61801501	878982.676756625	342041.009050807	419380.355273584	721270.374972076	764310.879980023	22026456.7928307	498394.257676506	615230.409881591	861001.010589528	466350.94051239	331211.975643303	218720.128243721	432735.558884654	822734.465237273	649133.952877274	345889.70744028	873367.621706368	926892.723569822	332479.851649956	244099.528522396	502001.091571468	305752.996676776	9227095.39010702	14194400.3717295	8998404.17158058	1403213.87886347	390011.028795928	446107.545266711	274870.567619414	991822.862684106	618716.129961426	502465.592215326	443301.127780899	356790.66342851	252382.339403497
3.347_848.8687075	189800.308901948	76883.8508046352	53179.9859652624	49243.996125012	60765.5778251052	56155.4714452257	65025.2530648531	59595.7200821297	62496.1014452874	60526.1326350397	60450.1775522743	69184.3932860537	78060.6156872383	60961.4881962369	58395.962927865	95048.3848145072	99986.8202082515	96917.2325043654	97714.1241915618	62589.6242515852	56015.5151422125	62482.7582531204	57379.26245	68670.7575685077	123505.486033809	105454.537988525	88514.7478287185	84588.3735940418	69793.7636141994	57159.8714297616	67774.5195039224	70693.9159067582	58222.2829698121	70829.7830336619	61743.6420300736	57257.8413977381	52490.6306729604	53858.0849704529	53605.4966819333	23144.2409360048	66094.2877206035	60431.6938633643	63322.7606179871	50800.2759510646	49519.09566	68652.1404811987	51973.9789698429	70892.6862550767	62955.5156622022
3.460_767.8416731	219189.504848479	99682.9603325496	31535.3757538894	65193.6673517425	77645.9167964881	97899.4837163325	145911.672248487	93854.6172089729	84855.7520651752	75808.8445304652	79664.3492658565	128990.601711059	132416.579477502	74267.229751715	86689.2211970387	177395.490517755	123711.410706152	176680.133143087	136945.21668377	148431.607042241	155182.085894123	146050.171213015	106295.687889098	178501.516040381	254873.547306507	140233.119931094	145016.553721446	154208.650910186	126560.353754777	132096.722566261	87497.8519285025	136123.427770052	128714.438167327	121827.786130645	100444.773187917	48978.9952510405	127186.425679795	56921.8707468167	59044.1848615894	48520.7247409728	58543.7533356282	160843.442947717	91737.1690028737	99455.6546336778	105425.465453804	99393.4527932215	73276.1103914178	135575.34608818	127889.314812854
3.528_235.1804976	1602617.61467024	1204370.05709395	1244526.54241121	1521201.5646018	1467294.42560811	6498038.72573199	1299449.97266627	1148055.26008324	1365698.28405951	1244426.37299152	1204564.20424514	1834817.02698591	1517417.24102822	1490653.28053551	1314220.32475928	1105492.25113672	1187800.82298048	1330357.35356527	1600116.3063902	1300960.79097573	1230187.47510955	1201107.55053652	1768588.8011674	1281803.97162268	1243146.04233108	1200856.4059994	1291212.20576387	1446512.98108658	1394955.69135433	1555223.92032057	1366947.54961854	1288135.18179281	1387261.7277238	1545428.5230143	1200232.42655352	1373282.56182309	39674211.4211474	22676652.1191464	7882788.6591661	1222473.92523694	1209571.29640766	1674251.42127548	1630648.25667999	1449263.46647065	1351237.70229161	1375842.44852018	1312648.56748797	1386269.99682846	1341713.06688699
3.556_155.1260030	14104.6641379464	3436171.91730729	3385858.19742903	3641649.6534135	38333.6785662758	10411.4707407597	21688.485349234	9442.52447302006	29175.2836777256	18161.4889827527	1906.57614786722	85842.7461810982	12447.8037568224	10299.5981029397	9440.79928686515	18212.9949958656	13771.1640123973	8515.79801138165	11100.7768631044	13069.7563785672	9419.92156633093	11572.7399897876	13151.6710657856	6923.7856891895	9734.02902528026	58958.4818349588	12577.8519130318	11470.3398962111	7884.82057097665	12787.6896296849	29170.860555757	12562.1777509611	8196.98950592851	12149.6508907062	11471.2371471175	4200790.40735395	115145.061663607	4605850.28931274	3297082.66623017	3070440.67576393	3730645.65317539	8582.16682637502	30532.1221037057	9654.49444287998	11882.3840451888	12640.5587097151	22725.3888457401	35419.9559553191	17961.0669545279
3.556_155.1775966	317739.190520173	1297307.27138905	642678.988311185	701945.374862321	223552.073486584	147657.402962661	183911.424094933	221970.735097906	308960.548599302	258414.638636453	218017.071196955	234157.406943973	177572.93843236	298141.716196854	213391.892233611	300811.194678716	163476.713033145	275976.641997584	185543.132497791	257029.301262775	243908.168422204	184443.576641185	332001.570878698	216742.7184	201858.610234097	197712.926380267	325466.909109284	319069.427039446	101440.368249108	232828.163907109	270444.393068193	280529.057674377	185303.812372588	205497.754749305	220811.909938036	431912.090037436	245247.625911057	1777465.12869832	1325518.614	1419756.07146378	982450.084020314	218758.450489508	341292.51087115	292648.26628109	206632.888354622	229828.987731289	283866.327694026	292514.816180824	336298.157804168
3.703_246.1892386	1924394.08697674	1575762.32227882	867653.228031063	2542909.94435133	1850766.41337071	3042057.30459835	4412773.9727975	1829401.26375265	1052597.31672988	2461598.22675189	2563938.08521613	2944894.15545618	2170615.86604167	1698536.6410982	1491444.55070677	2795194.72661292	1608099.97349307	2190448.79141177	4594233.6114493	2318057.04438265	3873051.3590938	4203127.14597141	477520.652237691	3455285.41731508	2551199.96863013	3545297.17538824	1569686.89536373	2681813.43261939	740226.286287671	2048207.66392396	1270659.14020179	1498391.53122982	2167766.00121125	1969573.53425359	1955484.67451899	831889.692526531	1558273.56096325	801875.44155936	719570.932187632	900566.415458779	778555.20969706	1393800.14411273	1657831.11157036	1998138.79777687	1861085.15384682	1511823.81826596	1179161.1066628	2421230.66314998	1701459.21980961
3.725_363.2253939	7508.31441428684	380599.064575553	327655.584143225	832169.270617732	12884.6437266626	2940.15957581052	7770.90676305307	5783.29656175523	12340.6851749048	6395.03149511792	8096.61383261863	6159.8349135237	7584.86488446005	7816.40535443465	4331.81894982748	7338.34544485879	6062.58155361921	6210.33579295272	5085.76132345645	5593.97607091666	6097.98471996159	7481.9161112272	6386.66801709244	3009.33813605989	4503.4859935553	27230.1605312067	7114.71949271463	8431.12402248613	6407.5993221788	5581.68725764414	10198.627660031	7387.83320596052	7032.02120058616	5821.80644181119	6614.33274164034	424538.861038113	31544.9868451218	1104776.29347075	744014.449597944	740889.603747487	346335.765833565	2476.4706704734	9983.45081681872	7142.31751733329	6397.67799859199	6040.11923221415	6044.57708345166	15303.625211615	7594.07989505818
3.734_265.1910455	31725.3109061888	9666733.09754733	9861457.61612498	11590414.2793248	116055.565624884	27820.9298452805	60309.1913604487	3711.11887693982	88484.7069798533	50772.4246346406	2874.09276392652	286898.882078936	12033.8311041671	12953.2755133859	4530.65214599878	53251.8863985623	2993.62253765519	7537.91434731432	18983.44273	11574.1288287044	8341.55459285352	3883.33406208532	13535.6662984874	18280.9606273528	5939.40713372429	190757.955036739	33503.4700099799	7050.39044848222	28637.6617688168	2419.12276417808	76717.8914913097	11347.6381696593	14434.8667099059	6664.93332336949	10219.3327213308	11703351.4903475	340730.188864939	12726724.9337581	10694580.3229225	9519392.68061943	11168985.7283894	18220.1348753056	86426.9264129788	8541.61284170751	10583.7155877068	18894.6579320702	52743.1226936805	107484.259024364	47055.9442186579
3.735_152.1434357	15187972.0796921	390840.450964037	4863485.12822428	8054327.3760282	476263.177047993	555185.282098443	453557.11784902803	506230.904042601	18309887.3834634	382942.421129559	664371.553973593	74399.7307913423	9011981.91800006	518536.878483896	671988.946039722	573689.595564738	202749.016143499	752616.599972064	367351.190348515	15237674.4526807	859188.653581444	130179.404047241	635363.87080848	258465.460108008	242094.852482289	171956.32943366	299663.915445615	511279.650013542	505469.227130078	918213.808397385	427581.735476567	441901.213299201	52172.3721048057	521640.486145552	521166.41154869	302725.761549538	552111.01722259	756442.258638273	359442.344137523	940268.100052223	349260.450932304	14978835.6970594	490242.033907068	767611.785679582	958755.017315462	496453.767942592	301849.267871123	260819.013456497	812899.819063726
3.736_135.1169143	20420413.9899758	846251.828768697	2184534.79432068	10424868.9927633	1914985.77376786	19502717.1363744	1293838.13666575	2107627.52875673	44034217.5590432	1716500.94901915	2307766.31425666	1770583.672	12097139.1849225	2789976.19513314	2143856.8835357	1935929.67539053	1029027.23286853	2013193.27122254	2466164.59478614	38678551.8734543	1958268.92314257	32977338.3618893	1642235.29543377	1838137.83835322	2129562.01866857	3710870.35289249	1128155.80719103	2501388.38325445	2321012.43158171	3880033.4719466	31115490.9283795	1680478.02660169	1582471.3498343	3162983.6159357	2078379.49567749	925749.726502563	1770888.22366542	1880287.38524063	998872.174790884	2570179.0936329	1289083.59741118	37335730.6014562	2165597.37907588	3201869.28629556	11665709.3097922	2219221.79941705	1433087.86036289	1532100.75247886	2438286.31416867
3.739_601.7771081	7779928.17664105	7431311.60480457	5704705.13352088	6095503.60293892	6425972.34758771	5558718.15802622	7432204.11648442	8864992.83560509	7334438.70125089	9016796.01709017	7848071.56527206	11097641.3353453	10864426.9050921	8867205.16177248	4307365.42478119	14514194.0578971	9955058.84382755	13470470.4146573	9685148.74874613	11723929.3601441	7532741.52156356	10962082.1218832	5921287.49372795	5244643.07144089	14682080.546669	10101840.0419304	17677866.213543	15029867.9599337	14363736.8833174	10071810.8625063	8588285.98546817	12109049.5316616	7747162.73112541	12194539.576367	10373338.8411875	5842293.09071332	183222.657212448	6098058.81944547	2677494.4391222	5081598.83854124	3711103.34789206	7707013.19435745	9861292.21226215	7702177.91949167	6752887.00493634	9180966.71593635	5672296.66516613	10638145.7250969	10296484.078384
3.739_612.7693593	610127.513521465	537219.09600242	389419.64514935	453943.683649296	504779.552151699	431616.401957234	618368.992108901	579634.180240783	542333.779741279	593576.42655225	595541.58370701	746825.844549538	615093.192582636	685795.486922478	290976.316262368	757378.963821495	655415.760753117	885499.033842873	672197.523123932	674529.429940822	521490.718604595	767591.800598557	475272.41530591203	385151.253729435	945868.275382059	658856.585131793	1087063.29878522	995532.68434295	850090.604413079	525531.992126986	622603.6775	856048.762112474	586020.030667303	777432.561241788	771563.051278653	394296.816077244	601988.262831278	424776.852884114	189035.450114279	358300.883423126	259533.898379196	552262.023738593	613079.304575678	560231.184089045	527472.052301759	644441.21040801	432770.624973826	559577.765465872	690783.799615729
3.762_684.7970539	410962.871516163	311928.029101714	130738.138815348	205999.886670917	226381.836807855	151442.706149625	251123.851157206	326971.858531402	246974.207695993	224544.280990931	288610.18525324	384262.947594288	471975.258597454	310299.744312461	127595.773763876	864233.997815842	278417.844344502	618867.730199382	418418.712749157	444491.705232922	222052.41538154	543041.495798526	236282.036664839	180811.684571064	516593.451762516	362993.214928397	447936.841752935	554550.165452804	608993.159738114	355398.209856176	348322.610366559	483065.805554133	373669.946995437	393472.031710481	361015.46403871	189599.907318259	258109.478881576	215765.436361141	77505.1537385437	155756.190438385	160702.828848229	353081.593343901	383753.308355734	355676.357762332	257391.773173736	369198.41797026	183867.793900354	465424.599989072	398865.35301158
3.787_615.7858146	288178.453166012	275582.959001108	172730.561718214	172655.902639802	267194.435442143	202866.118920103	324754.42755785	367795.023114073	329475.645106443	384969.295429316	328793.919920842	530437.821788542	499548.961621551	314495.663220044	161317.52728236	754363.740274686	400081.815381538	847751.189114801	448629.878231251	582796.375198725	221528.608730655	506701.953804222	186335.120961857	249119.976260023	711868.440547081	542747.559923678	873229.547937099	732549.354819608	653786.927732211	342940.15345378	355567.324032587	549791.332251283	394268.463161537	431722.265034928	427397.423739021	194076.863404399	375348.377118068	216382.894361489	230727.261375908	257212.797754346	134289.83095009	304291.3195	399958.100176442	321297.8816	258400.371173627	307875.964241452	192893.257572409	365914.152321047	322550.210375969
3.794_605.7967867	667150.916664726	588705.00815899	365938.314737185	462212.176051291	498619.659464049	370734.125367467	587298.274120053	680227.820273438	654383.611407621	742134.459897924	619876.409188378	1000674.40517308	1028427.07674899	588645.056130191	275583.822159339	1329282.86085276	815878.419427733	1190123.17423336	870844.3157	1112881.71266695	555899.79347413	1069091.02146656	465279.880561193	435200.891448923	1324017.33	764071.854157322	1471828.31182527	1318781.67770276	1324313.12360304	821571.577110155	622237.401807206	1137953.68745043	829609.488662231	933787.012952709	914917.910113112	402642.655626014	766669.505884336	467292.673488395	368666.511554273	362992.566486706	246813.263557245	717321.446052748	906629.348344963	651764.720951282	552985.180537705	719919.540614988	426858.220361717	863216.071123055	780069.440069815
3.795_410.5247800	867548.157802076	745715.335526403	408153.227627433	549082.795527604	907982.453920088	641251.139020804	945437.564101943	1038098.91805325	863613.858307463	1189126.00669708	817406.373250369	1331693.15208645	1482251.69342463	973526.463712199	383353.861063942	2220182.27981993	1292983.57547575	2210801.31949763	1224630.80737305	1590372.92305911	875527.342340514	1481706.05730387	569037.425692381	725909.612537635	1600510.32883852	1270076.68025112	2078133.16705512	2217090.50322796	1776787.45848266	1153256.15121213	864222.076427326	1539551.90032065	965204.080002491	1148613.15151233	1215187.41208418	480680.984285468	1152073.35520785	590061.629251365	289665.93593707	554240.0829	360804.342247984	920312.213710306	1231281.53508764	981427.056730308	752991.369056622	1020895.97413811	608970.703602844	1296885.1380434	1050377.17063151
3.796_421.5033619	1064202.93935625	835623.434917432	658379.716660692	646035.8458	870277.935613212	582467.188958739	1042699.41718531	1107337.19088823	1118947.46897907	1367627.24217832	938384.033888109	1675386.05524869	1520037.10174401	1137517.88776303	469668.172152047	2300121.49455486	1404983.97804665	2292164.11081441	1274593.31951178	2071556.40205138	869475.766450103	1639557.6850788	777713.017460512	783176.605353308	2287992.08320344	1411519.4486768	2390152.8465296	2253991.73916866	1881333.59304267	1394763.2722884	1105326.92604946	1597459.58503887	1204013.70789853	1480464.58615475	1439778.64537882	637275.38791965	960704.423097282	800343.713735722	292909.900921389	651764.408441322	418546.276628807	1185340.74820643	1389510.5608747	1110522.89659855	757922.657619505	1172074.12039299	723540.790166374	1433192.08289605	1174235.02860601
3.797_420.5004529	2447828.72248603	2015747.38028782	1586557.63809966	1620285.47736736	2202486.63873697	1527318.96729548	2439109.67435864	2813415.52158767	2559357.79205179	2954506.84093095	2396768.41909391	3833980.33163209	4002259.84639274	2693376.47601308	1085134.98876981	5182271.15229498	3447674.58321183	4947324.75617297	2942671.17925242	4347858.50764337	2109042.60175556	4053853.21962867	1727495.79772072	1612382.89043666	5019082.1998197	3542314.19474248	5730450.26087346	5126937.39964445	5020187.48213576	3199171.7712454	2574005.54736914	3859462.21307204	3167849.7196859	3371161.11324368	3327890.95177591	1531205.75065976	3011710.182	1668856.29993172	585816.460176765	1533879.04856899	1019978.80502271	2872202.31462971	3269763.72578969	2528480.15422491	1956235.55489628	2908567.50010729	1596246.29618697	3357747.42590025	3089548.66763911
3.797_603.7915971	53810938.0654313	48008542.3372425	33367961.9831372	35641632.0096416	45640534.1223069	32803950.6255567	50356655.0719933	65696710.8746395	53654814.6029223	61213160.9889013	49718564.5880111	82847794.0771848	84512848.6919926	55561468.7456944	25237441.3363129	111798093.881333	68883110.8917406	101515307.427353	67930386.6028178	93174602.536301	50746735.4943462	86558739.8174718	40724136.9746751	36852952.2274568	101509051.764911	71198986.0469986	118798199.711527	106581290.531384	104511863.01902	67124749.7888709	54473929.7575646	87572694.0010144	64857511.0777648	76238953.1867375	70510361.3388492	32147171.0731139	1176285.31795011	37300721.9221515	14985706.6400953	31490561.076391	23588573.3638599	56452586.8803127	72297941.7234284	53097974.6940091	44315371.9402112	59880721.6082682	36506351.1533546	69757376.5530892	67530988.9791173
3.797_604.7941533	12006959.0093001	10261034.4201024	7344723.92989542	7588731.60811474	10623932.9426423	7572083.92459293	11638477.6252695	14777333.3944212	11853806.9219131	13996030.7355131	10768224.9532106	18575867.2665876	19357036.6785182	12349567.4281071	5532303.80306135	25194502.3187109	15797122.5900901	23371846.4937825	16126490.1224134	21815914.6135057	11092870.5480193	20204435.7633827	9024962.23229864	8247974.21839729	22246670.3042545	17097131.3954878	26532850.1414814	24200368.3254841	24028097.0421377	14918768.3929434	12344219.7621188	19786385.0033697	15380681.9641737	17556415.0759934	15610894.7477708	7577788.13888225	249475.375881779	8282693.48895418	3428699.82015444	6730090.78320956	5184231.3999577	12955247.3818011	16087735.3177568	12187649.2146532	9953430.3324453	13638028.946085	8053322.25202733	15699729.9974056	15406242.8077903
3.797_614.7819812	1514724.04478198	1126650.62769891	762585.257182734	738806.375785182	1352846.46492652	907520.904221984	1745569.90274614	1702395.43628163	1623386.4314635	1858181.91798238	1363490.0820167	2616611.47067256	2563351.11272218	1850663.46359872	534528.791139659	3871040.88440603	2019407.10255265	3710356.99378397	2213733.89869979	2963035.43839146	1348874.27731018	2361790.27262879	984307.586335991	1261586.05838176	3246437.82732706	2215402.90877345	4395982.05867816	4019621.77540458	3391618.31944446	1695903.16479666	1633216.49988598	2635443.69085757	2107810.63324881	1927015.29345207	2281692.70617636	823858.774859174	988739.643206745	1017389.04742782	374380.275409654	702355.375178995	586089.958573537	1665244.40323517	2090229.62337109	1608593.39849026	1376692.57155891	1739746.92597925	965362.886926281	2215535.69963312	1627676.61762942
3.807_236.0487959	111717.403018359	390711.937173658	435805.734659843	43285.9211795515	157517.358047604	35136.6983432411	145708.521558935	110570.125082147	70890.3234596284	191980.914211129	77703.8594853674	241632.211530545	156142.76352903	166840.680078785	101143.167536016	128584.371333596	59256.2120190872	113827.764117231	63164.3170339071	216099.010265687	204657.795629943	138477.415238872	66253.6959444856	72586.6314937807	261319.08427951	149477.211745899	112417.350105831	230809.519299582	152543.432664057	174216.443470666	75675.7202816464	125185.815061343	20931.5301339189	141475.667984356	173029.986597769	194771.337406527	236027.401636134	661335.934247783	570577.00089297	900230.803531269	594764.248513202	80542.2472193828	149642.985324454	429865.415124855	194899.426390016	107889.471229195	105792.338817685	167683.18444622	63561.1102685642
3.821_199.1517680	103474.19464472	141522.227745821	97792.0609697531	116250.870850786	141162.963701349	82663.5415428677	106571.932114878	159466.752463157	110746.036525082	90789.5345447252	148884.659288745	96378.0619366284	129166.053063865	95131.1649321711	4181266.1879494	92129.6786708369	138211.266953166	98473.1917367143	140798.368155426	176704.011549455	101294.553398819	361197.006113903	127765.131332785	64140.1541598569	130394.472615324	1701722.99685871	1182491.17795219	140000.895302743	137460.042451448	221698.574852854	125676.382752063	92561.8908883305	116549.211480305	412569.163313747	115369.161314277	108640.011935232	123523.062771756	138821.689442291	124114.153434718	112835.296276907	113852.429365569	137490.042841549	140196.253814521	109192.616452015	94458.1911239363	120495.307343847	98335.2086302802	123348.284022232	109836.998356319
3.833_243.1712616	872695.025601924	962576.09942964	530907.033459698	1664399.58737004	1183117.2644306	1603217.993	1856478.32731454	711188.827236024	514119.747981732	1391988.72811382	1194179.34334789	1410619.3856323	1033489.10876839	779922.988038651	736038.533169761	1399296.63073793	819842.791254281	1265745.45845929	2573958.58840662	1197749.31393318	1307961.89558044	2060954.26481627	1109376.8975087	1628018.12929471	1404158.34975763	1660443.52358129	1005104.05552853	837330.648693639	1218761.89186455	1156931.82103443	599807.005079967	731962.185490911	1099247.80336263	986582.465194363	873217.701416548	613742.251768918	845734.628320984	513343.333642429	587309.834068148	547176.593763474	456008.432654203	568665.20250444	843041.074611211	987759.551298151	953837.813986467	857842.242299712	454812.593286685	1096576.14030239	759973.753247491
3.842_521.7502979	1123791.26797096	917225.223171795	629912.827311851	745755.819524903	1219074.07904955	1299782.19848541	1629739.01264904	2126537.02498775	1299538.1543226	1619093.00848097	1117692.39482149	1791292.40780328	2094635.54757495	1360628.87987931	953090.939660091	2587482.59621322	1877046.83649734	2174738.04664588	1637191.02661613	1880215.02344836	1141862.89534539	1722006.59962504	1066104.01150075	894677.572932474	2060722.46745341	2230753.82394521	3113409.49151508	2736090.41757244	2158733.44373512	1563950.05503851	1170265.78674061	2580891.31811357	1264699.00652803	2157694.95663973	1732669.95702695	463881.816334413	1481189.73962366	754749.367683168	470242.313719021	586720.212633068	541729.497402295	1665361.64840857	1861849.26245624	1748493.9645637	1148802.34422138	1415287.82757013	1146381.42309426	1585984.89737168	1535774.47766469
3.845_676.8208066	4257939.01065269	2800235.7307316302	1254506.76970697	1888146.92308584	2482738.98282311	1817638.66464086	2872736.34560222	4067553.8458729	2544786.99873806	2645231.29583904	2833294.01855803	4468336.76056037	5529076.50768732	3674577.6333795902	1025877.11606911	13534547.1373702	3473264.59690282	7504072.15424437	4663286.50058963	5322144.29109274	2880249.72316833	6981373.18586564	2178496.85713266	2251794.78845108	5770593.77519224	4893794.15869417	6167587.25730457	7061200.30682443	8002059.34496183	4117049.89006429	3455274.22516473	4825914.87637994	4919019.24987608	5072678.97895927	3741769.50452416	1760764.06765926	65623.7982533227	1748923.4783145401	774595.237196202	1550557.71854805	1604908.28489452	4499135.43370921	4917883.50566241	4167225.41348989	2237533.4978885	3958159.58149243	1871421.45187568	5041849.07340098	5108696.28136346
3.846_675.8179869	16015861.3022845	10761604.2444856	4943685.81470363	6773849.01948173	8505289.46080144	6335007.05775989	10145529.0921697	15526543.5684983	9666584.88180694	10032036.7626558	10777061.4362257	16991731.8412599	20107905.8729826	13298254.0457748	4028374.28873383	49791400.6792399	12183767.3740016	28007189.4426202	16338579.9108878	20352794.3074171	11548012.8950453	24765727.9954115	8134253.63004272	7616787.2462819	21681546.1821812	17766433.5834807	23303971.1081785	26209932.4098776	27777662.3283289	15599970.221392	13682822.0111029	19201300.7209031	17449776.1018952	18192225.4472915	13443296.3614475	6951865.80269886	273093.515760611	6725005.11688345	2848462.75212297	5737095.3240455	5452432.75165378	15514826.7102923	18608211.7758983	15761167.6482615	9194209.76164146	14582989.8299653	7085783.60774569	19574068.1087273	19884777.6126543
3.847_769.8533955	1323679.5384852	527777.173561902	425601.207307264	488244.045735816	469837.191783551	523985.581373528	706773.877088589	617889.470562457	508090.694490866	601364.016309532	543608.198223119	774852.61474946	777835.877787507	423294.830793449	400010.421334993	1116279.62501314	774360.475968875	855243.046500151	863546.022012175	515588.582133026	728635.331583233	608666.422380881	428406.704776513	739144.44894901	957722.115863918	1077968.81561186	812042.920401371	833268.518654707	802813.260097888	397556.740697761	636522.098756548	757484.139254165	766265.62647521	638312.591418485	630988.310049033	512442.168692883	466919.66667214	447977.198467073	430126.004488134	200189.049400954	379432.014950545	683274.37368422	496297.065444522	568810.170170773	401259.050073298	640762.664685697	390022.361838692	694483.628757592	725480.254292729
3.888_395.2998361	911864.70792728	2642580.3544474	2831155.70708038	3559675.4667055	819369.791575616	1452484.30216295	931725.208856183	1145551.00766664	4834352.6628059	965948.821834836	680706.887858432	1219043.26228896	731060.756671911	960966.633326285	842433.462591739	737179.854264183	717780.215432633	716538.056539072	871058.194351429	618852.772993687	576870.282124236	2216923.31504412	647203.655407483	1129062.9281788	649110.440019413	865964.548803794	598298.040571409	778417.958032546	896973.271067152	793689.481667398	1092926.9994297	842106.397672096	702018.297824193	771754.23686121	900273.805284496	3736063.31371747	916667.070613004	3206207.21144214	3756970.12280203	2572094.81718033	3401127.57968653	7594150.74091241	740405.874470512	542082.982115655	842954.998774814	818062.296269156	14975891.7616493	793992.017515866	680640.382075256
3.892_394.2699032	207345.892987613	47760482.3551845	51047957.7589153	60413536.1382841	738708.696947113	181529.220390904	376959.411699823	20324.8581946549	540226.038137635	344496.09391588	14859.8913313924	1794174.35077579	85459.507515533	92516.4253291351	32738.7995083963	358471.337953328	24572.8346108886	64281.5341955622	185136.578117447	13686.5337899331	58210.9508435842	30578.1130395102	110541.504969048	135189.316251466	44297.5698540652	1237952.30003878	248217.29179605	64208.5982792233	223263.555508569	17476.811928357	486054.364459549	14169.598380779	102548.848671469	53017.2082600236	90131.3654589895	61210165.748489	1758949.39476647	59983380.356012	58238222.8584281	45018639.989237	53642392.2076543	154665.285346382	551733.875492808	74060.8648155375	80911.3457473862	141594.762310742	359711.192749673	784545.757440802	335575.562064678
3.892_395.2733073	39682.9847577177	10277108.608637	11059381.6094203	13117732.6273241	149810.366568943	32236.1642670428	73463.0702643302	3698.43611984984	103550.469409586	69645.8666048934	3327.90526059051	367971.660696875	15691.0434622955	16364.4361058858	5229.19633129273	69328.2473291504	4620.37997352053	8986.22810870263	32608.1662080176	2542.6217563164	9552.88090597873	5400.78231806676	20947.333954994	24000.6099822404	7414.27922123854	248162.00027371	48978.1454252234	11966.5669772566	43383.922891362	2561.72086398902	94190.1307912609	3002.02565555529	19277.9422659945	10275.007139534	11683.0967651092	13360239.1641239	360518.456315856	13107554.4990963	12822167.3219064	9736371.50305944	11785720.0860761	29293.2758922418	109278.958453814	9735.86408507851	12140.2159109102	24606.5570225565	69899.7696299981	153009.515458223	66016.7811743514
3.918_489.8920026	998512.228320271	427505.107180985	482477.253643805	365805.336822663	565530.330763847	284929.9968	300547.042698194	816674.80962795	434026.527200943	453969.635694838	436562.928246321	944931.989051416	799783.271850037	607635.197239054	349076.527335462	1258080.1323987	751612.307722812	1281127.90414164	957581.27172966	1408330.54364662	505953.038400865	1036258.82770742	468276.007700672	268816.114044918	879960.031041427	937782.002441158	1194765.23282706	1505741.05009795	1294943.77360468	784691.098213254	640195.524278587	932892.415832174	705595.944378465	789408.636898315	696040.50942532	327251.88267912	540436.306463408	415134.295791309	618834.884498636	514228.394040622	429121.599611868	516501.821788276	961577.499959183	638552.784327164	517141.744253355	692124.049035597	405968.049028349	1193842.58556434	756349.536652791
3.922_489.5576957	2432008.18372779	1457839.31337695	718586.800935604	735956.854422643	1206742.32022868	760113.248497972	720880.140250362	1717682.1900008	1040154.18456128	887756.291801079	1122764.83739912	1561830.41089045	1625649.11562404	1295253.64193411	936386.653770599	3054896.22848211	1770395.58947364	2834450.96384841	2016989.03087428	4365331.58436271	1242360.43737759	2315657.08359005	1382709.89902824	590229.958913152	1985969.53458723	1952132.28870099	2662235.81492575	3303763.06032793	2840969.3328714	1782709.18148907	1738459.27572896	1910760.13097872	1670633.62889451	1709328.37853745	1748516.75634267	620133.209560098	760186.47904871	504635.618134578	309917.714344287	554889.41028123	436757.675606209	1520245.60635003	1984185.77532921	1302898.69765934	1324146.93087517	1411213.13926053	793330.377208791	2795737.85241171	1628718.10809582
3.922_508.5301798	1145092.36773779	407946.492356397	492726.672184499	784798.294230835	608407.981588324	400935.658423015	513397.403816794	812534.437361962	571131.630707591	727191.635032795	538507.444044414	893854.663352699	725758.73667783	856576.509472431	372612.077796668	1368985.97787191	1039899.79030072	1879824.76511735	1198428.5293529	1671407.18925186	483457.993955297	1525636.09311963	605166.584826379	309027.436079488	1272058.05155946	1115744.84765781	1448743.79841977	1963873.84971414	1558795.77319636	1160378.63730152	973111.346997466	971508.250809705	857618.151829543	981957.22300563	875434.081300644	438280.12744245	733563.308201427	537338.884217406	569760.59243748	222793.938203104	402826.504457677	586257.567560647	891221.729260916	718448.43383226	548683.840012941	849293.127639234	608572.101733799	1189218.97926804	1174381.0742664
3.922_752.3052587	593615.925135346	533126.571508407	202244.676506386	230524.335557574	336165.401503208	281265.156623183	330263.002493383	496313.268614945	463146.04114482	432526.055968759	438542.116889001	498594.631597778	544880.54782106	486372.496588084	248994.32665861	1014901.68969692	664385.076715892	1136806.86166393	771880.028960887	909598.73519866	210321.749649115	858265.748207088	344699.864113906	230504.384553241	583026.684826075	608049.995530431	854814.944753418	1216853.15165899	922088.016771927	513294.285275923	510500.564738737	773623.445030146	498533.134323738	587367.201014357	456777.049828198	322364.414663424	468120.076502997	330569.211511586	398851.741442218	339154.603863465	261266.924881343	359451.423951456	612717.643649433	372231.845761184	353165.442092905	462393.173941571	253771.484240524	663631.606386398	439807.219273336
3.922_760.7909899	583239.577137916	353999.650404205	219024.332329747	271561.43328656	416750.112628047	286439.24380713	394104.938605576	535458.207154252	403423.510008475	467291.914680414	384372.220757832	522505.509527602	571546.217017304	525438.611783722	249411.610979638	878188.721791904	600896.210046211	1095147.32520535	712194.871182526	1128047.74369659	336229.989839712	856565.31905148	429167.577108519	294738.448165779	678659.882454268	503804.108769584	875556.213124527	1156372.80969923	969717.859636471	761959.381286313	557059.425134414	752214.543943981	534681.825284629	571237.194626741	624752.249885985	221883.037552732	586144.007308953	314899.612058017	435387.642254205	353125.3877	236267.337274755	374217.666167818	613946.916087446	485734.037106369	460940.659590136	509760.781988442	320924.725791898	686762.156148755	412089.516500261
3.923_496.5505827	4343548.29314208	2131229.52023977	882715.608664926	994126.600784776	2645602.44949152	1702124.89113066	1843191.65147106	3862763.20421307	2150723.32825953	2091585.45263577	2275390.65919107	3377188.07065628	3966526.03164198	3206143.71262344	1577234.5083529	5875066.48694564	3524201.82610701	6864810.84946004	4513668.29642925	6652412.5311572	2042030.72199359	5257810.3092587	2161042.67143768	1341180.9669346	4090012.71695175	4354680.38829615	6234303.85744838	7995078.74548345	6132620.81967084	3829541.33795817	3411160.87757846	4899294.96427248	3235050.37916307	3711047.73045454	3083068.02011186	1184455.06827315	2102470.5948969	900159.50744166	503915.257071066	771632.330966425	800574.531991726	2773769.66526344	4217342.40418527	2989640.28255873	2486318.31103973	3393093.36300493	1856520.82646184	4984963.18667679	3818340.61808959
3.923_501.8725157	4454637.25364055	1966714.30298642	1184563.96355277	1207327.70771819	2790566.70265677	1811377.99327005	2302207.41431284	4216977.56026578	2510992.99108374	2819080.29669089	2578315.39649271	3338092.73553068	3828988.25639014	3412840.68999911	1665139.94354058	6468342.21949731	4085617.10994775	7656045.48341968	5114735.14946074	7509258.31952403	2453954.39570216	6133870.85479407	2350693.82739021	1411560.89955695	4405096.55870371	3929083.4891416	6275573.28587471	8118145.74116496	7220004.52474913	4578699.73263897	4052580.72685021	5128559.52501248	3601142.59879032	4459706.99549278	3809284.14113775	1054959.2769052	2701535.70411415	837445.424295672	488078.650633637	822744.008612979	838520.087842516	2836210.19053134	4282175.9395552	3191761.14685683	3182404.13489207	3570750.74941099	2104291.72436091	4881053.88511444	4253483.0482935
3.923_502.5409338	1238359.72441837	800819.296435399	300275.997206689	473084.092638582	933571.126779521	581298.970994012	784409.612066111	1098069.73691874	776105.266356882	965381.796727272	735009.914543042	1136664.02942909	1222122.4469933	1064896.13316572	520917.176457295	1992967.47089493	1258971.89795149	2168253.39588025	1703493.92033773	2194790.67108051	714175.880911661	2033286.32310786	773589.503696996	449733.529736087	1422032.39862328	1257800.80225391	1983335.45246985	2486847.4067226	2265691.04765275	1273107.01719828	1089649.82880847	1382771.91460547	1146159.11716811	1366089.24572784	991760.597025532	485588.312377339	1099832.41333584	530715.705899475	263431.618881706	377583.70556969	376156.60742544	903972.699021562	1294938.8867939	877507.651844114	867991.225395152	1084704.17431714	670515.312620729	1533359.23818474	1387391.9757225
3.923_507.5301571	3044857.91408153	1237078.4251945	536664.461121749	785820.820501893	2102448.25626971	1250852.33247242	1450282.14273797	2544002.66529734	1705745.1769476	2114617.38741655	1607781.06239896	2431297.02858951	2784093.88318959	2192440.32627719	1302468.3345906	4250803.90145839	2930157.90656805	5115235.12827935	3672809.70718173	5030627.37064498	1643084.43958869	4566740.94932477	1812058.63571232	1017962.40638742	3469187.79906061	2770400.14632881	4191620.41213599	5457244.31852638	4914308.32415735	3242311.3983844	2806340.50459561	3017074.04455028	2715839.43594714	3153679.97656705	2503797.21522681	731978.429328715	2025405.20291363	717943.347088229	286568.342215014	573827.96073176	478551.133041062	1867863.73569978	2863199.57098246	2148584.77046998	1895203.77111024	2395679.69269279	1343914.26119054	3440530.95780647	2989081.41225139
3.923_759.7873941	1228688.82738692	864128.354320589	394726.253834365	573871.443895375	850425.105885772	614407.62298458	755628.117690274	1190363.30011143	869912.215363159	910087.439260744	819386.570108667	1158159.77237872	1017475.23949278	1141727.76470638	460966.593269223	1895286.94331365	1253456.00633578	2269997.69953007	1601947.69505143	1741880.20775467	659796.579739116	1804391.20512599	717324.050388715	567795.418255563	1383471.80820617	1254178.59277234	1834452.4935168	2218996.21000889	2112060.46627321	1145546.66964242	1261358.03303823	1502680.61527228	1163688.44816358	1157963.66992966	1154653.98532883	473925.563023432	1053189.50048367	496677.151978067	257575.106936162	268932.119687291	439355.615488695	828552.052018235	1195714.84906764	969383.07365164	940751.856220955	1093587.10443897	681628.100057081	1370086.86622315	1182552.17272216
3.924_733.8329179	64719409.1107689	42190850.815124	23735629.3928447	27447855.0904277	42283496.8325394	28295859.5673461	35692548.8667302	57518852.7441406	38185739.1655565	43010010.1846208	34937299.2792041	51037075.7995164	54123950.5860542	46736270.325987	30321834.9488553	85301927.3206152	62590176.2471388	104893707.571024	75228985.5360406	107091995.88434	39759516.9688012	93324092.5291013	40154520.2728737	23127941.2660844	68501218.3674548	58784708.6970081	89990841.0421866	111480679.93208501	103099181.588792	61994163.7562189	57272967.3330446	69562212.0936309	53829944.1247757	65224985.628226	52946282.1217822	26319567.746499	1203486.27094305	23639137.8529335	12888588.6548792	17233083.1989686	18581203.0757169	39411798.5833469	58406016.0014944	43754631.2111873	43072059.6212143	51334109.0138717	34325226.813938	71227663.2873958	61094109.1698637
3.924_734.3343568	26569946.5548492	18488660.2370978	9574544.08284803	11215430.6076594	17869042.1170838	12424676.6215797	15004941.7562328	25455492.8327224	16572630.9000911	19097453.7259808	15126297.6500603	22524307.0968701	23483059.8952806	20406290.3152674	12977973.342977	36689091.8353319	25612815.148776	44791202.438953	32663961.1884858	45283420.6165351	16531704.8698803	39624970.5776714	16778231.1890392	10107921.1364248	30544164.5518095	25572266.3456342	38795358.0780439	49381950.5961262	44524696.4205146	27631016.2224987	23979239.4839088	30672232.0087343	23104304.2304533	27462992.452654	21999894.2481043	11539836.5233219	512786.48756284	9772646.31663166	5635356.36276165	7643686.01156185	8131986.48713674	17035271.3805432	25632282.2397798	18728422.0098996	17769320.0410103	21853920.8860308	14745502.4014175	30756723.2246756	26139632.7707699
3.930_119.0501538	316938.293096713	156179.283488075	185264.931200999	399905.926456899	422448.842222238	3673168.19329611	525868.84913579	461138.719059704	221983.842142383	128107.242923759	177227.497489325	224458.396087334	199687.512578678	283951.137914609	598778.139635207	308131.551571735	284773.923110058	279952.826012991	234798.756802114	411266.942246729	70634.0974321201	211766.891295806	458326.923610315	308054.859264905	231358.865445619	300005.413797704	107617.155456729	178995.638662259	828952.832439004	247171.034669368	224951.680433346	483577.507693959	304761.236023479	149241.404514862	121301.668312853	286467.818412915	92893.2010845373	194249.487215105	228444.176242434	138188.238558106	242013.624092815	153514.478590924	194764.187947785	204322.907848787	155569.36139971	123940.05168727	123111.185336152	264550.817884019	185779.386190549
3.954_352.1654332	10450947.5740863	12458653.7802777	4264591.8463904	5402578.30739452	9099804.56095221	8748546.06103823	18054808.1551846	9494426.41004797	9378026.25144096	8210380.24823201	10963092.870714	15387008.2734002	7649741.94061729	13922728.8995274	10273403.1240048	8280419.32294108	9238267.25416956	11683260.1157872	14393678.3539943	7792382.75220553	10391009.6996295	13830085.8370513	6118696.07106555	18547993.31	11109957.4968495	15507585.1378559	11064753.7614047	14334468.6395197	13931017.5884112	5304315.08273422	14165697.2221546	11612181.6839253	10794158.991927201	8503681.24645982	8622989.53296881	2246231.12209198	5439132.60909782	2718607.95097005	9918494.43744241	3026384.14241803	7146657.7990724	2257768.46943293	8472193.01630455	9921728.91832589	3458041.69031113	7066475.33182096	9393334.98166689	11291643.19	7048125.17401135
3.963_210.1677373	373856.33596568	1813147.43477963	1473901.25516933	1644806.09917228	446005.83634176	325955.526327055	467658.295936072	365310.031341785	477766.041094707	552126.069088648	829324.143964636	360422.601950452	753153.675682217	805242.965729869	339591.580741412	585657.431437965	556337.032104251	366719.847563854	330523.992533586	422586.792166803	755975.874958123	495272.052206786	634772.087367454	418299.000163782	667439.886479277	456446.458827659	416334.956795057	247331.513541775	412536.683571361	616426.42627092	629959.4315	413997.77339662	747706.92123701	571851.123624713	415939.053534524	1769469.74343949	1007213.13843971	1570460.50896693	2467940.29710784	1412558.42303156	1748589.62930543	761180.796697907	648084.391962883	412414.799677656	509329.968815335	475135.799311359	525453.798431549	509752.387191175	620549.082126033
3.968_289.1805428	172853.48228064	467940.532881375	4686779.53891191	373932.091280534	230594.899927835	2201429.30269907	200516.570842362	402572.052075978	6527929.39410251	255541.114984199	225350.295133735	4936558.8206051	479983.407716284	205545.769436651	739817.990259702	264325.123985005	719158.56109513	690947.53328062	8574729.19839037	531710.473216878	178684.796004075	294186.463272668	159969.088830129	218292.590272715	550905.321357864	943836.973923455	9574321.32094567	7008689.71357931	125745.366215434	856308.479662318	1448696.20058845	183042.956373014	177302.155765789	320368.084575372	350471.475891991	512236.282639608	155615.787790842	422312.450799389	517426.517554186	681817.426838069	274431.232400173	2303966.30306577	142549.55170281	477937.553590357	118844.480753651	147165.370448802	136357.962469489	106885.734827517	268637.034285148
4.004_335.1363758	3928650.26523432	1216866.50391877	622896.539357449	864895.312957083	4624321.87134075	13218290.4362381	6974439.59004032	4735827.83216561	2372181.05071029	3193296.2383138	3793409.56408759	3521412.94014463	1030230.38635526	1825357.10425484	11369241.3454198	2188240.28058787	3026417.37489673	1408237.00925967	6109039.54448365	1360524.17233588	3158000.40763737	1862082.36607769	4066082.75181186	4164704.48100894	3420825.48329622	2770522.41393292	2312205.73631368	5439666.55129023	891450.249390581	2855036.19633551	2045942.70329555	5542184.28958376	1010001.33	1511166.34130859	1303542.24605334	335558.581790459	51191.0682034735	338788.493946384	1084285.08150988	622776.224071031	819826.631156435	2249477.91038265	1146862.99718579	2045481.82275593	2114820.68266189	5268416.15551685	5815096.03005993	2170362.7123039	2280305.842
4.006_314.1578127	66775516.0938183	76186879.3242607	39766250.3844666	63676718.8869935	77079803.0673491	219360337.547788	101660764.152073	73000492.6247382	43811533.6557317	53669028.7755631	61486103.0058993	71963742.3924538	16816531.7885072	31581972.6410646	186143188.916723	35979426.8400249	48937086.0129097	27082461.829309	92550851.498289	21437313.5154542	74374867.5416049	32391763.5163827	71049943.6579336	58497271.4310024	56609004.1716286	46893037.7526011	33252124.1311736	82806910.0621561	16101839.2843563	48277423.2629556	36298719.3352145	92714343.2987174	19389902.3184894	26259856.2898313	27840893.1968572	28345845.8780381	1415677.38915963	28999440.8305592	80839059.6714444	38926329.6011768	51048651.2396585	35984588.6782819	20271977.3097729	44423050.279299	43125188.3688836	82532453.4088036	98804853.3855365	37815587.9984822	39528221.8075664
4.007_505.3387096	117445.654734816	29089779.0600859	30194349.6098068	38317673.7367676	463516.221565619	126505.412413234	242868.087893444	10587.5958367709	304314.953572441	203070.636566627	8800.15144967547	1193511.90336487	47452.364896006	48189.7821364985	24478.0480610957	188089.677471292	13171.7653289601	2444.0406107204	108803.979401049	9516.93371976873	65662.5157149826	19835.684142161	74644.656707562	82423.1048928502	20789.1347999608	710301.687196948	134633.470507749	39346.6747214779	118509.918692378	10401.7495202615	265330.529942715	8547.16273273355	63270.490300779	33258.2214515452	100725.724998723	39309801.7848425	1004578.76114679	39839658.5339531	37402979.8241937	29716372.9190241	36660059.5393227	93331.1968826408	292452.367681816	78427.2839775398	91489.8005850289	83262.772579652	224543.893538179	441697.546569173	188838.078901079
4.110_622.4150998	5288.9618728337	274550.521168267	257885.41061467901	292695.10627841	20078.3993005963	4716.49645576899	10756.6422343168	5498.7667835429	13220.8507477003	8898.41127202734	7206.63389271054	52444.0981634207	8267.63508539362	7247.88443834505	4916.76185949567	9193.4883435949	6432.46911349857	6137.2440030026	4215.70395610569	6406.63922541682	5795.64371577406	7498.179878	3068.10755154524	6500.03935712071	5533.76140217269	35604.4754744234	5597.61841110808	12445.4853860855	4778.23649660535	6460.63699860546	12472.575775331	7076.66464207228	2516.93160319237	5982.64748449543	6225.76736370727	278226.309175034	58370.4259221083	265762.280861436	276281.471792683	268839.183307985	256826.988824136	3740.50035200506	15614.2561129202	7682.00179466339	13346.4530437273	3520.55432961432	9565.87805538883	20701.1855644529	7578.73652523137
4.153_327.4763570	275401.86678084	1133714.45407011	1112735.07680544	1434872.65813399	134159.605486369	267261.779349967	132439.667960874	89355.8705572377	96717.286109879	366277.150416414	302453.822001674	280039.77933622	241332.551688471	200098.997702081	204351.215808753	434217.774802195	160643.640458721	302864.050293494	327691.229393315	271782.75010426	197104.736975348	263739.241295683	152192.534955227	181542.256586017	201936.316080228	342838.804714472	140522.625662902	235071.889933751	216437.312320029	83271.6351588334	100545.133790874	118716.320991244	401690.110209312	233623.103830752	164953.632171695	1404665.97398948	345895.908997141	1396685.46765378	1361184.48016907	1154132.27947444	1260802.55671104	270624.599609374	277034.884080476	213360.820608608	187068.202625331	241066.894918823	6526231.45413641	200968.121619785	174325.859670889
4.189_364.7427801	19433.5768099319	7932344.43251325	7823914.56264534	9848460.35411498	75940.9698672576	18142.1393271588	36612.8759349942	7812.82764372864	47639.9902369604	32982.6130124673	1372.2233165365	193367.759583407	7984.74752793787	7657.73609276227	3716.35360097573	33444.6529010921	11503.7253873519	7393.36521395112	16133.4595647549	1378.67841441945	7881.8873264987	2948.65945773983	10824.0300712509	13766.4623765736	3595.01044929448	120693.522734361	21992.6194382441	5280.19269634565	21443.8561912266	11134.3594796463	40247.6106885603	1108.64093621664	10288.1754942848	5033.24680078095	9642.43882893456	10491815.6334456	218213.961492032	9967169.32756033	9941957.13915385	7902693.07517487	9381886.92072443	15877.2431822803	50116.14756	8036.90492576542	10014.8469740417	12099.7508627665	32604.4751457308	75509.5689001264	30371.8018297795
4.190_364.2412340	45533.1120528546	18600747.9484202	18657462.2222187	23145641.4122319	190654.311574221	46558.8510531333	97387.3548518134	3555.06775516342	123357.495376648	84307.5517939062	4331.86704051683	483157.702502905	21063.9038201518	19815.7515051576	9422.69591324408	82974.965403064	5000.79879110676	4479.37076652555	39761.2531219913	3700.50336617955	8403.93527391336	8576.83262961279	31702.8194904321	34513.3444426264	9983.24127138745	301632.322488223	59151.8177248663	14339.1719529144	52916.9471728238	3798.47522067971	102498.882864638	3098.61173056328	28830.0485294285	13399.9351598241	10260.6269653123	24593077.9690746	530621.562938578	23590791.1715831	23771339.9648677	18570177.6503932	22423387.9510933	39110.8514011701	122544.110803433	8519.59935239877	10699.8276555992	33563.0623762197	82596.5798794665	189137.233763053	78085.3712091726
4.216_487.6753359	388253.405133651	742887.417242413	763443.225158746	860884.0287	311812.578535227	152217.635072425	243598.776517657	180724.558189001	337455.352997868	674952.734635874	467895.628847219	442220.34935227	437670.218582568	167849.017391083	176207.81473631	752136.460698369	185880.669278688	553219.553150032	166647.271914665	220924.679285027	447526.33221113	228169.474917604	145160.885892976	412784.481863957	392272.327596721	250945.29144703	667753.776017306	151997.061720671	175370.035053905	126623.336799952	190146.797303246	266303.059826035	160511.890265604	245344.795556278	332035.465357535	1041085.62766627	329917.645099495	984103.981566748	794434.957376891	635009.81346471	915544.808990009	439881.164290367	413588.031496539	320887.769974161	194882.273676543	443996.643004461	216364.453150908	285816.373576092	313044.136906083
4.230_525.7409668	17839397.4871694	10546515.838946	8774699.11465578	10460681.5773615	10651916.852222	15552642.860031	18970863.2121244	8624741.96759152	10335539.8890497	22040680.1572392	17571284.4343773	26607304.9743779	9397218.00566464	10777528.9297675	14595035.9361941	17272094.7528841	13016195.3540648	14567883.8188855	11011488.231948	8595481.86110109	20440445.8831148	9777833.83414397	13727795.1574192	15333344.0188319	16508574.3492624	18172971.3462924	18948380.5817471	12771257.4489077	6420060.81380116	4904660.20571539	13283284.2327898	11421205.9013665	6601022.878	9236928.27632663	19421319.8885303	9439674.20391961	327093.38197203	4772072.52483685	6635517.54548587	6698304.37558996	11037290.6432188	9035272.27270227	9965953.12933926	13884409.6494667	12986738.927799	15257952.0616747	7130213.57274128	18860519.8585833	17835130.8907516
4.232_223.0070583	111848.412287976	763078.474219554	756726.431784422	953060.415510693	96183.2903582721	110837.772398835	53660.9201743627	109447.135357255	82788.7935265386	334900.422874476	53376.4721070684	125667.915271857	134397.902888769	100618.006001815	81041.2235739047	98734.8885142115	83304.7068617664	94572.6725009028	124676.236546254	111050.555794928	106467.441778055	118991.483272413	104166.222745986	133966.950165249	36629.2755260331	215043.060691808	96075.837418152	121339.165387598	132561.750527437	162289.211323167	103470.914842869	471988.934327785	92286.463650075	75762.9203402694	139618.78150055	1027810.18664457	84682.1068341057	951818.532693324	964613.928766004	720392.83508893	994645.678903553	201206.3533	106461.233551169	142075.17970934	114212.980082944	61870.8867592239	112315.810490929	59925.5527312438	94640.1705860177
4.253_430.7664106	51486.6968412187	5172451.76837431	4932538.77039355	6046037.24759279	242186.317638989	57253.946785619	122744.079963983	22076.8781983921	164777.008782107	103816.316028928	33282.9802860605	440703.283783855	30637.3146113949	26494.5093005782	10687.4787488243	107402.09379648	6610.74547775204	20143.8397802778	53758.3360432611	5438.41280456561	23097.2054609072	11134.7755644307	38094.2908473409	47448.6554675277	10482.2784081124	339164.216693584	69087.6966799608	20992.4019843613	70816.193049231	5152.86199653304	138044.585773671	29083.5040114531	32262.5720854937	18030.7429844233	28098.6926229272	5781216.95221786	614322.561778849	6212340.0123826	5792874.37444535	5122059.87160605	5765324.7368335	49985.4042856051	162176.623596433	23184.1248384461	29519.9292971602	46923.9689049614	122259.251316268	201358.523169779	89784.1844693019
4.256_442.2591257	15505.6924080042	430809.753350094	401413.225978515	424641.002372169	53124.3988436322	15671.5049026611	27875.9955789881	22692.4976767313	46321.8375706065	23375.1908849714	15404.8340807842	93035.5800260502	15226.4658797214	16145.003891504	26626.0969182272	22591.2296393869	27002.4684705247	21575.0541168682	13347.4130891398	27165.3188017135	36273.1622671301	30326.8779802882	13747.8585603493	12000.547145612	11831.5745810419	86769.0709195564	14213.9601846921	31994.1990055739	15571.0775367413	13026.5069662988	33398.1521908497	31110.8051830326	8144.64602150052	12497.3705935951	29843.6300611753	404983.728139677	214209.09498217	443255.718511501	430213.369692234	381824.816211336	343950.485285329	12541.60007	43612.433282286	29221.2642796162	32906.4672787892	9007.38085878202	37053.0663823364	46542.705654042	23503.9951788229
4.257_441.7574822	28479.202524972	961298.816263306	853743.713479969	1002040.52415549	126049.795207853	35335.0899445337	70039.7576637344	23890.9941196791	100374.267632133	48551.7642882512	30879.3109624094	212953.232776972	15575.4608531581	17451.2069232734	21614.0070607203	48061.3281975421	27144.4292007851	22719.6203049176	24997.820956574302	27733.213271940702	53954.0723602677	28616.5620910911	22053.825555656498	24269.3961802866	21375.3852419183	184898.366	30099.9802076824	48734.0109278692	37827.8252246771	31063.266371299	71633.7718712347	55139.6043665343	19517.4872984432	11340.8032434012	52950.6892478894	821476.680313695	409849.055370243	934115.537216206	874387.634801126	873451.432314384	858700.629940618	29765.6546086562	102318.42696562	30367.1418249463	57915.399244302	21948.7367190915	75709.0367064316	102212.687590294	47476.9027493845
4.294_655.7825902	19599957.4182213	14980321.1949127	4919126.34648708	6447797.94774162	10305955.6821698	16432295.6945322	19623096.6896741	10941167.5603521	8763236.50950617	16818547.2664478	16061442.8847675	25465915.8354579	11355279.7816883	14077898.4022294	19296629.7768293	21109920.5182532	21554924.0699237	17768682.1037883	27121318.2198989	19294186.8406823	31856731.8944324	18985182.0502889	19240284.6667208	12544524.4828059	18682043.7023585	22673226.5831136	20400888.3623144	27863375.0546615	15381672.0094808	8932479.37504573	22322347.1504814	14891257.2677715	10122797.4498659	12388581.8280439	26536028.4555063	11147772.5382383	556631.096877146	2920158.69190739	8507461.44979974	4266988.2213878	13001364.0797176	6769261.30123068	10505723.0290319	26420551.1801775	23639988.7823521	14688023.5611899	7849556.84758014	34832575.7917065	26916419.4433255
4.312_486.3007669	67115.2395844967	5137496.82333092	4822011.26103225	5612177.04749744	275466.468299284	76826.5433969817	160687.615346163	8283.09781554121	195740.584129606	135400.385437564	5972.86294972212	588228.891524179	37863.6659265228	33570.824765550104	16203.4653316845	139563.365134576	9301.9055363889	25321.1421775175	72115.0648033057	5711.87535876548	27803.0883377396	12602.9779278732	50266.4697239855	58499.818044176	12047.031065852	444766.250545529	96199.5356356813	26032.5574060869	92702.5819757702	5733.52127628526	153420.027416789	3619.09356487044	44303.5543677827	26903.526861632	33838.0785798559	5855446.25423614	748423.369079973	6012659.9876631	5734125.47981946	5097979.29076126	5617203.51231032	75339.6839834411	207045.542270775	27919.5536603632	35510.9478149443	58036.776285845	152126.285291019	264314.149717292	126685.899903212
4.313_486.8023836	36924.4043771775	2815338.53708201	2665064.71352601	3230004.22546749	166694.829765341	39769.5171541378	83452.618782986	24441.6171006137	103971.799066404	70003.2470301337	37412.9322741887	314355.010747488	20421.6869328224	19559.8424325285	8040.68820768759	73330.7772459523	35584.3954743805	23877.8115809408	38127.1184572536	33475.353973279	26087.6966253619	6259.358195	26049.8766154457	31622.92847	7326.63667874238	233347.958329675	47486.5107087367	12159.9798877111	49380.0331946433	31990.5068405042	83970.0332940472	33148.5394406224	24160.8670554083	13536.9808931712	31773.2111022478	3062369.81977682	392827.376135824	3167586.08382817	3017357.26452014	2745211.37814143	3101021.48399813	42805.7921101319	107507.218604324	26271.3111859997	33312.2653354375	30953.1274633169	75191.3675531659	142924.730723345	61762.4747985824
4.329_988.7538370	1291523.68095835	5574961.16857433	5908601.17428261	6902579.70749018	1301062.79745412	1361003.75659525	1756927.57476863	1321234.8411501	1731198.15293604	1458392.55091124	702941.83039326	2066494.03613025	969082.877717935	1370737.5968987	2415137.91521496	1419148.70723445	1021962.11816519	1823950.82963108	1749150.60818349	1189680.32599335	104207.251477017	1695848.97022509	1617888.5107939	1321469.9195274	695818.095616121	1657928.31009809	277290.572950469	2080837.66004207	1450210.26281889	1326726.44274154	1427212.31681972	1270279.70333275	871336.211799174	1205192.15183359	2182688.46829375	8062665.58940562	833422.97897062	8108323.88578001	6689551.44767287	5710222.34726561	7122597.56018147	1362286.34993748	1588629.79912149	1835098.7629839	1507965.71401364	2226870.96924069	1655341.19502089	1599547.15959426	1872593.57501154
4.332_988.2526445	734497.695780543	2297327.9176263	3388942.60755547	4180420.88447881	610046.593422298	627311.237315173	760330.517353847	495451.043908957	612952.599148587	908122.482589252	315705.467997837	1018209.59922324	460962.217104486	654303.510423842	925123.709902564	652664.547292462	413950.905656952	743536.861491677	881834.6121	427620.217657179	554879.763260508	893797.786063707	705387.417897695	576307.700173846	247641.386086568	758524.576115721	157786.702570241	661074.986909514	790928.43019886	535195.717936174	746479.23708191	561826.08277441	385987.618027664	499675.932105847	842445.946241202	3501978.00868695	179546.92378857	4111748.50023124	3473001.43941455	2316508.96559246	3525662.96152925	618061.146220962	694831.928681004	796696.440689138	561841.788239402	1234758.11380542	861496.969312171	879115.294823237	1122968.30558757
4.356_541.8352428	69922.5353260124	4008886.72717331	3674911.52848495	4202259.34141725	266225.210958454	72767.4687719441	151254.1631	4448.1552488279	178950.514463906	120338.512642201	5039.72317964719	545718.893550453	29977.5517915318	33460.2195220471	13498.462738167	119855.938289514	38548.0320146062	23998.5299897847	69587.7276907545	4422.33188702498	27877.4773385051	13699.8203937853	47276.3231644504	53231.481386164996	12398.2151591594	399733.022813016	81168.5780919667	21156.6082547785	86009.829370795	34189.0462692158	161865.683651693	3754.03247695177	43074.8999483803	22490.8351281373	33852.2364026351	4208293.56240855	590154.93201715	4399526.86242388	4056837.67628822	3693500.28332824	4289621.25495577	63989.9991589829	183981.120970047	27819.903884038	35692.186318517	49732.1789586731	117002.89486918	253260.609850335	111428.353268148
4.356_553.3280932	40664.0646585619	580528.851441865	568682.03071332	562986.975166836	173435.176310913	50783.3680807098	101035.748510437	37809.007258247	133638.407096079	80684.9073945992	50204.5812229322	351467.998028704	32855.6910170923	21100.5144796864	33112.5194125597	97684.5657113648	34016.0269166609	32211.2160354063	42228.1172067125	25035.6633705215	39616.0087330342	41152.2193987229	38837.2466889317	31984.3833678792	32170.2606718451	302036.114206692	55432.7947276237	19272.7494595857	51854.9823102628	40763.4526051075	130282.243232943	48493.203478051	20722.2055377824	20447.2068779153	19953.6565080439	483577.839095788	471937.240753477	530988.207958455	477507.186995684	444368.816106988	505938.280600824	45770.3965990401	135433.489880252	17965.6842850755	47709.0510288348	33500.9798663311	107466.778585851	156103.833674834	82199.4960845103
4.357_533.8489221	7823.70029511243	445377.787657655	444640.369062245	474138.886631245	23649.9685736682	20286.1178556449	10410.0661518718	21065.576380742	20252.2445630563	12141.5436816206	22748.9158992854	56935.5520970993	26480.7246212707	21950.5091723809	13904.0938843803	10328.5198586536	18889.709159711	21557.8888956692	16716.6577949585	20477.6645826322	17987.2463509583	23660.9630650087	20351.1051618697	17666.7192145183	17413.6566139632	37851.017910342	6108.54569959299	21458.5048906678	6386.85020798588	21412.5052134162	12956.3745227087	22433.0749548191	13777.3595078516	21338.8079313368	22352.5522956903	468498.184001388	71612.3776597292	487446.823086107	487619.748770587	430370.957038789	446531.198969986	18004.5643767802	20905.189400202	25209.8469360034	16880.8231574222	19408.6374122145	11575.599224936	25535.0282064314	6629.81688547668
4.359_553.8290258	11788.3188634997	218009.613167964	192129.997912401	196885.494550727	74131.8198533501	19386.0811990944	40887.6796022462	22842.6775088714	45181.9088070247	30485.2618505588	29553.5908953899	118200.860909522	28209.279806102	10179.2217306626	21167.2690977725	36962.2182606725	26199.4191151562	25558.6654305733	10699.5257222526	25026.557169688	54602.9956000579	33712.8114193675	11637.3935471329	15417.2862354463	21757.3284558483	106904.897250265	19059.27227	19552.4831975714	19023.7186150351	23999.4896626977	39563.1705839676	64646.4234561118	25386.029950163	21821.5998487662	25287.4723729962	187911.395823071	184896.64241307	167221.158078925	166975.562988969	168758.306166468	157357.677923341	12985.4676944052	54496.9605034813	26730.9687344128	23672.0859418237	9167.06417101982	32536.4852492711	52823.4446637615	22317.8985939279
4.397_608.3607269	75203.829777333	633740.037145492	569593.87853452	604795.196112042	273700.663405515	80656.7038705173	169059.653360434	67692.3146370033	169883.074482481	133620.734721541	109450.64986084	557076.418338262	26654.3253011168	31559.2721628247	15298.0228742068	120791.49161646	98920.3376585188	64895.9248771726	70628.5598681792	90844.4176719391	100890.317388485	10338.5947511126	47109.0288715497	65846.7926349688	38672.5968711234	449895.341789914	76053.5864235475	20756.5255566762	77683.432044553	90446.362223586	176740.565783811	125946.126246852	39427.7492098195	20577.1507246989	87726.7112138706	586808.598394666	632460.977449508	683102.682164601	606696.673603588	579908.259030894	570049.858797778	58548.5796603278	196520.000171283	71350.4528439545	92720.6560370769	49317.1827528431	142223.211877367	281995.120535371	123235.224547678
4.397_608.8623486	46253.3389532684	502808.21772104	407260.310574438	443369.460335569	180072.597461457	50598.561901752	115404.391618491	36683.4036899668	132931.596076815	80380.2384273697	50951.5825556865	378508.128241759	18703.0428528501	23986.9197773084	9080.37587198821	94677.1205668097	46379.227260932	39435.8374954524	39303.5235524008	46413.5923830639	70816.7375260498	7957.43326555572	35886.9301651485	44286.9660570667	40013.2325950795	288072.93541963	67003.0039205703	14413.9533431526	57636.5059278172	52912.7078654482	113019.355474108	85092.0610585521	28780.4186571132	15689.8882440718	49041.4617375289	408009.867371415	441620.208466605	462583.251625307	379399.769906177	371390.157330363	396126.254869451	44821.4211937243	148294.336970875	41391.7263209641	49730.5552250444	36436.7035056325	102443.568173467	175434.085774008	90406.7999525928
4.398_586.8800441	21258.2901304668	8327646.15183124	8091896.00099379	10091397.6452813	81139.8341526471	21584.9307505357	47630.6027416243	1700.1641281216	54231.2830729987	39116.000045145	1371.45370608476	227551.524506376	9263.13711592855	9823.43010981783	5187.72096566779	33881.1389393756	2754.55395868544	7988.05335052479	20084.003084188502	1836.27481181561	8589.40566197712	4579.37015488115	13897.2871372762	16743.358422593	4616.27353129591	140280.422502021	26667.4162250128	6529.10178371527	26125.9487165113	1681.61356733668	49982.1569676076	1304.00528118596	13802.0977855166	6844.78466985374	10492.8486896812	10966244.7124231	230846.013606081	10218688.6881918	10251875.7011336	8649118.22762258	10110544.0393797	17624.5721373789	51827.2852790822	8720.62298801187	10929.6394493275	15372.4307324556	37652.3154601703	84383.0934206371	36985.607509011
4.398_597.8711349	36182.9972255017	2087727.27279026	1798534.07362866	2132725.1983273802	136928.997838613	38141.3986700662	77208.963279427	25576.2199141303	86566.0284403066	66464.8766727705	40400.5962388805	298543.435976814	15445.3366922467	18630.457938009	8744.5233703144	59872.2996963259	3625.09002459183	24264.723223463	36691.5414113053	34629.7090147875	27034.5763481593	5497.9818427035	22436.3949732685	33842.2060090357	5183.12343903364	207198.936737299	49560.4615324298	14433.7479529878	37918.3966896595	33937.6283800557	79146.1161667045	36155.4030878697	19597.1513770109	13830.0255324664	33082.8019398708	2204290.2534168	298506.077075386	2280054.72702136	2137531.11501342	1781029.47123296	2024524.14000174	31309.855336417	87784.3783125364	27588.9626367333	34340.2841566935	27562.5062150702	66524.3124087195	138894.77244321	58439.317995229
4.411_428.9458835	88623.7464387954	1067763.27150572	1045919.81285696	1468009.97177635	75956.5073002104	94294.9185293084	84232.6352985037	104128.768685823	65705.1189871062	96834.6122593999	56825.7372596131	59721.1323848739	110059.186167838	83663.4874568047	53976.97998	94969.1965253594	74509.7316473333	63842.9271805764	72045.9809870469	50174.0535804184	76022.2329677441	101308.73664226	54032.6654535386	75495.295427782	68866.3502389831	73578.2166238641	61192.8726251647	63369.5319505697	100459.243139094	58837.1964503614	89560.3048795271	82660.8897200403	107244.95355945	86465.0757402668	89925.213960022	1528349.13974275	268321.566242098	1484995.52148489	1398960.81906574	1238157.30199622	1513067.56646322	112537.957205836	86113.0075867673	100224.068088106	111650.313522432	90689.0908391782	4668274.95115524	87057.3683521482	119555.676146103
4.430_663.8946713	66062.4360179255	469490.326605463	378349.511192365	382160.562612452	243302.829495375	61645.7335601049	132249.38545716	71410.2171327823	109007.875730433	101081.600696702	54091.9672678038	412303.892533438	20717.1753307279	18989.1747759988	37650.4961465684	88661.1091259973	53007.6259359159	39175.9949213331	46686.1459396218	52879.7723997699	107613.57616348	47900.4879856236	40496.4610667754	48938.4474824483	44049.7744475712	292032.898160405	68629.0005293847	19479.6045921424	58916.0396267215	54697.2055056421	128678.714046384	133856.93739081	32735.4445037942	17779.0647078532	53550.8250786725	420628.057210759	581654.424921981	398167.608414147	378870.032335713	382477.435614079	444518.074505524	50252.5445337663	145686.351814015	44853.5298300788	98983.6371895486	44856.0846750031	149886.683372607	203641.649875998	102297.579612706
4.438_660.8862533	7807.6052000039	433247.799730003	426771.879981387	457606.767768682	16060.4493843281	3605.96684553946	7405.24100650436	6658.13733855802	9335.3104030405	5748.02440437962	8533.41708742547	38621.6076017295	8597.63058393104	8199.82994787395	5815.18208300123	5127.64923297834	7422.05194806317	6718.81364857429	3315.32583214023	7591.78325131177	6509.20201029399	8620.7708696045	4286.56892517936	3448.82457928366	6652.5246482425	24516.8055829971	7426.22784505013	8788.2198557937	7133.52799187709	7750.06640861696	7394.54225517885	7782.56329015103	7300.36228835084	6951.4408239335	7048.20372897048	499145.333857223	40964.8386963592	491170.251985538	478229.737557117	416655.22737059	443198.362037289	8552.39914368441	10164.7607406674	7584.90675777376	6840.95086506274	6675.45554622946	6624.19298478899	16001.6655235218	6358.30566135981
4.461_701.7907363	219844.958960234	1297471.53647619	1236947.48574366	1407822.55549444	178808.094080882	287729.860896602	330777.509699137	354377.366536514	248964.035421795	460304.751026239	295756.478630186	772762.115140043	729342.383089908	310716.71159668	208479.385968828	976466.933245254	415839.589566089	564699.484656686	334039.239322809	439933.854749371	741187.257313239	449776.621956018	255552.520585591	203272.762705423	397491.49485264	578632.813313011	658791.023905271	510516.08399461303	935585.096631194	273557.426019022	505665.7861	449503.173454165	393303.98218826	559673.009782805	314733.359123128	1614438.19856655	452215.358186075	1415908.0440285	1670123.01089771	1492299.01530415	1821110.0156354	582345.434971894	464239.49100369797	690819.300874256	204201.699266448	440393.582455595	9791769.11536313	2238003.40175539	405748.826110394
4.464_369.0989926	710908.872400209	370679.634926404	229914.851707702	311260.535540622	762340.020344625	1278709.28518082	1026066.59877585	746865.299471133	628007.871882246	472422.469248752	685655.413963777	714035.929398693	255907.917245039	491519.83024012	1135661.6484989	465369.961342329	510994.13507934	395450.281565764	862655.455555595	349045.481835845	419361.51051988	504486.978682387	791463.166971056	711487.637581293	694872.230751767	390068.424384018	451857.51202896	934824.877190798	279200.877013482	454987.340873726	529700.074956392	770249.703538427	304395.286514215	398111.468652831	431990.987406018	192155.555570666	468649.410975086	174788.675713099	321807.365877085	165465.041627552	212795.678137726	477761.469721698	305124.954256741	471531.699484331	580691.955702341	988320.525186758	904722.606292088	463937.011970677	474785.720107497
4.471_698.7861422	22746154.4496104	23865672.62	13092595.3125265	10787299.0469284	21717494.1552649	38493829.6101928	27163341.5892987	46944025.4232398	45106033.4292932	39107254.3653543	34011984.7528197	67759504.3943303	72275509.8166836	40382060.3296446	25244472.4285773	99628341.6133329	51846250.2311145	77959880.8647462	38735059.9150234	49581986.6816053	50380138.658662	44051489.6542196	40031883.5729315	20201464.076445	38788433.8761668	79093110.1886817	81156363.0478766	53568943.144774	78980497.1593822	24380041.6441221	54114033.398666	45273295.71	39963492.6876203	65318461.5713895	47837694.6793305	5871322.07835653	862395.648148946	16768188.2611314	16481844.0831317	9540137.65857398	6818573.10990588	56625352.0037108	58518589.3401694	78142644.301228	23375215.7872815	39661418.7357729	11052592.1856046	36499297.9567034	40186232.6019595
4.472_699.7863504	9939108.29713258	7126258.19647933	3915580.76941695	4067278.95840006	8679351.16028928	15854157.1196392	13420336.3847682	13783702.4113005	12843849.6929468	14172590.2004831	17656357.1295536	18695985.4216749	20858997.2193931	12060312.8184585	8416834.073	31285336.6150421	14498815.3041991	24088475.8082962	10787996.2133169	14086667.4411032	16006106.6068005	12402493.6289253	10967911.1159008	10535739.1845256	16903827.9863428	22573627.9243678	23366013.5576191	20173266.1821734	21292767.92	9353062.71566844	15233889.169244	12514226.9284435	12933917.0060082	24372982.888002	15478886.1526664	3751744.43671209	327667.071424831	4442054.26445047	4978769.65486535	4243085.85247786	3689087.74727007	16649702.9687572	16897122.5821083	27337061.8116706	9021037.85127847	11511964.5238423	4802944.82838534	12735785.8384771	18456980.6141801
4.476_710.7772712	1377819.02214306	1061669.89953704	414775.113579127	140821.870635351	2123952.63955762	2403867.52894251	2446997.15922163	3009517.63002959	2346438.99872823	1847576.08822163	1720958.65707306	3180203.50584846	4255382.19591921	2807282.81239596	1582160.82430077	5150099.20106259	2405603.74578113	3791527.13906987	4615236.03528602	5060918.41349513	3594288.66898566	3279150.85815839	1967983.54338438	1999599.45054578	3792270.16069547	3737449.0513956	4888630.47244217	3171083.33309807	3994527.11781638	2256754.95880371	2535619.05386289	2664506.94353177	2223069.94055941	4233050.59485606	3361879.02738882	223333.516637275	1112271.02539506	336224.45759917	509463.10808075	404628.320837006	200300.056806172	2811235.56411408	3692829.474	4474155.44646407	2191584.08108149	1771898.54422037	626405.873286034	1417944.16931426	1932176.9985766
4.480_699.9524643	619508.215650164	1713575.66808895	1919083.83055578	2094793.17970472	592589.081149999	484745.482007338	457600.113305004	505195.37555617	391952.195178557	573985.126714457	452105.567374568	512834.759289045	314465.928643724	379649.581339846	319033.534597502	380543.966700952	490878.003597334	507444.204799609	250066.739016548	319365.570000147	451118.868252538	331408.759691735	526319.359431246	598609.644900122	561767.512099323	406955.464982245	450257.684599259	429934.58399867	284369.805947093	408682.969325367	385594.240105748	534856.432334802	332526.348386043	285299.63156557	639482.035795454	3068203.07317044	333646.265109737	2682246.69167608	2448070.92324769	2033785.38571358	1994316.43284504	505039.119234754	504238.48823857	448325.838993856	419830.506586474	512233.971945881	611679.591285809	465439.806837649	485869.822877901
4.500_763.9713766	31094.5370113063	1162935.91102166	1071291.22062736	1232944.33057316	126059.017150898	31953.2320597918	75703.2906502184	40095.1588862448	53822.1061234074	51942.1247528301	64652.8695793931	222288.539572059	52888.1272044314	42248.5359571197	38853.8267186944	38058.0006016861	57851.7700670417	38433.0913563082	29456.7446779053	53751.8046813814	41598.6058872571	48153.9004786775	53922.3222837377	21920.480548665	40796.6419219633	185122.213550951	38136.4792353318	44276.9261706053	37100.5261883372	55571.8105427773	74669.701470453	55616.4123423643	37574.8589060784	53485.1280144555	50448.7441541903	1240229.01900293	239636.798012699	1264541.57081714	1201667.19391275	1007839.68834442	1200108.64897276	54319.1306506816	88535.3779742553	42228.4628421635	53596.6184714778	25230.2842353542	71651.6134353671	126720.817881373	62249.053461853
4.500_764.9740457	37985.1601565633	638896.483264112	587119.562878719	687809.897669742	67034.3638410144	27188.909137951	27260.5127312344	28504.4637143184	38809.5606202787	26820.0151799401	39422.043330113	140994.033244658	48597.4111385714	34662.6025049813	34073.7875696469	21556.7981982418	34822.8886341371	28176.5671041287	21408.0736410841	51198.5228709437	45436.1255796151	36600.2969274126	34408.3913998536	29267.6342325521	28955.9296939885	95918.366221975	32468.9279073576	57114.2885750479	36438.5154549025	39159.378168287	34087.09831	58440.6156462316	16355.9948859179	35104.3795421959	38357.0097447401	655798.756807429	140821.84603785	742592.491956045	671407.855554763	619172.955748762	630788.384254735	37355.0255494649	46839.640642549	38543.4232234239	40099.6318035943	32979.662809756	38947.7786402888	62882.8215519041	18779.2728781745
4.502_541.2649746	924318.313242159	431726.691183439	87327.129763841	1017018.92891871	817642.434686077	1012610.9588747	794472.224844232	1263891.15863099	210242.902512154	709580.69567561	528410.303844151	1979204.31358822	512364.883962898	991511.261262257	934545.800096393	1505677.01475888	420297.658563484	454371.756522854	343101.477431124	620694.478549969	1464236.39077787	517159.17666793	662976.380267827	752407.110202282	512033.138836648	1209319.08632996	653620.11087742	641225.617158809	594852.140702664	619554.04083167	506725.663520748	662835.045126775	766904.744523333	526959.820844544	1222315.44191431	86547.2550666862	1206407.13305286	1345337.93700054	1096032.66897453	1017012.62922202	729789.319186775	792634.25141219	529972.63690799	1240673.18344557	853868.329778778	1033611.48778068	1254839.98710693	1631985.20298982	1154634.25054095
4.509_213.1598136	1687122.29693588	936222.775138996	2830830.88180892	1654791.87734976	2822095.40133864	18455699.8284339	1367682.56330689	1762520.63319811	21313866.6696752	1399576.91526812	1772974.6630359	1417368.65175594	1350522.4559707	1629784.89572416	2408185.23919696	1412671.44353116	1743735.34613713	2678892.83628696	1946228.96002589	1179533.7288817	1823193.83187041	1373858.31337821	1621707.98987626	1608565.91044142	2108590.82664682	5752147.69406766	1667934.00099904	839323.618028674	2530156.87773044	1714470.06131543	1212914.03322609	3105653.98254847	844529.827453947	1491431.46378146	1453709.37961158	1302264.25471191	910595.947374605	1235265.42656931	1173653.29164802	775866.922745261	1249958.30496441	1228746.73280599	1594202.20430382	2230075.65616091	1474439.34690356	1480155.45700459	880266.345080002	1596481.55573379	940961.81643316
4.520_820.0080737	18211.4719144072	539383.829130605	461617.346426258	545557.519722002	53259.5250953054	14722.5344604735	35020.1039652396	18476.9032078793	25118.246749853	23578.3569415235	23124.0717036381	121412.886526745	21316.7167266265	19806.1825369331	16617.8997651676	20101.350061993	22099.4148160496	16909.3672975648	13351.1166562169	21848.0647991222	19851.1271683974	22634.4287863902	21315.9149937328	6280.73131457276	18060.532953967	82408.519856966	21578.3101550459	21498.8774525534	15931.4995265599	23913.3475247039	36040.0990142407	23189.1303920211	10303.7748482608	21817.1479574805	22069.8331244655	566645.05	97807.4816277197	542625.14787369	548563.412183939	499695.131626874	561438.806953992	21943.3301801356	34229.7088582063	19055.8697741212	23327.3973927713	8062.46467821146	17963.8612755878	55722.2568733028	20128.7982287383
4.549_576.3683015	9649.49446116948	4371363.03174729	4588549.28936562	5573607.76673618	45438.8856788876	11077.8376680504	22188.9233407681	3825.08062997534	30197.5904979348	17389.8992704002	3860.57225945948	109339.475141061	5547.9313373957	4086.82019049266	2373.51663831028	18519.8996027296	1803.31148570103	2966.94979332422	9924.34235329577	3207.30265045733	1547.72557161942	2291.49049147823	5073.37232029209	6693.23610873662	2690.59999815863	71836.2834389336	13537.1182188387	2874.73087637879	13059.1280051336	2062.14914593595	23580.6552783785	3509.49655588587	7393.64305313891	4422.90910101986	11382.0783997437	5580276.34995559	125335.175353498	5482602.17056034	5311409.27215971	4502970.57605273	5439250.50205112	9413.01431268147	28493.846795565	1968.91988656763	2323.80521196843	8898.53874751863	22069.3883379898	43186.0122509254	17479.8954900172
4.570_943.0710103	69748.4061442137	370039.052139113	427054.596119523	543850.425149278	56743.300661203	66200.1265839701	92377.7364155265	68646.4292892652	73383.6076236681	142749.194645459	85243.100043905	98842.6263022311	70480.7453562947	66683.5695831697	67072.0706401887	88691.8282911105	71895.827864195	81064.4899734776	75331.3463050571	86274.7076186598	115865.321463402	87311.3613362762	120302.6422	86215.7598894945	64651.1658719202	72405.0845585366	78175.3176372807	88777.5273385403	72183.5295479534	52485.9463874984	163882.548500533	99204.4786074162	86041.7488800909	77629.114648082	102524.225519612	524206.553010222	80666.4971222934	495688.373253011	750282.494186689	399511.655731242	412170.725970399	72948.4475337102	62681.4394959426	144961.259717637	107686.855026838	81082.7271265919	91721.8477387705	76975.3534126675	88823.7488140336
4.580_994.6254376	161626.120964752	506541.795192827	318282.008163874	399146.181656388	256994.616963349	220569.676758854	185363.139443522	160549.376723981	91556.6970842418	379753.341395942	97817.7580998486	206867.370605162	137537.216420773	156933.479036935	125082.193296275	438154.761515916	153300.363311086	107599.999444739	105553.113951549	95059.344704314	113730.849628527	125866.363297442	144553.382625668	147124.770979283	108450.890136019	138734.211923746	93706.1551428049	125390.989005677	143714.612030212	122155.698097238	151852.593006016	124733.516918932	131082.55022397	146599.692964239	529835.26420755	409114.122767911	87892.0738761254	249199.041587724	264242.447639136	537733.08291413	217241.095030065	146878.591754999	132806.667052865	295410.028201347	130924.845711188	107190.365965125	345080.033373268	135632.102712804	201950.692066004
4.590_658.4103941	8944.23003408714	631740.884683615	563941.566252503	648340.082296042	33026.7988454651	8301.31930032461	23425.9423292863	9686.83286917183	16675.9652711876	13142.4845264466	12747.3436238664	62537.1939136792	15485.9232551886	12423.0911610413	9132.25108824889	11382.9646456433	11974.2056717875	10751.4327076267	8958.31106792754	11897.9467809399	10724.8782138679	14036.6446064051	5266.93632942468	6042.1453278803	10229.1204369168	49219.1863644688	9205.19545685378	15179.5812478248	11943.6280784205	11988.6847050652	20885.6719248431	12572.4429117033	12239.8527792198	11218.1731751955	11459.2651724611	737492.125947216	68760.7562066352	695396.592849525	687236.82999198	584081.663740435	695161.6545	6956.82786432031	25076.3975156138	13991.0117605062	11806.9065204476	8884.48109570163	18404.6019994044	32696.1659484008	11869.1878722444
4.602_227.1254189	8278481.73489426	2284691.65210355	1697233.87255907	1461428.72369952	6984645.3011186	7834440.40715015	7245242.62163674	9186803.7966347709	7183988.53864134	6548526.62793538	10922355.3073953	6631223.02871061	9394105.76160606	8730186.0712398	8054811.37653815	9913678.25701584	8675981.9709743	8344442.01982184	8205760.48794866	7919595.41986504	5517517.28040496	6393607.50870006	7789865.00960219	8758286.85648086	8481637.50552654	7876498.07374782	6704086.0576108	9123458.08524711	8637819.59916276	8216263.50996351	6620082.08973464	13458472.9174741	6571804.79985041	6467703.88529293	6759002.45145769	1615314.04965456	7083644.28034447	1411959.24989926	1441298.72762626	1927693.05067162	2248441.30133164	7922073.50648955	9692823.50540328	6335248.37380197	6738347.02339849	9221439.14785808	6066130.5577558	6752385.16573615	6689519.83091362
4.623_732.1219999	13363.2010432513	656993.424871294	657644.103101693	772065.559541015	50193.6707405018	18249.36816	29435.211304743	11329.5146132004	27692.5222655827	32407.3039645748	13856.8464699061	108546.601354098	18546.6121467123	11841.7262433185	14515.1574645806	23397.7132261481	14558.9137106377	12095.7980964219	8945.47732879215	11038.2113388098	11956.9861766062	16835.9107407125	13635.7771544815	8910.56437439747	10149.4545881395	81264.5767233631	18354.0111731888	19441.2439682827	17486.3888693401	13044.3779223655	33145.982011513	17408.203395643	13655.7981061664	10805.959547797	12745.4031759741	780613.881746238	105142.830394586	778915.109219996	823924.873784266	609323.677155844	778785.266453178	8779.82059246478	36095.498507488	15496.251676308	13201.1981257037	10126.9875300005	23445.9392963394	58727.1914615341	28347.5534291797
4.674_253.0505222	4854268.66094676	277744.006788701	180005.138693903	222629.67092829	147977.772151847	187640.338476509	151546.42433427	190452.036325975	8319738.36010458	172661.625686707	125259.793386363	239572.392583266	490770.173471912	231622.138990158	615153.765663745	275662.250615661	622601.130593927	621000.365472142	328048.600842802	541713.027318929	207112.420981578	646411.923409521	131187.319917182	106345.947807623	739476.737684265	206191.31591712	2375664.62074638	110044.617365106	114138.740678645	708086.781176695	10330316.4241078	323627.055816514	96276.84462	744459.083089778	404611.567526456	263600.855010036	114585.975402169	182742.624569794	243393.258231055	68409.3615381507	235418.09298336	1916618.07968892	231207.594159119	475584.230800294	113695.688679961	126979.325201555	132531.398510634	591224.04501965	186125.471306803
4.709_721.6919914	111695.594928196	449911.341190803	511965.173057718	761734.785913542	187940.012278195	153179.569830439	137046.449028296	127473.843764778	104125.913670728	115276.436408391	145683.697851042	73338.0187683227	126347.592882793	110574.178063376	86768.3039182668	100134.05345615	103037.874025414	129090.702887515	113849.468704531	107354.720728996	166530.515998605	128845.403303676	102064.501533515	137506.024164815	101869.909961605	88729.3507822706	116658.792756228	153229.887430938	129352.236466783	95240.1868365123	97079.8406585362	120686.749209015	134953.846454783	109085.513938626	137299.492160716	573831.706388602	92974.0403705543	634771.981890916	593490.402416064	634624.526528717	890161.618986328	118795.516839275	113545.423225324	121536.856577027	98621.6178203657	107190.819902905	125940.459415736	113328.701376387	115106.130666121
4.728_315.1813537	154898.470170894	1005422.96617051	184752.888672319	440583.728329227	297858.60633652	1192088.61256522	743281.909876551	431376.920685689	277617.894900767	303935.11966421	340606.375272295	250571.565697582	240173.999090157	477000.281819235	183836.865032295	310991.282661231	393477.793449064	146478.874690523	145763.543118946	2364408.79702369	457219.063572841	743779.100207296	317510.957639011	294549.494096928	653539.875067199	165926.370426755	293110.524644902	204191.992411988	320270.711829445	200469.935275861	3260459.90141868	354740.156998709	315318.063940132	461687.755023249	159496.539286589	272433.385523975	241908.80753601	113362.024383518	281266.559773657	102693.692083834	247232.324706917	189252.460519507	155476.861592573	101378.945518451	148016.912258394	424680.1326	96056.6963785618	437162.07988637	1461114.34900818
4.731_383.1537203	3864569.55923233	613379.746889901	1198146.85915197	1008549.50004872	4695267.23203407	6605215.05459228	2720422.75670417	3958187.17076055	1485971.30840386	2420487.59576621	956683.77846231	1480529.09816421	1735113.6975538	1302884.27160947	2661685.54043447	6467177.06621817	3457448.56644563	3004832.47506647	2949430.17003423	1252857.43466947	3632767.78411396	2710450.29548656	4320186.46893853	3468240.53097824	2700935.53976068	4827247.47195139	863215.648049206	1225598.94580385	2646081.75628731	2468437.17375353	1589003.04751192	2558209.06079031	3919450.9833035	2192277.70433313	896560.758807498	1467279.11433365	5303738.49956588	849187.760485515	313193.803550174	1552204.02174118	1541157.54585983	1563889.32680458	1684514.66482607	1296052.33318188	1468235.07184037	1702848.88414051	1071525.62160365	1310634.56162445	980516.295203981
4.766_859.0235824	161957.286777224	305374.58419445	295531.232765802	537829.426008846	278684.048122145	200622.112517362	236271.668418223	227715.316566703	190456.350558163	189571.924154058	177479.29672404	259858.476024436	299712.037566324	244706.535561987	150804.457050717	185427.647860681	270270.263336874	246527.33558837	232473.924157493	199666.978455332	259985.850997285	255606.11030135	261841.104904657	257307.223680168	250404.945246916	176118.296339504	172288.201320546	192026.06832506	140838.836219214	257435.170461183	210729.274785488	169987.602061866	210458.898790476	220706.897947012	209218.868454691	492951.85011473	285354.132067792	355288.780555308	365623.504370903	303909.711252526	395553.185588148	197150.908194129	175415.546972667	220403.57231584901	164629.039686366	287465.619262775	214165.411672438	379386.359365517	261755.98398384
4.809_241.1444763	2130582.33704525	1047853.0650772	1305014.88431864	911469.619291974	1331729.83150479	1336227.80584291	2150472.90465801	3792073.80678914	1000854.92048604	511212.177821504	610782.288259871	1080832.82895101	1073838.08060151	2645852.24026032	2121940.23173262	1156068.96254651	2169459.59073001	813282.949740808	954414.520508937	1897256.90231933	1107922.24196263	745174.940399515	1184629.33508055	2567135.02560361	832704.364071263	1982530.89867043	552920.988327687	982321.083107625	1102742.90385568	1537624.79534661	560161.387785804	1671968.63497089	834517.635686464	702461.490606337	1201956.45660359	1518952.56282384	1344889.81457784	2272960.77716084	2090108.73995197	2438792.3889589	1442567.23156954	1891156.69346322	1379924.19020863	1318991.91955629	1571390.19299556	1316845.59951572	1363944.8846309	1614104.03042074	1811431.27231662
4.833_336.6573053	42657.9575681471	36123.7967284177	35916.4003543432	180003.6013	42603.6315528035	81840.9332280979	32684.2883184304	36174.1875164804	34360.9242167683	41358.1438817752	36981.6461994931	83086.3849824919	39028.6340841321	32510.7635828111	34437.1827169357	39970.7692232295	151169.824573046	26815.8117754959	103036.458440983	35860.6034891271	59983.6794277979	50932.9530234084	47816.6614066501	269247.797310155	48305.8541809602	36725.2481722701	35004.1996337866	41281.4514605606	47868.042782713	51820.8442747564	34253.2122006775	38590.3860148998	40848.459191137	41609.5816368194	41639.5002297597	47206.8856346788	42573.2403837861	33426.0796790692	42598.8698378158	24580.6605682787	50808.759705445496	43758.3378028115	31131.9100784768	44213.8929863436	44770.7426456955	45054.5658263234	18658.4973927957	28872.6811360068	40261.8234231954
4.996_232.1545672	912666.161402554	579267.326070796	268198.239211852	348683.831894205	1550413.6244795	473099.557917573	589464.734543725	1188374.74456345	924900.005435086	557811.889588734	995732.872461029	1474186.63021623	1274234.0240131	706973.289624589	1488083.05329954	843080.687837917	1911421.00909426	752365.463831672	745414.258360232	1635638.85567474	1133430.48097274	893224.073641368	1059118.14439835	686505.262599221	1474565.27033077	1529201.86666707	837824.687743682	821977.249619462	680038.19656943	1745306.50720614	627838.370150294	728525.349092914	839028.071572843	1504231.69970982	1522310.215	351352.447424667	1048509.49041449	472785.742292306	765441.059528703	465007.862168975	633553.686336753	583523.751488271	834829.043752913	689671.392340386	772426.735231819	670555.591257282	574011.272239482	509620.510149506	564557.479724275
5.107_250.1143041	146057.352536156	179669.134832044	3565565.8459199	804762.743277689	147323.607320348	1932366.56156883	222077.082574413	277757.080245294	101609.994761075	89007.3419736187	114510.430600453	220653.731309212	69161.8266850468	141684.005251229	9562362.95911082	144164.782835711	95231.0407967854	133300.629117189	155889.946116724	103848.062430733	205822.708129783	260878.873442745	128433.218984559	392638.785101559	120755.138161028	268790.60850267	6582661.81319008	780316.307860624	262130.660598114	264463.531316982	5157521.67324926	99100.4611399338	57744.1651599005	173201.253765498	160911.462749345	250488.609498682	82926.9977740742	232838.477006493	79207.2841850415	143642.074465212	484141.339648543	140943.101095051	111305.212549821	184622.917672457	157524.468143751	169330.105923355	96838.1460626903	157304.011863714	121568.90681922
5.140_400.1792648	330793.42714743	187448.069022291	299032.698411834	259772.702853152	368209.234416207	5557511.9658291	259066.886224887	463615.047736874	342963.994433907	287522.8396	270824.221540762	465718.84393578	187514.018250937	421529.074129579	386537.806845824	638869.689854083	53580.6441785353	277846.406910016	251054.18641628	327686.874430788	237710.861506778	315656.060527022	259959.172639213	406606.987103992	383170.953614461	287307.74073469	291140.863120587	274565.811973801	176580.403206233	442208.317339759	5036965.41180868	330153.726557986	288735.056481897	421199.764760683	50369.9769001751	62618.160476546	359260.721918849	102728.026169734	172139.855903132	75931.3006103993	64649.3901439585	332456.154255246	211446.438767974	372488.462165843	441624.322692732	320051.362121764	349646.484328428	365354.981777471	428800.719554807
5.207_262.2382868	365263.638957474	305858.591998419	741347.289531763	624960.504322086	393635.397013562	7214158.46008126	352591.763029617	384445.65872658	314554.690495693	484708.836331126	431394.673331122	505298.388126552	465958.477834581	393180.266007073	364504.404059948	471311.109079112	687587.72860547	434118.050590808	509046.939432138	7007316.50091502	258629.262665595	924834.521179224	470631.828391336	357026.570825251	419075.53359092	368744.016666289	1061621.29780179	941525.569296582	418540.288340345	474891.638307244	9120544.99422393	308112.363151393	388060.331813926	409586.204588752	549647.5057	395340.086321635	586020.02834818	239699.305647804	327411.728464182	298639.693569956	254120.885683984	387730.556363135	375875.806716547	393872.672377857	535840.885810453	652663.69551426	362794.52751161	416378.38655414	445477.70925332
5.248_413.2006826	1952076.56156456	1091459.35084572	147054.298498598	959702.273686227	2427737.58761596	3985906.56824776	1568210.75710117	1943857.37199412	600291.89567667	1392962.78603738	1265752.71123225	1371882.04401791	807448.748045021	1785980.55092792	792610.071972726	5269206.29242807	618287.923694834	913122.466684529	514290.218618929	946571.309411571	1639656.70386588	985899.260074711	1827007.09443961	1614551.00798207	1024062.84842413	3122721.86731348	611689.874939007	1295289.82278681	840946.670433144	1995075.27502157	1099106.28846161	1430596.9674337	2195981.10465788	1083808.42135297	2253055.69575626	882843.605886036	2056749.48370569	1469727.91774822	1160340.77658841	1535545.45506098	872339.560051861	1296509.15491934	1328888.00856295	1244271.22372588	2866305.98213836	945367.460852729	2669523.56566494	2165082.21370444	1595902.97577499
5.283_367.1588089	18651851.4591453	7657769.03800538	5423903.46212228	9232958.43135696	19006082.0333937	24109076.9763128	24458184.0129939	16092976.8893739	6060787.83061159	15693556.5348142	14828129.340281	7341196.99806833	9625373.05111032	12374146.3205243	8414143.9433449	49649756.5148164	4513406.04912009	13059326.5353958	3951108.90417361	18210554.0581245	16854414.3285764	5798513.69081269	6363794.97602846	12402824.6573546	12978749.7525304	28559798.912392	6357203.17429745	16654538.1188654	6791813.71933517	25963426.1286533	15733484.3283642	20047670.1629547	6473423.35329709	8187433.28675793	14315096.2471545	12818275.3664615	24170089.3258511	13551748.2282508	13238504.4513095	28407823.2524623	11384324.3715067	30100677.7462745	24977135.8729891	17970493.638409	24663030.2248194	14447221.3973424	14924325.8269314	14337602.7904911	17404577.9366213
5.317_311.1865112	1454198.65603385	538622.546870769	408203.90699087	214387.257693738	326962.709960112	761388.072471817	659066.924624527	541215.333191538	408835.066209755	593574.328769785	348474.802561361	492183.310811342	240794.935290343	559796.082624487	989150.134663118	365545.822059799	537581.529586983	648253.971627812	334213.429295365	266278.370709995	2418646.74229702	789019.485991225	448814.675814042	740477.273022181	240557.850664693	608835.958798793	241799.486405248	706774.715753635	634111.12920318	442032.922423996	309363.553214971	970126.606826713	652033.305333696	148385.840836307	1028040.35537839	622398.404926401	695261.30036569806	602720.342754885	1149710.31908019	464592.826534155	613510.385693975	981449.375352899	772854.421295088	673168.520084775	1122892.59859478	696244.437349698	474709.996753022	820234.169893331	932099.2713
5.359_323.1865648	526407.829343036	539485.784841318	248172.247548439	159846.991176448	566978.214734525	698365.617156109	748917.603468048	600550.684757812	355508.802797025	481414.208253623	382301.456793492	527628.014096102	308738.504979022	504692.700395095	995899.199503898	594235.935692217	584184.308724926	522625.710307917	367621.030318886	394131.228560282	528309.391397049	334192.172278834	601131.540824646	651189.832970012	525882.400560007	714365.783131951	346948.074941382	429681.961324867	600526.914945899	469684.229600369	359593.984368495	682562.910791292	813552.111006863	252788.149380531	516764.346264509	680099.826638871	639953.305574892	568459.807118621	683155.828235941	548950.036093456	621243.451504781	602668.404519542	798470.495697335	492587.831104538	652922.189780212	702795.985470967	486978.609158667	855612.4778	910220.963086035
5.401_566.3061816	175491.00932322	124813.00507192	2547713.90028291	70498.4533571459	197452.747671638	2262685.73375644	131436.828304659	223360.984551588	4455191.9389088	200018.997931522	174627.443356941	72287.358141716	168906.300938163	84939.0209027885	219457.561005574	110944.860225876	152941.511523818	102877.888199161	103225.948532117	1662187.88375394	216032.110520023	114227.033868316	92303.9320291131	129034.629333473	98947.1892541256	110761.092335877	123326.853434779	91386.8182371944	200868.314987918	75166.5571133809	84648.7107606723	109290.441823108	248148.050696396	144726.084890048	93954.953325931	195822.179361615	121939.072568422	57256.954181033	95790.0664454827	70208.7944564551	204149.104357307	1105657.84910999	107510.12265652	190581.061455992	117781.596495777	107929.158012959	110078.524556166	128466.826406858	186145.360573219
5.402_565.3027970	553890.437766187	311177.867352195	247075.946483908	212183.149438741	565085.035742414	477249.090050894	455667.078167097	644751.054657987	287815.159237637	554302.064715357	590039.461582529	224367.203231744	435402.660770752	407356.796467198	636106.809301662	331014.427465991	681448.738617732	349963.997511303	292615.527052082	273426.044345164	638358.074565169	316842.562476891	263416.065416689	426213.19236211	328013.009587101	345960.555883513	394924.057935932	139006.49788905	580226.858852158	377068.892839988	278568.3132	376952.672392066	714667.638144234	246770.02110045	265956.747427335	640540.389278935	408584.885113076	135267.36144256	415491.725502504	221233.219889431	317133.564439759	294096.752471052	320702.668375042	534997.03871874	412810.563094742	299185.75180876	420883.837211586	421381.324969947	280026.622982298
5.478_465.2496115	154794.669155126	126208.946672803	89683.698201933	164944.113475521	243984.390570306	638810.224284696	494691.035549785	279988.237843451	41762.4246807097	343323.72464503	166363.583189978	366166.506714788	204274.65876426	271127.505004733	337736.374858478	889853.555494273	69265.0823475635	254609.043543302	64108.0460358442	242919.445171033	423052.395132828	261816.612117035	133855.128392323	238331.565865606	175292.766464449	494763.699212013	154734.376171393	428775.403246758	75179.5607095864	659817.059798909	290981.647860488	209168.147	95073.047998474	127590.294902152	236654.846115274	145588.462403881	338696.031612348	297772.550519812	880173.148790669	511023.267125426	115837.42059414	183281.483070909	340820.111965979	240727.26092297	604045.657681742	354343.293367492	231602.527929667	256412.071241622	397435.108436646
5.483_223.0969286	10676216.0190008	4657526.26459712	12990751.650454	3564646.26028293	22842670.5913032	3795082.06394934	4025761.8486525	161914633.756421	7786926.99146476	10050582.3048445	4844095.84132712	22057004.835052	4542671.49114764	16632825.046758	20347418.1625194	41226798.9156042	17965183.6869061	8729818.32444008	26806982.7894588	3213768.51656412	9239060.20394213	20206481.297223	75515524.360101	3263355.70915869	4979300.88836938	16591521.5580518	4608231.77571231	18430910.5723718	583065.857937603	5955811.67461185	31034890.7725401	14692730.5026366	1612891.80528809	6351405.94722683	7628791.01442269	57343753.8921946	2116403.4239617	14102930.2083826	12179676.1403154	8355249.97391576	50558651.5799115	22390173.1877574	8240544.4108562	8928255.02895707	5963538.36999208	172457730.770304	5453235.55726064	22865052.0859167	48947184.7609392
5.486_412.2426672	84632.1495798937	46881.4716190001	56034.3730504118	98491.9776619137	80909.2007487531	119427.831219719	63196.3471673771	89396.5982098995	1892600.43921454	54817.0540504333	68460.3994509258	155235.518258963	44320.7724801862	102376.846334574	33816.506073452	320297.0747	75202.8135608553	47772.2804948331	97876.0119245386	67901.9887496432	54253.8539339805	56856.3980542892	68431.6364197345	83700.0821393667	56658.6205897488	120323.560219278	42437.2380009376	59857.3175804729	41371.5682444175	94794.3272035537	50950.0929882711	67450.6478246413	102904.661579998	84974.7632919062	134416.824894833	65120.3676985547	133529.413505786	138450.99389046	108064.153545937	130193.291682714	71603.8324550848	1975578.99000193	80305.75123	111384.147608793	114160.727144941	70580.6096423918	133373.076147669	194653.944888009	95511.02574
5.490_263.0893449	3018059.04890847	1347383.01772091	3642328.5738013	968407.026577622	6227070.84162246	1065258.42909466	1079333.09583655	51375752.8891485	2234308.49952468	2787086.82180636	1304748.12076834	6246714.03120847	1230798.71770254	4547281.75913739	6164495.04558183	12313653.919523	5270754.74480305	2108163.93026996	7878913.09971317	802481.00763383	2727595.316	5891536.8877838	23597290.780786	924525.821714585	1295530.09444274	4453712.85040101	1271464.9151832	5248566.25020039	29197560.7482626	1632116.11581851	8697525.47270722	4453914.82459291	404641.08689027303	1787177.84248469	2139579.74306524	16494733.7217723	536868.081908848	4042777.18282175	3436805.0905213	2297481.1699771	15183649.0071598	6141514.8890522	2371306.75051103	2463406.97126149	1738813.55473199	52120901.8007753	1463143.64925592	6784324.65442698	14785727.2508086
5.542_207.1381495	1991045.97306312	1286280.10980407	1087398.39234313	1127574.45733144	2845718.04883418	1336345.10501518	3689553.95986668	3051737.9636735	1375695.61789626	87292.2787867153	79251.4296187962	1217538.78061502	1222871.15204202	2388496.33504375	2302794.19347946	1313036.06958456	1987895.41262641	76477.8141004115	1384833.05905066	2857687.74183779	172386.508409911	941705.694427185	1378005.54978763	3382027.77168521	856501.952405696	2180481.17152671	1151527.28588546	1153207.25820119	1348065.64641409	1628298.09829896	1406760.59309956	1696741.17313429	130062.015352044	437438.901838911	1484134.92636792	1405587.29443296	1303027.69135825	1563538.62973939	1333352.27631878	1615130.17443984	1428061.39771261	1813168.0098283	1664060.59612664	2832018.15006156	1675577.57135212	1491788.90149284	1596440.67639931	2249346.00089061	1810526.45102433
5.574_369.1744887	4805831.6582231	1276779.50061851	1827130.8125703	4672912.66492551	6933751.40713441	12234294.0939691	9326236.02210817	3153447.67264298	1662993.79194734	4591316.55537588	11302213.7177341	3163285.01079081	7102099.51574315	4539051.70536081	3436186.24730471	10662348.32	948876.945291881	3137598.44697617	1084001.02627328	16132390.0060288	3037410.52869234	715379.269156727	841947.714374088	3640071.93796163	6652004.84771011	12580696.2950149	1975512.05512675	3960956.51708297	838437.738056874	8178252.10209504	3984552.62340379	11217859.749745	1176703.85656381	1603193.10932516	10046813.6072624	4088526.8620314	6585944.69824627	11210323.968258	17441243.3350312	20500522.6341742	2477085.9727238	15485152.4473745	25895946.0583325	8051583.79059957	19527440.5294741	4341364.32266508	2079640.44865521	9073990.04944449	9155162.64364861
5.574_370.1777928	1089171.72127287	2281433.05881223	1704962.37091938	1115609.30044869	1613143.37105116	2779548.75502903	2798616.30704084	679454.285795205	3018797.71786602	1066715.82829222	2568613.52356206	714781.81855439	1721383.0742509	1030404.11790776	808154.835204216	2418090.65966545	2835973.75081326	723623.085568943	143082.472995508	3912992.60164425	715266.192326421	155313.34073963	2925766.81963517	805963.499419518	1627151.44609792	2948286.93526969	2339276.16172374	575062.816276383	2165749.63883384	2011252.8356754	5905080.90226604	2553569.17535322	2085704.01420668	2428104.63621486	2326751.03707299	2255802.7839606702	1586366.46378439	2623491.73794604	4220255.64292006	4788400.18085244	559938.867642997	3664381.09107444	6082408.03963335	1860496.38395159	4412776.68352158	2515556.64542524	2081010.82013975	2138999.24154843	2215456.39211376
5.606_238.0529146	134267.017900864	97229.5489222752	107700.504136593	124834.502813086	146807.557625971	1988361.68255546	133303.136536948	154828.907009969	118657.71780746	247849.98470657	119516.166245283	120344.475024652	168488.007106953	150801.599761552	4106653.36955288	137266.013622785	133574.446592075	111767.214875547	3006911.84736818	155163.630319466	107407.270272347	177967.527714966	240044.992950403	144627.704259975	149193.420726578	135176.160367603	162634.504898712	122382.328838419	776471.256996791	137837.957168454	126392.713123942	142932.573248057	155998.740864291	135507.393468569	123224.06013824	114555.979022733	123867.884640093	101911.589102185	114249.26043022	138488.486005905	112674.155451924	198467.793777438	168499.702686389	98904.3707496101	155751.55454944	130579.53497882	142454.261595129	127453.72786193	124308.79154557
5.628_277.1415508	2088042.70480283	1290691.90667111	1252710.05177486	818229.362466207	1788410.46449469	1460821.05716558	2477872.91072545	1721493.15049774	1736658.86488967	1261816.89840818	1108646.43739945	1158587.72841288	618984.514989989	3326971.22746896	2480049.4229513	1336935.02974904	1094278.11588823	971998.41845233	534698.240079369	1144104.5485066	1082567.90101915	981784.701873352	2185172.42319172	2998973.21502249	647859.549372003	2668125.18204676	917365.742948658	1666643.6456087	1970134.38823924	1091397.6363385	850242.557953021	2918713.25154701	883758.857044036	1033173.56562031	1559212.30679186	1058881.60377442	1914248.31858659	1364386.372	1685433.7333926	1432575.60548642	1453794.96697007	1100736.3859445	2324165.18383677	3280103.67121991	1445790.88552809	2241891.90850337	1460555.13131176	2772402.47208055	2614929.85
5.658_271.0631038	1961001.0044286	233651.852763747	2095949.79764174	475809.320006129	253961.826846164	180761.370978049	177536.754102032	173879.796094409	98248.7270873713	399366.600693622	225462.650942185	292527.784363872	304001.545971265	146370.577772271	37908565.2784305	130985.973187462	207512.825101801	146721.216095331	142295.974974175	632886.323690526	57848.3755521079	209787.909578749	347114.937472565	129826.856586845	285618.587467479	148077.570671978	3846400.8269604	4857596.97742395	211925.408516657	243001.170436978	131940.887619182	196861.106838677	195644.15701384	244299.385042569	139687.893007797	451024.592722161	123128.282719815	268790.918941859	147102.749609318	250302.574917753	224270.40971234	165119.442212353	169344.003399261	137196.921416815	151027.521727248	165934.622702739	150590.606719539	138085.9647	168404.726110608
5.718_369.2843196	748776.396730957	219141.126970488	431420.230132129	252355.208084177	1074594.92840442	839382.118371212	348260.612454699	472200.740035562	726020.681717388	239787.622393682	560330.243522424	405734.226328603	614759.556932899	693809.89567282	439214.103444174	647104.651818387	2295622.61249067	201556.806624159	400726.017064328	828311.361429837	548011.494146222	287466.030249979	514657.564197167	591431.09544682	651466.772325564	441362.687221974	569874.959130291	151162.377202782	1084566.46299673	351843.741636609	214681.526578899	1085115.16296632	1398444.24924902	214991.149312448	2495983.38570245	408812.227032827	654778.529179099	516978.698958874	478216.725795974	1230289.84806522	589566.130783832	960767.886627048	398775.096918035	453106.83626019	353165.141581438	208525.637920589	344555.692954511	850611.45024587	318870.392084539
5.728_344.2813673	4607888.11581904	1512506.08530167	3176993.36766003	1818647.36766917	4662475.14229472	4208879.62323038	1846820.92120512	3073468.8312466	4747876.80868207	1433014.31719843	3738926.53368991	2466465.79297298	3911314.67303606	5608193.61874692	1953263.79351373	2543605.40315806	13507595.9460713	989333.491754964	3470220.29430406	5560721.05518144	4173724.01459106	6290669.50417041	2888254.90206007	3794779.08997972	4233548.91763645	2796408.81612347	3073231.23685484	3268173.94013302	4296250.1517713	4744924.37149112	2881865.5275687	3498913.30405622	11164764.9893572	1259723.92728259	13013579.8587067	2537007.97037313	4171812.23647182	2651815.89519662	2917487.21104549	7818572.50487071	3266368.48026666	5641136.79073904	2410408.94344202	4426845.16958645	5361063.39027871	2408478.45218837	2779168.75385906	4686317.72847754	3219640.18876049
5.777_305.3054544	310631.005544982	262089.264299782	339095.354506444	233868.686258663	274883.888904143	224562.640992561	194306.190750345	288567.102442657	338971.298071411	283273.811985886	272902.63311735	324459.769548632	226028.503537896	379653.732929913	239738.983774336	245119.068818396	385149.760180286	769723.066842726	221733.220563198	289340.742421823	312740.476390817	977759.567039864	1034850.15356552	364378.86995297	245124.092832793	293940.134675092	248040.602169937	258215.345288449	340650.107219982	237713.142569504	6345180.84960198	376768.103252131	225895.621237129	233631.087443502	261700.103846099	247159.224911562	284515.779549205	240756.692994674	252894.669093561	375406.188930989	250387.518550799	262173.497505679	245782.160071938	315912.258596693	315249.567851953	242052.289552803	322846.623096366	251358.775543724	281586.160271264
5.833_464.3019519	3959250.04749163	1047409.10034349	1692396.67168406	749287.982485479	3997587.43230141	5577531.1017098	738388.073177127	3353758.0963591	1850325.53151019	759101.868488642	1069178.73192579	826849.073167064	20477199.4592649	1239423.94693895	1712604.5830788	1312074.02926719	6099365.38922878	3943087.49556424	2893496.99486782	15157686.6091036	3888973.54816462	1482778.5279849	2918345.91983599	6438939.57924385	20552388.3387562	2535604.15480003	6978019.31517427	1600404.24674733	961170.682456264	2635868.57769732	2752490.25910922	15495012.4454625	3870335.8332575	603727.516539902	1090414.85896445	4459685.543	57353.9022030118	2072654.35616979	2410618.81088512	4566641.25097027	4304202.12119446	734096.757512375	1457454.46309816	1153509.06931234	3134258.34120049	1761557.72515559	931553.438406669	799740.574971859	988912.413383854
5.835_185.1662531	125974.647505458	352040.975750783	345085.455386753	630955.515845639	437164.882107832	409829.468982796	411265.839005692	406485.395386953	548127.382378565	417209.16088786	210575.879813994	425504.921101374	308847.572364581	650845.779160313	461051.199274971	453008.124541315	184412.269011827	738912.863159541	628070.280855061	408506.890343007	211078.495363169	514507.367778434	443676.748265452	516858.849531714	329793.390199019	258327.69552031	364752.399057584	510607.413204236	388047.015907026	397134.387367491	504695.779036749	295489.44812738	164901.695411883	304818.846339817	371591.19079811	535397.721495187	229585.531449498	395404.78231474	430551.813647584	323154.807639118	581728.191081626	248103.186752174	491224.682962701	529348.400245614	949036.541598959	413746.860256901	365615.353273206	564906.188447488	698526.114613582
5.857_576.8782866	88359.6355874533	239471.791597988	367041.143602834	69750.7410577294	138317.122996935	109988.000146557	127915.622275207	118916.892484272	119973.361278271	80307.9438491857	220009.181659124	126023.929808141	149728.009586626	3034521.17727031	3934834.88013878	110789.17923174	123324.432187486	147336.72396381001	2602403.58772563	209301.181461827	92416.0467883494	154850.117635868	102411.391492056	191958.662188145	135079.448143125	119946.020665307	957185.791052773	227463.357071693	55389.0931709641	110398.242351321	110246.529905509	165831.207962801	123386.574205932	128651.164248047	89517.9442052309	281318.624937099	130703.695815998	127238.235097931	163791.940986959	112084.161192858	115618.230624764	129149.781982784	95620.1586002372	94102.1414890759	95308.8986831962	117992.486295383	120428.124104349	72642.4044212685	102767.118310597
5.877_467.3216547	1693984.76987628	1314532.6016307	806021.351026164	379294.095171371	2077273.7172222	2427539.10136744	234896.38069431	1589434.22162598	478715.387289549	532856.042247936	543351.752275228	293204.579656747	12156457.8887433	611464.072082427	679854.965758712	353217.211492625	3563146.84587583	1665082.7900007	871035.989322168	34135121.2901742	1771529.62605315	631647.700475062	1142221.16444076	2800932.34710373	10263789.8381424	970730.436357955	3168770.2726149	706728.662331133	400619.903779458	1134990.54835907	1394692.52437778	6989444.11355048	2021804.10066284	3316716.37009971	816596.205119166	2196179.0323089	187627.857408376	1285161.44634412	1099825.10920256	2454373.78500377	2111264.2778052	336969.467603861	649414.075877585	555958.055416953	1666073.0907992	920061.649732425	394524.943718917	140088.896359057	452706.187842237
5.886_283.1914725	2225853.99182633	1117902.20367827	586866.875941971	1037862.17360607	2083183.65417213	1624139.69063134	2084867.40800894	2596753.62250251	1529250.12310043	1768936.00260921	1713304.98942673	1427893.59985683	2099358.05955727	2721676.93022522	2906651.75907585	1596035.71286019	3639756.75401843	2596530.82986978	1163080.50027666	2316887.52361486	2223577.24823701	834555.24487527	1689183.85879337	3631518.52201004	1129198.1699854	3589967.46567519	803629.429372722	2415200.52894575	1492712.9906235	1308125.73343606	1278160.82301297	1455150.52536212	4079851.58775825	1446275.37518589	987008.939721582	1421934.18285406	1990479.2145639	586055.948512324	1179343.71552953	1203387.78335485	1333383.06587005	1654719.22928444	1452175.58264905	1026738.17094476	1684106.21508457	1001739.42136107	1138735.74725486	1428067.86539875	1816509.06597389
5.899_295.1915535	3855890.22755271	1619433.4994686	1678493.46841369	949030.910191403	2392526.5308082	4566208.21939115	6090321.7480906	2003044.34257163	1892109.17105957	1868506.92106048	1564712.52491022	1599457.97147178	2418960.77854304	3467917.13035323	5473852.08534882	2774860.98887905	2225919.97682565	4305634.41198854	1846841.58347913	2312454.41039434	1126899.35	1738247.00831612	3432061.50559122	3208386.23953041	2282982.83827751	4072059.16198237	1428583.48235116	2101276.30396843	2364913.86179581	2927706.40845117	2308275.87443834	3410602.92310282	3665023.40843636	1120442.27445075	3244322.98796471	2525107.09676863	3890132.12869451	974964.192344441	4603759.68589367	2158422.40183549	2410457.31876882	5835287.58888284	4485142.57825797	4855604.68291059	5280832.02324967	3003357.99098866	4128004.69311982	4840539.56274134	6550779.56641262
5.899_317.1738182	220262.144512822	111931.028697565	121606.822178931	48595.9556010175	124541.924929914	304503.889503769	377476.405094978	119355.364740551	117739.414830868	132749.838049921	171077.880754619	77266.0002755539	130501.440826732	229234.309434351	275824.129650808	151795.426536415	243099.451026209	274450.568532442	213044.267406464	142130.922481311	69514.0981040036	109361.496728712	193541.164916653	225970.977267208	99307.5494734246	204084.373550563	214449.13492921	139770.735595497	208186.658335517	198845.576399377	155651.917366797	181719.047334568	197970.002797352	79751.1611268414	264699.093395681	148498.025748704	246730.342903244	22691.3234240073	282305.351708676	131244.701413584	134908.797621061	400086.18639163	268450.477578609	317516.614217396	344900.921740966	229103.350611231	250078.638198266	301195.342055011	384829.913081753
5.940_337.2386955	247102.860843035	1032152.29834459	104787.664169373	212340.39987396	394933.147773838	101471.113414231	407715.842139328	459102.721858244	70839.5157094961	72599.566572367	542887.242955173	638264.556453951	111648.703129365	81205.3744155785	1571669.82324862	443343.911154198	69202.02498	560740.478929475	187889.44338225	370512.323190387	157140.182989622	741153.130004042	266008.651914552	378992.481919906	688254.634029414	457035.887302944	109924.926051543	60617.3820780065	376464.389066939	434444.808106188	513562.899761674	1349526.45802852	413300.624959052	591183.344834966	75155.5830284182	13929882.8434494	788102.268830785	663805.078127944	996614.744514836	228849.842512389	17705709.6512903	400580.086545372	946559.024255848	935743.188264613	382048.825958538	370010.999934562	276619.144814119	54963.3979376333	420125.961641459
6.005_269.6280704	72968.0798250731	228529.052815109	61440.2051922047	61573.0751712166	58346.8230267124	62690.4262004861	115044.800966137	86918.0501525052	924737.052178028	66354.9528434911	66837.2629051805	69695.8241288303	122320.819224283	63775.2641624263	95142.4070565899	120299.949192381	94317.0691139888	111324.321633352	146360.390952971	1370603.82584062	55976.3736065554	101014.670928017	168964.5786	82468.0622741423	77081.9952856744	178331.968315086	2134170.59664985	95015.7682298921	74205.7549001506	90878.1612476424	1031410.16731105	136733.548064383	75490.2951907586	96628.2007122682	35910.9148645951	62671.9456179943	42732.6380601679	59988.8253621329	47748.3790017477	46851.9298620888	75206.4827519446	1022612.64226812	116264.717273996	55417.6184470963	90488.7724022018	82567.1404151066	59305.8082641527	40951.9563643353	54131.6388785741
6.065_286.2104557	429784.60562626	176609.166184277	101957.825712859	199596.594165853	301976.32834853	256716.512432114	304296.536000022	357596.415957078	285425.590710682	160373.643692688	282762.770236604	265077.665897773	357972.323799841	318324.042462555	211049.408066685	197269.767893856	523356.196516141	287256.79618129	242102.339268702	288169.053167732	477719.295736715	219501.563594665	242952.385599008	414286.419672288	209554.637572078	312278.813758833	188210.278445879	783227.109157841	444791.054037674	364574.366171558	249062.933005631	284674.013665107	419120.461123058	278071.85009252	147225.058144671	168134.709909778	312033.876705084	149988.477069011	264162.581643786	213379.701657863	140455.405507764	289410.789048369	207642.218962724	167247.364970643	378007.677630345	229590.117594181	240130.443671901	308840.330665637	267438.725390077
6.132_467.3482519	882432.021382197	712298.951757459	307434.616144173	351777.793820217	800709.921326679	2304088.7308122	182149.012869621	1152281.78158237	391388.607746564	620377.913357315	727680.242451662	593730.793626626	6580893.9770453	492634.867244718	14963019.6864639	505334.891329306	1829625.66463648	970425.521573216	782909.802869646	9947659.61442418	525325.146156244	847014.482595432	482615.036231219	1554433.31307544	7427533.41951216	531778.182409249	1813336.89827026	831318.567751944	400439.07507838	627016.69182042	1699244.12441059	7038458.42673631	1188578.95209726	370764.536466592	691405.283913142	934178.173609234	444703.150213434	837911.633140627	644514.288333672	812015.938584983	897230.001528659	594527.977625976	1090630.31208364	506146.383865374	1411544.68662896	1315091.05426356	456890.442856404	184940.300124469	330238.442800569
6.136_183.1754359	157189.283532893	27246.9873637248	55572.3306205978	46242.3077165126	103223.167187623	256887.729621899	325151.684751645	70861.9444968832	113911.320761727	23609.9797529964	101306.090695283	162518.832739058	171580.921260252	325106.143170758	137473.559626505	113706.471731208	241827.768592459	73708.5350534735	76298.9303234785	63140.5901634855	40627.6158030612	105282.356397487	78164.1559193744	67703.1521634642	185208.424583198	37994.6142949388	79695.3477304734	111548.651661962	343243.147649141	86071.6601854525	650675.59067342	260797.429663679	87258.3401000086	46259.9206674756	278512.742995326	96032.7763380366	88409.2667880006	366943.11909277	123533.213471906	130921.817384027	103591.326968671	218533.114686866	190111.424437599	110280.407592279	206171.623208861	75879.8036487159	112060.493020842	117867.002311159	532683.186749645
6.265_449.2915928	284762.736168166	149701.627063333	84426.7865799899	124130.980374716	209270.4728	152544.757993102	360157.722582742	138363.195432133	259928.984084652	264745.818215674	173705.961609456	223646.346868132	189225.240301501	243391.980555607	250111.695276644	157444.651601122	208844.510442972	221560.435582196	217136.915709632	142957.23409952	196085.56906924	115484.679730777	209516.859034141	240519.971850261	108903.926170705	325787.345277549	228281.063759148	211174.861754614	192928.325546071	200188.859691988	174741.812790447	247315.781413582	272113.343129055	180024.526931029	347065.450108097	259619.230856503	187998.590904421	248423.328182694	223709.139505552	160794.346076292	235447.380643457	160790.958251936	268911.177975292	218132.894635852	139911.522588981	174535.665830706	191337.514750475	363328.517216499	383703.173946816
6.317_311.2229113	26348673.6566016	7921722.67644728	5279198.35210908	7615898.25940595	15392741.496371	16319205.1174274	18634430.8961841	34501233.7968793	17598273.5528154	14783328.6204381	16347492.1795476	13672505.077419	20809961.8590828	19654026.0068806	15376611.7529781	21156006.996596	23086948.8221341	17481969.915954	22205320.4602877	22114728.290552	20968166.9404194	6826920.22609087	12924159.2777267	26298058.8103841	14151459.7227111	27523329.3087931	12344853.1975958	35785343.0490316	30351867.2863154	13245383.7888464	13105938.8015053	14246766.6084138	23659524.3827898	21540152.3166633	8069880.50097659	9272676.83655059	16914957.3587322	8099913.95927573	13177167.2481622	12260853.0919164	9467838.38597951	16303363.7587927	12345499.5953497	6822812.13457564	14163513.2362431	11726022.1561481	17050616.0553369	13010205.6829213	14779701.2928534
6.426_454.3258019	1231269.39576964	251356.592150263	207629.760397681	160188.65069066	438455.471127422	362296.533307709	653106.524291364	415141.090179376	662042.738223596	542810.483531632	258949.259361768	332061.83649531	357438.819133202	496408.755528882	540337.435349216	349562.158150671	589106.763188144	333751.429643705	774490.382954427	703495.117223345	533626.978305113	275060.810983479	374882.392930189	595634.176380097	325536.524596038	508513.199746384	574612.283273716	523795.488801016	443650.526160856	572165.627376735	322183.469311144	742114.386136245	281358.725860623	392789.758821637	722392.328594045	559716.234529867	530971.864534638	984149.419932832	1061391.10691197	240856.005458417	469382.790076991	773354.52525787	629264.013165735	1117808.89092927	797691.839783053	371259.251058955	459147.145862151	918557.494135954	743989.286794312
6.430_453.3224391	4509822.23495617	900940.130450997	703509.102067096	631442.44988088	1871235.46536359	1734312.4192554	2404311.74288155	2247706.41899293	1333926.86063635	1415223.57808108	1532633.86769057	2195079.73477576	1260918.06520586	1726098.87569211	1615402.27306217	1608517.62742413	2159272.70909777	1258740.99446616	3203435.50649913	573402.215065998	1165853.20825356	898511.744738142	1280262.30647568	2100694.7325235102	977345.705785833	2685852.98646468	2053022.35427483	2706776.57128385	2113559.06586403	1662602.10868414	1624829.25028957	2534463.29703806	1184170.21701465	1805222.64267466	2058644.25641482	1923767.57656965	1977073.17116337	2990389.98316256	3622623.47310367	871057.568283407	1939860.38471068	1890036.80829501	2497319.69201647	2891211.96377458	1685885.5613111	1597636.47722963	1793353.15601903	4039182.05664137	3104172.8449479
6.431_215.1794843	495227.344788774	316710.280553424	14854369.5514603	912714.037140302	601798.325037007	2160433.26618006	899460.677220351	1160058.92657315	371575.330054801	556130.485991322	287005.697360606	320607.613865681	1083055.04752052	515908.130080258	5656530.40825883	516579.559775702	383028.568838315	623273.770369182	563413.049009462	19525139.6549368	2022980.17079216	276571.578639611	259612.03591325	371816.291360071	352455.516366411	290370.626108721	24565720.9899804	7062500.35900956	338161.223746349	288828.674262244	12347847.7454369	337625.9319	1004242.16585658	252556.569803783	1329631.80787683	709887.248465589	433720.940713297	1163738.18113301	371354.636964853	185496.769496226	384550.690147807	225944.657884493	434657.283540371	430572.68526324	395942.505911033	398023.287957877	863741.424676531	443865.773916608	306924.096102575
6.438_314.2406374	483124.640372398	384750.745050318	275574.40662121	273064.017768291	385602.363745438	6954189.7801237	561705.167513275	871950.155553792	429207.595689508	431836.9153	568421.76766556	406123.261266322	399343.988707076	664297.868517201	392042.871934847	522910.712764092	569860.528921888	431567.940399271	436752.634671405	507193.392544031	494406.952170713	180456.330340791	387888.044518136	763890.139036767	296388.913010737	534832.360712585	320098.411292466	928452.848818742	531921.574871185	355298.931335878	413198.10920798	512757.164945694	740231.696035021	398198.517576088	471026.155148959	212618.041073932	367617.220711203	300410.630153603	682208.2765	260506.873155048	191853.986763944	325903.061710277	439812.307200857	302827.057394602	422168.432549268	261010.750019567	404962.737420033	285552.246963985	424068.545098835
6.447_249.2214722	463067.57788032	297099.159433159	589820.317944804	367615.817094651	425338.800020403	493500.642673048	653659.85647206	831584.766723102	369071.305793344	465373.596	410464.137805031	463873.023423243	431889.497570982	623546.844822553	17165583.9072342	399152.50822396	409092.892014452	533066.222986549	591809.284949759	436890.370138935	382787.445228271	669014.729658698	437313.657940865	652402.838624172	238256.76419423	506258.427502354	11482931.4636863	344789.612063415	746744.6285	406339.520144374	5480946.95823336	550291.674631385	733274.257	598852.917709075	526647.725272013	302521.559950652	470519.571091823	180240.147818386	410724.851447411	273727.396968493	154175.076618569	304975.700183648	581869.19372228	451954.005247375	419921.731694931	319130.807984207	348277.572251938	482488.179999537	651532.957517262
6.464_398.3131721	205122.185124975	303919.909748311	219386.794249603	446244.117835301	473241.623737432	469408.571726057	602269.066212231	549475.21357291	472489.12672063	485334.63102962	1018241.31558712	265636.202972924	677468.247966595	437119.95255913	461299.297650607	294327.338862655	603421.136042295	219863.380872722	384990.800820457	477786.541938608	368232.653491375	239533.523423844	386097.335772248	397059.789714051	457835.81345436	509145.720381387	768643.878608373	538322.990272292	837425.857501833	332231.355630118	635843.075164451	537919.735383032	728607.625917734	728912.283385602	584756.780006887	351060.963270056	437310.965539767	227562.98862566	321624.802651334	343334.454240854	321443.341978051	245457.091334836	639449.610984216	356594.004196941	418232.493127115	304642.869520221	311023.443513302	361307.841154177	299360.537530908
6.487_437.3262762	1780139.55335641	542444.239027114	338374.766583327	492830.478319055	1128683.07234662	864508.5986	1053840.39272603	1067576.05487626	880740.323569103	1004481.50641672	466379.356253586	613540.169942442	519550.256980539	1052459.97850099	951485.59568064	867825.525697876	909938.251872504	574740.796082163	1345628.21620854	776396.26492135	537480.510274091	299546.408251625	547347.500297427	1210298.20155018	601498.57865659	738070.024715528	1050033.20691919	953824.018941299	718095.661510728	592851.597309268	636353.655545734	1451899.42462941	529285.836293589	778260.546217763	414637.259370342	666465.781024773	1098468.62271797	1091845.12929806	1147770.94367591	374893.484316336	873586.429083822	726692.474081501	1263906.42197904	1348616.24481816	708614.558478493	710819.051422688	814153.156028858	1224807.0328436	1320740.57627425
6.511_519.3323048	256437.468110301	184251.43990981	129418.251461165	179686.602217479	302330.92873135	350615.227795782	652902.470721247	264636.482313714	176659.422141547	282503.847415303	164915.805514649	281282.308957899	297145.102232817	245162.856160203	253957.386410384	216087.279073311	303758.79227404	191143.315079983	341279.348339408	148996.773649965	170115.260726697	110316.438521811	181673.683892274	445939.300964444	167885.616502134	375909.519999049	260052.234374683	171810.119549256	438480.839330284	212196.672328046	173923.601509947	252966.618909651	427440.789306929	191536.528114847	289544.080121571	552971.817649434	265470.261984725	233389.054985023	218758.808087712	158754.249412777	292132.218739047	381392.766932219	275967.874704249	241961.682204028	151495.569674425	186733.466517648	370278.150245142	403214.864769744	363576.745858627
6.571_279.1411684	942332.729504219	792480.941815219	407210.438329405	343088.072974992	339030.037010867	754175.121135675	752783.423542166	566192.473615543	965294.60288497	434974.215385346	768134.171807399	419095.948329613	407282.612133896	554636.571770367	1247833.75065213	515915.670065914	436352.80968674	1418528.83750531	678018.460810242	742419.358534967	1135857.94311006	655471.762765941	543727.211936407	1207631.1656472	580436.719720107	1395555.63673483	831499.072303441	1156060.1171078	623237.359469083	317202.746153063	1457778.17949986	821829.537580048	840877.127437267	322324.776167133	864149.978549417	338502.139142405	685049.68979103	443802.159933081	446412.407323032	927876.223067169	511798.833469999	428176.964456958	405679.514729253	1313838.57969284	1284815.30582108	281383.585612181	551147.917354655	570800.798535486	371309.494592986
6.580_476.2775082	2451291.03167231	1945306.17934931	1086054.5029048	1153772.20534463	745096.307961987	1478000.52726008	1876111.03771971	1134014.60222134	2395866.1118137	945526.36467556	1764982.10304741	763318.562626721	1282529.25702954	1512743.64235872	2854534.32476127	815816.19376993	1613251.13737792	3702408.3046138	2373548.47612001	1589222.71811618	1995060.21490382	1830707.7378554	1291884.27890858	1563611.90753898	1337511.76941386	3319033.54436132	1650222.55131559	1283756.79756561	2078346.53880667	637935.406544846	3897090.89465117	2779997.00704598	1909128.008	618507.14023191	2211090.02757905	598626.050243344	1160160.44620968	997909.152234049	510134.657507339	1578491.53519659	864822.961564455	1147261.90262514	1493879.96919495	2932321.3016628	2877610.36721742	579374.93581788	928266.442595935	1572210.03504602	1072982.3920754
6.591_451.3068133	828923.117402792	476152.267229928	380196.823383884	583386.147335987	1066496.43433778	935545.077720413	1316768.61628597	815366.07927408	813300.695050532	731058.321593608	593327.999125411	912479.439924244	780563.759854279	1155051.70705094	899507.657333669	907063.349158241	724114.953656954	633378.698459377	1303059.99340527	711351.518096732	734916.849409934	487127.570091038	644184.433562276	1014122.55218766	957037.856558391	1094599.198	1016283.58554077	882271.023620776	915243.507497974	849196.658904509	641637.39336019	1098046.42285836	994892.937781725	751617.588678061	878012.271513198	1258452.29196508	1056380.28058037	619080.291477666	815900.313634841	449029.03617169	975937.452299904	846266.182122466	1088333.63715075	648874.299300129	544621.719250828	640046.537725173	764696.994688522	1355096.47193471	954963.057912155
6.609_383.2806995	814355.180703199	447127.807301005	300423.490017784	346024.71672791	553242.983595563	531727.492440053	1261561.89128236	594933.130677393	485385.833385609	1183309.25795289	519081.34908506	588659.934543424	1036998.77274563	860196.02326206	783741.180520335	657323.089993063	596315.176641019	913928.32401089	714599.145082075	967846.659954193	526310.890736855	225952.962923736	460927.078961848	1195740.17387344	925523.596883918	1201397.48291408	473837.405985368	427511.403001867	398244.282626302	474232.364864265	546831.876768121	387726.373232275	791286.864460955	1035778.37453865	538071.055593616	534807.740049439	500818.874734975	341581.560754885	413163.736430832	315542.333859712	469440.973158502	406444.603912144	579494.665393619	561583.601977418	320659.558579825	317559.763624697	459630.903287123	686959.067131062	501149.245692922
6.610_384.2842177	158013.683207074	107797.692531622	50133.9103269286	61745.5060584001	129193.388112212	155548.089712887	255483.226489764	133736.419741331	103692.103388939	266058.762163403	114943.801091254	116872.322539185	230906.602246991	176376.637241694	143105.527126944	126130.967916216	244137.817574514	179346.630315022	113028.469637295	164904.999778755	128502.276765876	120599.911592642	65837.1436164591	265796.722943735	141762.42449165	304412.795638782	95133.6097365586	100486.837806211	137666.09747671	133731.361985654	109585.929910863	91217.8484333308	212320.251382311	255476.36554866	136252.260608865	88226.1179963789	108355.718913761	55929.4725852213	101354.574240963	36670.0926203124	104791.277065844	79871.6764279687	133360.966892892	119096.350097454	48330.6046227732	95460.0439815636	106872.103255474	131270.76024871	123190.486033041
6.618_503.3373707	1069926.002	493868.297905962	523041.844771302	387182.796343256	994067.278330066	810553.413548699	989570.835103797	748754.872538677	660862.949552508	925999.98176092806	563043.668049643	722247.432149913	620677.798066407	941543.596038186	651233.633529637	573781.414969904	667846.703845007	673138.173321026	994476.575493533	509791.907073342	434030.205010931	294571.426808783	393931.086227443	935470.35101005	580420.053701322	886306.578497062	889826.103742392	718494.476866396	719358.831567601	640440.972284181	568810.933142558	843214.021479574	987762.627424867	705939.989103884	995487.941798344	1000367.57772594	899479.046829067	703862.252427295	839949.588094941	314846.087473669	999011.153006985	803110.622683343	1056697.43025719	541168.141784464	744388.062759019	471331.899543679	830772.111987111	1263107.24556992	905398.264534139
6.636_417.3379854	203939.897501399	103640.045472294	105290.064796279	120142.813042091	222777.093937595	244194.393158373	429663.793656801	194530.441535967	241650.210714235	222862.478754015	116969.472513522	190488.290093954	63904.0619237887	270316.732658294	160088.063897586	260550.315768891	117885.018452717	228138.819363162	222632.94256821	141144.070732753	174733.410092566	42155.1385420958	128978.683024233	322751.749322482	154132.406764015	311591.001364497	304349.855747294	153674.572884263	164752.350794571	163497.683852969	147457.163836893	139509.590597826	133568.282531411	121571.878349251	263613.343849511	349397.091124004	219347.046533299	163996.838775188	169415.586285086	96241.3498818465	199166.804236928	306993.345598008	265809.623882209	218182.387443832	150323.620968842	108901.307163301	186788.792369034	291826.830912282	230753.195971759
6.652_320.2678620	125994.82431392	53907.3428078683	64523.1514510322	54425.3134130768	91613.9992336733	80467.0818223103	114130.438632966	87488.71342	100253.232524633	89492.6890818561	47660.9133961611	87841.1708748855	91841.9957724232	196653.083405816	57352.3742974012	97857.3189296411	68846.2179817442	172087.833366014	132672.558364721	50854.7648183408	96621.6914284235	94000.2815996105	77720.4865583674	94308.240902156	71166.5424818874	87136.8364196075	84778.7803044296	112302.329282504	49597.7370032452	80299.151815653	64115.8582602097	98984.7495877415	62123.1661433584	82875.4121069339	182597.262658045	132973.960120818	96741.0028306607	105576.95429715	78371.0173843692	67956.4072558044	130001.062986036	105798.123155824	141778.230977046	97367.3920453853	84167.1534320669	76142.3679784898	117189.37468632	153492.616657623	106532.345066378
6.661_645.7887259	438535.571991626	1329818.63063758	1391701.89583571	1062921.98431254	319824.735589638	1420263.9497873	334495.478502475	1149282.07150279	512313.998341547	204804.631554371	447316.525475246	260170.950797325	277114.318708306	512612.224415403	393783.952530839	440763.580119006	207824.979542994	258958.211942028	293780.129459387	219154.457102922	375420.327047167	153539.616540013	357426.325419123	468658.158433761	285979.479841482	233209.190867071	474381.516747794	733238.303981411	208999.063101805	336441.444344649	413994.237850987	372979.141538407	301652.941671383	185945.853163249	305670.925993627	1522272.2939626	479251.207765909	1717051.53752665	1160557.33768407	1304387.60535988	1216669.21804769	402133.706847366	453744.26820737	492945.84582612	475292.484127157	808921.089481179	390730.965631295	376988.089921447	332466.697095221
6.668_526.3829203	464281.977773891	250124.374638117	161308.287907345	118949.494048075	315866.689749048	359283.99563512	570635.163640207	275388.582660948	287874.545776033	414261.305043397	241281.375098899	341356.740293422	296515.779774867	307232.64069133	308038.290286757	323398.670037192	278486.53290885	346996.57803078	468793.437226819	232440.211467532	284031.696589567	68176.1257171359	192019.367393896	526476.381486297	266595.949995367	524527.63317147	358386.874043238	321174.091982066	372301.957372957	396935.192801367	246987.825999982	345837.633826087	185659.338152317	236810.040436091	442442.07368671	524695.782099381	426201.960398299	316182.792411473	404053.454794507	167215.566557247	382478.96441198903	417965.109017055	393858.199709956	348582.717244728	307579.141727126	277733.584996833	323058.425733473	459619.386982896	332402.158826018
6.713_539.3949493	200403.838696181	183543.034460442	71064.2672073764	71812.0631382273	166209.725599799	139875.228304166	264834.413970771	104661.254543145	2044425.03663052	158600.400942332	113449.043602014	113713.088424797	145761.102026522	170348.445296534	178872.015732213	126583.33222328	131361.86806682	152774.969991538	122182.32918531	227444.305406627	786332.617435573	110749.773837826	115475.528161474	200088.664098933	109320.175388314	292966.20117792	144218.584373244	75644.5858097814	117863.723069055	161356.196831816	114943.382838566	117764.255090802	126693.369751022	114711.574639579	136979.523871195	94022.4669827416	127568.369343135	79150.4017989219	118267.826231515	55417.3871135216	96870.7462133628	100216.409774345	144739.867510143	91534.5436383245	89710.7221731627	69670.9396302119	112578.719056531	140179.356597632	122697.445955622
6.714_507.3691696	4316668.79095498	1731464.72033993	1823315.71038292	1446390.49883808	3459229.86058849	2775980.87683019	3500921.79227356	2232810.02534104	2252595.37247582	2122281.27871149	2302511.9144836	3016977.19225507	2377348.80752291	5461937.75015723	2881349.43150542	2783088.9591756	2006433.82689567	2517493.44795713	3199111.24913973	1789258.85042132	2903569.56887478	1484243.87305903	1688121.60368124	3198007.61138932	2238972.46969237	3575043.28345576	2893147.77408742	2805530.54273367	2561316.08803117	1837330.44995247	1978973.67334857	2602510.48427572	2322540.7109922	1901725.85348943	4863561.86111067	3261470.85545111	3844853.0605123	2671059.25360104	2754190.5967793	1162501.45602455	3511204.99863906	2679245.45689836	3812094.03971965	4224229.65383287	1980536.8746436	2041865.53899056	2730419.02891159	4173571.91836345	2857041.27796533
6.715_215.1652007	397517.413197445	296760.940723117	269896.168161236	243995.652629717	493837.433723521	666237.452325029	667345.202116458	267319.433846063	430502.563049091	225838.717021717	366767.488429502	379492.750370279	279985.788752259	492084.771530446	365027.530637976	451217.614493726	249370.774179774	284712.894896076	376378.763863737	259521.035910918	343629.345375824	99777.1905324518	250909.530941694	667424.60298977	218675.504227021	430140.826432199	494589.859851859	466796.691592144	401979.476709479	373516.008321443	187662.288763959	368637.585606516	358858.48536296	284801.717967878	370101.181228047	626245.309601196	531186.784591045	303727.46221986	343276.134258282	152741.512826607	460102.631575345	568110.559303436	675913.49301826	427335.252395383	224081.088987949	324082.414322792	386152.361117961	412813.315583791	279516.78454455
6.718_508.3724695	1211259.21991893	581800.127872254	376055.789895259	393469.51636927	1242197.33144935	1272513.22446799	1415773.53304605	708618.150640484	821656.530747134	657315.284028042	763008.926068886	1132372.25156762	639178.331627075	1712212.38995487	609826.935419441	832301.154369972	587795.303262057	1016814.31116586	1124070.28139839	482952.592087401	1018727.74364784	353988.644988374	394188.51031427	1376394.40984754	629737.630845704	1319564.43327976	1035276.80711617	942616.558703275	908982.862392845	769788.544250256	441306.710733741	1110476.76879505	978070.333583573	586277.038534138	1578033.62147642	1032711.07518847	848341.613318285	674523.043830283	999890.692780972	413885.634	1505888.0310221901	1147749.55040856	1580566.58679272	1439587.9667223	917215.504832819	762227.785981233	1040716.34139648	1207129.65551778	879131.985650946
6.721_583.2568633	17446661.8596203	15853838.655946	13767075.2493145	13150150.5960656	8231579.71003617	28282599.5957117	31795104.7610382	17431436.314123	22539969.3999409	13670196.5832335	13282241.6507175	18131903.7059819	25057428.1772823	17654472.6634296	12638950.742206	24421299.3961388	9489599.35416879	9551829.83257834	8224444.24274116	14899373.7272262	8013646.13918154	8290099.36014623	11075072.1644413	29697747.0718124	22077333.4276053	21016971.1544632	10073886.7438149	18403344.9900832	19918089.3221277	12673304.6488042	9515802.36246091	7924857.94355906	22743486.653347	17013728.6642231	20706138.5583809	13874942.4976818	18905503.9602079	30059721.6017866	26821287.4248861	16639387.3624615	9708866.89452748	27254813.3633193	20547677.9207989	19212026.0436443	13319668.1455127	14135449.3711724	16474537.8850088	30240673.8342497	12328408.6272266
6.730_367.2842499	1558501.89901343	780827.774302941	644223.634350337	940808.17323638	1319034.33534461	1619686.26372991	1633548.65780302	1708114.27699686	1086316.02027496	1723793.86178398	1051860.86994195	917133.98873921	1016143.57381059	2055674.04836308	852326.871607858	1558383.80366441	950968.861309445	802575.479250496	1469911.51133109	1360012.44442998	965885.185888217	825922.888956701	939333.022009269	1827077.14750027	703889.434133339	1406846.2903145	1250619.37782361	1193208.45883224	837455.759000515	1275636.86680993	1269563.79616297	1777891.00872813	1539655.44356542	1280046.12686533	1216093.35673477	1351712.67887783	1707543.66587565	1932637.10185411	1650999.6192394	517423.63783374	1080182.09236579	1503427.83371601	2771764.74641268	1262318.28441303	829698.14066337	1369621.97023778	1355892.166	1846078.48586083	2032837.18683247
6.731_910.5555425	190570.993697403	130758.459788063	312497.294775641	124102.181151237	83365.0642103245	57255.9879769788	72968.4296823861	145065.777802311	148314.096103223	73998.4549385345	173027.193473488	116144.232186524	154229.560517283	262523.69663595	219713.686479916	455533.401319308	120072.377071811	398956.230528301	96796.4205956452	203703.561784351	170289.800011925	79334.6902210872	385716.457997952	45084.8687123933	442382.101525478	90257.8599320599	163718.788870689	168301.72131991	156045.523696706	442654.603141733	174586.354441443	335491.210856444	57630.8068905705	104367.135692351	150796.037078897	50229.8672546825	91007.2512591945	190827.584654194	54908.4410423723	258800.609252444	57844.285366616	95465.2891602928	237290.662689134	202529.295689404	155906.909125398	59150.3307036772	104999.885285356	151223.569944874	76215.2311582925
6.770_465.3589883	12412900.8392804	4244235.80492476	3823047.98489141	5695534.43034722	8790856.95360701	295841.638292843	12662439.0680266	8517061.79409707	9199821.09511613	9122567.44906042	5310666.77413767	7719933.70652305	4184130.90423645	14501337.6525903	9694645.71117759	10108406.8841496	4660220.78980614	6887954.63887361	10913488.9166251	8307337.51059025	8350694.87269447	2531078.75204143	6213060.07888226	10499343.9453173	6165833.04778368	10466111.6276451	14639797.0655178	6402903.13781589	6185858.042	5832387.80728214	6025879.40791188	7829521.19009758	266783.049262199	6994166.81059457	10407879.5673705	12004615.6052234	7084573.14495192	7081379.14717212	6347479.46438789	3789624.34335844	10806844.7849137	11768848.474565	13532601.1361315	8873989.36908689	7462042.74636232	6905549.38287904	7856145.12067386	12336787.2211744	8975111.6456547
6.772_554.4153521	628088.087951065	393746.402065436	243792.536382633	278680.655786937	594162.359311466	597756.703219623	616819.126103798	445652.330626958	459522.042054948	488208.124111307	362682.207994456	393737.962482348	417958.382853368	711489.678521744	319731.629166863	404011.757767679	312033.295330339	450465.243258808	608502.967355405	220837.433435787	392356.021523129	150211.360510218	271587.36221114	650193.660888061	242792.685506306	427737.152395679	712772.886517504	387613.392824261	431246.465167653	272005.06314862	357505.067139264	454986.383970567	305812.024322712	525210.028586223	561382.209685276	493805.968909336	409879.44955743	365568.69148993	445078.610101794	241301.183504685	481976.717294968	433715.22186034	520229.321507365	476224.44127646	327923.17477213	354570.180906734	443355.57057064	599178.850761569	358574.90318764
6.791_450.3312242	879102.682348474	419966.353150782	333360.177997703	290024.061979697	499019.040336736	699804.062811555	825452.972437459	483227.843973302	550207.349061116	465209.963161459	371870.535235766	542849.082121656	359595.864021788	756105.880474003	537544.46828075	649905.989181322	542714.948456725	455967.942233096	863669.383261857	349415.236304694	374780.017746168	245128.981679037	359338.287958727	260275.553792405	250466.203338606	413258.850852401	806018.65031381	345572.130265472	736090.966272412	520711.921605213	484244.806152892	777956.34859772	324382.122541279	513456.249410172	587980.218720325	704443.838189785	491345.433712803	594116.689167809	674831.025915998	194427.614765954	686448.216836758	621332.60867334	765524.355688024	368220.528527441	464465.03085805	478540.818825392	619736.642495871	1147278.72486531	768249.474508882
6.791_586.3157590	2756278.60791909	1490696.73001109	1020510.50277858	958811.270293164	830259.374729892	1506520.73771417	2434321.12424873	1033862.06212661	2627224.76341906	1510349.77258217	2373821.19749363	2096457.74067617	943689.596270106	1293043.95363899	2515326.65153526	656881.077333764	1241577.69206314	370729.245857259	1958366.5008889	2283055.36686446	1430878.88859007	2135560.25690563	1000529.97801353	2419277.16635526	1241736.32186423	1158829.2265155	2024525.86144103	2701276.95968539	1181844.24000704	1860470.37658827	2896522.89967138	1189467.53864888	3442752.72410959	654150.965146848	491377.121904888	1000365.27895118	2380895.43262412	466789.866540779	581462.483467447	668800.427644799	1222874.52814374	365697.366133907	369817.549968006	1436633.42324099	978128.750143083	1231952.40120026	1887329.44752172	1412327.61981574	1111832.2298801001
6.809_341.2700829	2352642.00592688	1033672.29783243	598000.481081056	993910.760050713	1664826.37904115	1572240.56302417	3182362.70837924	1366744.38158508	1256944.14153806	2602411.55504043	1079148.26569774	1796265.40773872	1313617.22300828	2950360.85081682	3491318.96144549	1418326.62832975	1213891.76839452	2611964.04257268	1422098.83300055	3166094.24161245	1321499.95524888	375478.5144	1370335.29784034	4806364.60032496	1386964.12922623	3472632.41288733	1262981.37292283	1337740.86796239	1257131.52477046	2428085.56437179	1603547.86158991	924772.121041484	3977115.63283124	996407.060225708	1295127.23911833	1678503.06041582	1102469.60546543	463286.358585054	940653.816193617	725775.510259318	1436303.95220859	1039360.33139626	1560493.22093765	760569.566434309	696079.096477513	454449.387588654	1022289.62619546	1565231.85687604	948445.430325026
6.811_563.3194059	763100.712185234	680824.464296974	430437.638589725	549242.411034989	337466.64749531	654117.826653281	822653.028944202	450466.592326067	777855.54951802	450699.308083953	586879.613066269	355117.923016951	302222.586479717	506992.425528416	971781.031710089	304147.022772652	412349.406196699	152149.700920933	761357.833607189	555561.682600011	437023.428093885	578853.534869868	450300.108407795	1002905.84708923	552579.926702223	1144211.40051686	564610.5126	750224.125861238	552992.060180648	432140.636905672	1128160.29174439	656390.686382916	677799.934322572	289477.065396066	384807.535514146	398016.139119286	699675.438805421	161851.850462432	268585.882752007	299929.46656836	452546.999444536	373594.539566063	393516.298461061	408480.318821274	210939.816811389	363783.143976451	530128.818582055	539016.685693798	347152.115891373
6.813_474.2627719	1435442.0820957	1517744.28462673	903913.45220114	1050057.64628348	473436.795175582	962512.549788145	1612576.0387534	733136.186168024	1457084.88614038	629516.431677594	1013346.20474917	547778.671022905	784251.360749016	918225.196176087	1995151.05047434	459081.418731847	808555.434013888	340020.902235736	1375387.92633081	967771.946869092	602222.842648975	1240778.49913958	821484.897283592	2072809.01798536	1459305.4523356	1790925.2750413	970258.770752297	796082.259317811	1232738.29851096	619736.893104013	2463145.22507258	1552072.7901581	1213987.64399811	294649.407962248	741899.475417688	606328.063479905	1234582.80877153	207964.360843807	456154.025783359	458540.340265588	611871.543517431	821237.239952328	951383.427353447	757386.384906317	484068.732108027	436995.99191304	663197.577353338	935365.33256433	585246.257497807
6.862_393.3000648	1404697.1559827	488530.964105942	796714.338836441	1208971.14865514	1352394.88496801	1021924.19361513	1172172.02803062	1504176.08222039	1332874.5426042	1556146.85940298	780074.991676187	1396861.72842105	645126.884890409	1874966.85170683	904533.371103699	1416002.34395415	986811.335252947	706295.199496097	1937484.00091356	1741150.95581629	841315.103931916	655633.85580537	1039268.4183013	1011175.80104078	1099967.6552881	1962849.08251844	1142901.40573277	976121.744729443	1018967.75848162	828702.67290794	979304.471679381	1670374.20802616	1547701.24400787	1089288.27072639	1439723.25468077	1799041.80479361	2060336.20053501	1329506.61450925	958816.730138619	629311.442797271	1535911.52517708	1794953.02102885	2199896.42111027	1341627.35426668	1001909.59643708	881828.806648441	1293878.23388722	2295605.52434551	2282143.69203425
6.911_571.2897581	777644.549822839	960788.387011126	629502.40558834	959581.4771	645938.85317522	988427.553899948	1475634.69143006	358342.741035227	607362.252164379	566776.220185983	833492.140814762	407329.303649675	477843.072771528	515280.244626273	603868.583095706	245540.123264401	402443.607491945	719919.516150222	948207.905082017	757422.496432251	556296.367726032	558554.86172429	620474.624336276	794228.316335064	470592.267837707	299730.737012758	1016194.52019891	324368.085851214	710596.208462693	631644.708806646	609881.227885107	792715.580390547	1216390.92875692	579971.528665208	254364.954188018	593724.806945846	616669.502459195	449018.263372326	559499.316017467	384116.149265446	402795.228245036	473574.401595937	388112.199128398	845303.666278355	377451.283360201	795446.667219884	707620.698284591	868438.396426745	381448.321722938
6.951_391.2871170	27399505.1898538	18056119.2532982	7933406.21478721	11036336.2225629	14407692.3805421	13473845.489916	11110402.9114503	10787908.4046591	12760148.7468771	11999222.0910246	8336808.72009787	12712416.8890074	10282927.8216099	16887304.7083733	9719356.99267859	13460644.7581028	12108565.2212095	15881806.8977398	15905415.7364605	14498763.4458759	11707585.3962794	9815502.38284678	13289991.8347772	10013777.3221223	10689877.9830776	13118956.5379875	14596025.8795437	10844739.8927951	11918664.500899	10282245.0938646	9631706.83574073	10955267.841106	12684392.8253864	8696234.17676854	18558488.7284199	21226352.1565822	13224763.2064625	11267198.9389019	7714215.50035062	8948831.24140249	21099971.2684335	15517996.4342529	14374751.4432374	13935021.8460313	8929356.10801043	13105315.7039679	15149724.4021318	22458978.5155563	24816664.7296131
6.981_347.2770950	1400427.7748595	940489.410098793	932422.110955369	2190264.99263779	1319128.28767857	1105996.59917476	976093.742765968	1784025.7303364	1355591.03494156	1120960.0570016	904944.944821525	6741418.61825351	1931368.59706994	970460.438953407	1714820.41854012	1478787.74301574	4210945.9754251	2045627.47388275	1956024.77941426	1646098.3550001	1141556.82592237	1509155.32808105	2004999.15166883	1561386.67721327	2411161.95134429	2026673.83434207	52258988.6361648	825130.203132168	6492824.24907495	1454064.02458621	14015910.6203963	1600898.6945275	2686935.49632663	1919126.37252223	1590675.95792534	1377991.34964836	663259.831211164	1203116.74715822	880180.637124296	848590.653319885	1353979.7888702	1700241.70944718	1294925.10893605	2367512.2267001	1361684.98721809	1377690.84570889	1216893.71246464	1411155.90090041	962693.020128213
6.982_489.3557163	2197515.86788635	969250.239542947	721491.638956872	1021986.2058041	1652238.27480092	1693789.32130053	1642673.01150717	1990363.3872889	1416882.0985227	2347270.22206172	1102600.66445467	1042622.60205513	1200105.41607927	2469526.49221085	1339079.05793564	1973547.16572301	1475889.72136561	370232.437897309	1493304.30905045	1635614.17278227	472416.227324265	384276.627443167	1030908.47050126	1918981.81511299	1048286.72762584	2289204.43506094	1771484.95569951	914139.92827885	1394380.55534131	934791.210940727	1316450.7722792	1785859.07569708	1313045.60177372	1339928.97020524	781610.554791487	1792268.49465864	2307628.56845426	1536233.78783929	970657.50422115	817015.238123406	1570064.41571528	1528860.46561558	1944986.78196613	1583756.10132767	867745.476458006	1221520.45145757	1574965.04407881	2261737.754	2944960.91938447
7.012_509.3848808	5935066.39999725	2488716.67670881	1371891.81852818	1501021.72786563	3261996.21123562	3294406.0022947	3050476.98714615	1935936.40278987	2447091.36434071	4029024.71529975	2103778.54509243	1905565.30405297	3214355.15691151	1854868.69885771	2234850.3152138	3730054.71512605	1768983.29881894	1656726.52210914	3403329.65389624	2628564.93642416	2643477.79297069	393368.280225643	1626391.80635241	4683402.77377298	2073886.36350493	4248548.60767137	3732037.05447193	1812662.74365188	2454176.60208377	2345476.42634676	1743991.97032426	2127538.56065936	3753550.93561303	2394300.68497828	5200794.34169768	4329229.71466462	2446998.79822788	2499662.04574698	1759661.02794527	1109320.93876437	3233584.10003415	3962279.40985812	2915316.6455696	4233853.37396379	1782159.04153347	2010821.55144006	2099897.57189383	5358679.92121797	4222279.78264267
7.032_301.2174619	7048536.89011455	4136733.18239065	4126160.48577107	2807875.2182544	2802443.27921216	5287200.91165127	7769257.38733573	4685039.33536881	7378862.59914389	5340100.17010076	6117481.00793425	4924254.77537403	4110026.47665549	4253988.85474502	3304143.22075311	2709622.15576282	6716946.85172728	3952073.65643534	3410370.19419096	5350831.06404301	3035882.73481958	4746730.92402155	3064605.02638367	6855153.35972592	2889731.35470655	2807647.46801878	5127285.55260332	5576930.54207256	6808130.8287594	4682677.02425866	5941584.62258219	3704126.05265972	12708631.3286567	2625603.08852694	2061491.32378922	2852862.74703473	6052350.54472033	1817393.74172534	2545876.43249967	3033229.0351287	3118399.58767059	1849522.18728627	1538679.58548212	4443035.87217214	5065211.62008889	4277472.73153396	7337653.54452984	5375128.01817258	2745394.70934135
7.084_419.3172681	6378665.45751947	2585129.65775282	2125453.3760368	2980398.45371624	3949168.2046241	5306092.37854732	8773185.91331428	4664520.00020055	4730355.74911401	4936321.97019075	3452493.89324497	4161993.71902173	2953005.21743121	7716564.65350633	4309022.26806477	5796098.85700344	3316215.68343656	5975622.39335368	4979628.32066217	6079418.15652546	3758574.43812038	1057665.05790218	4036137.54887267	8361466.01790178	3700015.91089054	6352188.49066177	5566963.79212316	2460133.15543234	3293552.83187962	2014203.85921393	3547042.07079287	5200177.48923498	5371366.54117519	4288526.87740983	7047365.12205553	6931863.29460564	4831145.36736936	3479475.36316024	3961174.84291376	3302126.25182217	4437725.17353134	6166737.63207062	7914860.46813217	4541390.69041687	2642839.00818538	3467145.3050611	4354652.71691164	7936689.3731932	6502759.50132117
7.090_469.3292300	1448809.08838945	364440.4545	680035.358987871	823911.82576131	905730.156660721	1204018.80293973	1611913.1084303	2222539.21666971	920634.685101163	1193238.47232074	1476905.12121084	986872.958001793	753555.116299006	1057251.52824541	791114.784961205	1251844.616	1332707.22779712	1158406.21387468	1027053.5560768	1590418.28847699	482559.020937858	485603.135210996	1024160.47135044	2254204.48456076	620363.240004455	1750045.53896709	758238.013740881	534812.651472126	602872.868077794	465330.244824079	719885.501816899	2587423.09902737	878327.840100828	762311.504321976	1012579.33728308	1743048.01993079	2173434.21070274	1001544.11410455	588152.961042661	1984313.60084323	836704.771598158	1698484.95839664	1097111.19879616	2973137.38821034	828642.082861147	824716.902758801	948581.453346241	1596679.82995032	1861234.08224544
7.098_502.2942045	2365838.44591961	1596670.86017528	1370562.2440864	1724697.98823074	992900.274528481	1391697.04880148	2105385.69536465	722484.107588317	833404.342270544	927201.032939842	1581243.792	1239656.95190906	1884691.76299133	1371943.84554029	1428721.87162781	532604.707056702	1406306.58127784	373242.809775691	2122689.68341921	1622023.34992069	1056182.78635755	1575163.5069748	1967946.68831823	561920.867093464	1885840.42620264	981325.496474633	1726657.75156764	1162475.05145686	1126258.80164369	945833.828960809	1717121.6926991	1699751.91670254	1067988.80462387	784866.719213282	693180.263098211	530371.984280288	1288181.16923823	577262.539356986	1010890.27644882	492051.580357543	573916.532947211	710270.219458014	1088733.88156303	1192940.02902031	791079.406198911	1261838.74600322	1215512.02016329	1240400.56712893	1110407.0765738
7.187_563.4330879	1521270.24297377	782816.084082166	435951.051361433	476257.001422221	1206078.06771434	1183996.28092236	1955685.69725229	1012576.38550712	1025222.40019022	1260772.05769384	1022809.66400443	700813.650701017	934901.451321041	2431939.08710839	1152663.45346743	1409802.23242978	687699.805364039	1059417.96582611	990744.924454207	958091.855888285	645785.906323093	304016.674001448	817414.84214741	1686558.15488162	464109.238679757	1337484.64589722	1286515.83955106	620066.386851304	687923.993201862	774363.748727913	1019670.63164262	1770579.09093769	1124290.65402128	703817.499296528	1433650.52461302	1306059.04489852	712207.439968378	842833.426172496	1095748.29423526	541254.486382043	1089943.89715895	982449.011010161	1458247.01794004	1191594.31862168	525434.188698215	672324.409741951	1066588.60962912	2459751.87253599	1521970.24655874
7.188_635.3391126	170412.218345573	169486.03628398	104684.005811166	166059.004103921	168906.334386459	188985.642440376	130129.218398749	141434.337095905	336117.923381819	112150.139395096	211384.045390057	139660.093008061	130693.780671702	269569.794068047	225800.482491822	136833.974994018	173952.524002414	400124.496992236	148758.190662022	187680.070884434	152470.152048953	169545.670816537	129037.261189714	174039.37326875	405505.235918319	100923.772374529	244347.804006336	194080.30281101	196263.457594118	146123.672624203	202018.948325598	145742.930909053	155900.836125418	173841.769492526	146553.143568783	91100.6791129865	226502.331866291	112202.298927515	132242.094594429	395432.06815563	152444.419038112	147557.660976522	131154.2465	177948.131365204	116263.197819582	125523.587158939	147508.339476977	149030.679203629	129673.837315036
7.193_511.3958504	539420.147742853	276314.578976742	8868388.13149351	721520.756683351	277471.82393708	208636.775994662	489488.635528308	486862.860544572	401556.784426553	210311.127241294	263123.659232543	248944.109591866	255160.127649394	265185.10733105	13044240.4316467	233443.96591918	270354.081704245	534577.188969425	586372.060160458	303026.755466207	638564.194871253	296301.111662474	380654.702462526	584256.752579265	310111.491015537	192597.13978502	7073544.9489302	572022.68588171	193772.081775738	239813.059361433	2115459.00743394	459303.260111517	313103.27464783	377161.535579084	328848.32411485	197647.852542165	204165.824648056	308918.539686449	288643.250048266	2020317.62653802	615369.098822648	366035.480531552	180171.085843351	641496.618172156	775926.794264036	491828.142985914	258150.051865058	215200.883421557	215250.272530408
7.194_567.3505584	13731206.05	10080355.7635017	7756618.47918066	8285955.38017087	9405704.72833518	13332798.1822052	16027550.4095661	8012036.90270933	14843097.6438926	11396310.8468886	9200629.64683935	12329098.0564596	9147185.35895596	16985303.6403525	21453207.6324671	7104554.23313934	9761666.36662313	6375495.86642809	12960205.9343612	9513800.60675563	7083338.58712715	10815626.4646751	8147027.47166518	18824909.981656	10362784.7809075	15886708.3165605	11435242.3102583	11027719.9365215	9059790.92775035	6717894.52329757	11382804.913608	9635729.18929232	8084564.35133065	13216724.795764	9242633.18689325	6649441.66563451	11880303.1173329	6546981.26559009	7754406.79758724	9561153.09200295	8440485.02099875	6754318.92735908	7336868.65554115	7417372.39565961	4067485.00350778	6663283.19398209	9880870.32508054	8081799.99710048	8067253.07548403
7.210_518.3931494	1795083.14113076	1209098.18621017	808152.767555355	1113692.14334243	2474203.14489107	1917788.43586585	2286264.53050038	1340162.57181027	2073670.73543381	1033287.91942712	1559541.97640452	1496504.5360665	903165.708660766	3073919.97080563	1206788.75137164	1730794.01611294	726352.881334126	915718.098614428	2528506.41094255	1917219.94611324	1567866.09899441	451845.278872207	712487.964823192	2711942.2749851	1349446.27238191	2125895.2377848	979508.278585013	970193.308543421	647307.012297574	543118.23079962	1039024.2083018	1322579.89014004	1777795.50184574	968342.118730258	2241870.42535596	1459614.42082511	1526128.37917028	1155055.48799291	780645.164938631	661068.162156409	1586375.80553492	1509257.05618725	1503518.45113472	635017.646747611	1696692.54456564	913714.634711646	2079425.56641176	1907506.22333823	1558411.19626073
7.211_433.3328525	2688682.3423527	1347022.66584068	1077513.07318984	1344650.74130488	2006838.60471047	3138704.70929086	3878699.43788574	2947910.28560507	2452432.78849405	2775345.42800018	1665401.85910087	2296398.51209271	1432827.28225098	2436196.29689394	2658514.40465622	2663490.70248892	1600702.80158138	3041790.96431439	2621201.57717774	1894405.2312997	2052231.89943296	557159.337419138	1902234.34028962	5164584.59025235	1532468.71939441	3026536.07826412	3258708.50313947	925827.785481486	3090003.7344397	1445741.67	1634702.99790449	3650105.77427806	2202839.55357664	1829228.48151545	2759156.42487743	3891203.29697851	2086754.33541914	1893302.41757462	3456807.89207136	2051676.39895963	2236392.5587765	3091388.77864832	2031735.92252563	1616912.66463859	1278839.49767784	2092534.52907116	2341018.1725733	4004369.81368589	3593516.13495107
7.233_491.3133637	356746.812504184	208863.440481332	246261.860839751	193331.09916407	120821.255183518	232850.983464154	185060.341128156	143842.190890946	152191.4669	161597.107642072	191767.726406013	172696.349511516	177753.760231039	216243.166240272	171979.843658601	119441.365345897	98124.3839714408	178543.028780411	156733.307540234	198994.12448181	71773.4448333723	265910.70251205	147965.848264201	535378.359326661	233941.269781026	201773.430050579	201750.605631606	91805.0231675977	127325.181325842	188492.981943613	192626.167960483	146227.502248816	275896.500667579	121085.174304354	74788.6817724976	167932.534297522	213331.606492592	126984.830895561	210741.752376607	122806.383170203	120654.730755789	155253.474675403	112724.042109826	97307.9855778804	70185.089609508	245187.332930842	166010.416039963	186275.520410598	152814.63846887
7.243_468.3778425	6280486.32772788	3440285.11009837	3198670.09479094	3820726.97878751	6605557.50109814	9376224.25827316	10208084.499961	5307500.15034789	7124446.88285493	9750793.08392117	4628367.71485057	6217774.54987952	3551202.0612712	9497267.60115701	4917275.31433931	6628069.68414278	3803206.76461922	5366316.8671865	7265268.30338771	4537097.92418482	3421883.44499144	657267.700041661	3971884.97649569	15146026.3133296	3503824.18038782	9147197.98374993	8327579.6227118	2699266.34206635	4344310.86568701	2032097.2597394	4329421.71266194	7636074.9	3071503.16302986	5500750.81880326	9161621.64678733	12587314.9840419	5970718.08189995	5760173.67497225	7582972.03779944	3338081.07371541	6272773.65794192	10798092.3915807	6461799.24506453	4583667.30024101	1589195.10201514	6136370.84081062	7909687.62630721	6865294.03678213	8270414.54057372
7.261_445.3327382	31667252.0812888	10768746.2776178	13061239.4237464	15068627.6308323	25412087.8749524	38904163.0324092	45058926.0878362	26777159.6353247	29417737.3193932	27268609.1367148	15528510.3108759	27810948.1193146	9778260.21036568	35933998.8814364	16992522.2174666	28599299.9870312	15664735.9680627	34143789.3353746	27976805.3654996	22999535.5360785	14044060.6585466	5521041.31873583	20817951.7262676	60392588.6848297	18075711.942816	45638431.9474146	32682821.4373458	12113301.882158	11837771.366295	10082943.7349321	14494675.6456776	28981800.2308207	19072171.7995016	13480525.4647308	38344884.5218747	55538120.2180822	27284523.6451755	23202746.5414265	24893206.4719733	19548751.5965466	28057952.617779	51287145.5643491	34164678.7594103	18723291.8040107	10508422.9217813	20499963.8619947	24875411.8982552	51481011.3689581	45787677.4943339
7.271_466.2943183	191844.993447346	143389.852248287	236597.055754939	208584.920031191	249695.585286121	373007.405610255	276554.772859352	211134.26671951	423206.541982708	100976.734984186	148957.100518852	218531.808375218	273746.804991875	275577.678688478	240713.936823801	125122.759747481	320591.263543679	129741.7815	401091.871535558	257896.443265595	111065.651544468	605310.054140934	246835.071809527	526383.618584989	256692.311157927	182802.525087084	202895.228487873	163323.995749644	150286.612091181	291639.105923893	346176.562967839	202693.962490841	106197.369006864	300715.342144888	145186.781800617	217531.106160409	210643.977079616	100946.20022804	203901.308293872	182927.669624109	193517.384410294	158851.999675221	177530.765376525	160933.052057224	316706.331954241	424696.362864136	206063.124016653	204933.329627831	311767.149539898
7.271_555.3508535	537525.164483078	275945.255078343	452657.954894147	482365.579100895	711956.351891894	932374.76203896	1000320.67341035	559759.578688724	787653.65764463	536039.618576471	335560.552333381	752750.528936887	406637.501994573	718282.801796929	1255093.31575559	366528.884639178	459341.704063616	388182.164895869	577507.690802025	663952.438849457	369750.304667501	1037206.86230191	552452.483963235	1652065.76614778	906386.459173797	1341412.24363423	463172.041653602	1194939.1002954	236236.17779569	957839.92124099	700121.184208335	423448.152412724	302566.593979509	847221.665074838	376414.466872666	408537.929898618	864150.145695608	349721.473012816	533358.540799222	753916.776476253	325689.3392	443322.690377229	233864.347681459	306466.520480097	707308.204027009	1033707.00694444	584951.235880869	578499.508469852	698793.906329639
7.309_573.4532955	4396287.12758849	2222978.03616447	1543673.66532147	1355137.16911658	3347037.98425639	4570175.05988306	6293523.90172611	2627573.25534581	2382378.19401453	4101086.69177511	1659391.41270713	2383803.36541078	1549381.93009076	5718712.8078887	5537308.01895929	3514921.679	2090184.7222183	3853275.19707072	2531576.69576395	2618626.75713491	1068385.76109028	1191711.11495255	2972286.66329179	6846123.91208731	967623.854112137	6612465.87922034	2730850.57922788	3306683.78034796	2404718.06264161	1851294.77786315	3082812.11917977	4020761.34209185	3568032.85492539	2076160.15491719	4337635.33688187	4963988.05051959	2197633.11491126	4045270.79955977	3422137.24860393	1765656.62041909	3280130.13499924	5450479.78297412	4429348.15857475	3477814.80128113	1427649.49487425	3260177.09532239	3463171.82957077	9056355.30676303	7036989.42911362
7.347_583.2556641	5084280.2220089	3849240.65790257	3318608.71480148	3570649.90274299	2817857.39392988	4410154.26315199	5315134.41824301	4391316.91945501	6281336.61659169	4580898.70436586	3949625.20756381	3833271.82433712	9477825.07418218	3778596.45151698	2405984.57565037	5683142.36828644	3682038.05529559	1390907.29230758	1805623.45921179	3957544.13906544	1703961.34718441	3359589.36652478	3745451.46853326	6535108.57198396	4761532.95499274	4447043.64816182	2596434.25806665	4239898.75464468	7224329.22622361	2561845.48152901	2370860.79628962	2322831.77186767	5065622.23499507	5801775.86518156	2867862.01590567	2949533.88099799	8294182.58723196	10228105.1831126	6195119.52750441	11941092.8640893	2219056.12338943	3784763.89128024	4003652.7178439	6404256.68017676	1846397.94965148	3188566.19758802	4999305.44226293	7432813.27440708	4460317.18085123
7.366_152.0707572	2425714.6802309	2304465.84483661	1542773.26076507	2036065.33984749	1136391.14060985	2424927.74366198	1995886.31803634	3010630.4200091	2992225.94279169	2155302.27911071	2346465.31003363	1823927.11280311	6564664.59623424	1874691.46330677	1307257.4113669	3008854.78772863	1718168.07501307	1427750.77497154	921937.716690049	1660741.86932611	985138.12104216	1242457.61404082	1556258.49170901	3737815.84130663	2100024.26470424	2133486.96249366	1337545.57056714	2212635.57218909	2147264.8324348	1910658.38057982	1408158.19805273	1188871.53177913	2312130.76537274	3055251.34192365	1340181.5005225	1445470.13874713	3273709.66373759	4626628.46427135	2884453.05011305	3632180.0470631	1200782.46741354	2026926.86635918	2523736.87814955	2518054.70907906	796685.053165596	1787875.84011843	2540796.67490171	3788337.12498761	2205326.79901384
7.378_447.3484343	35785376.1457572	8812406.39873943	11336119.0909325	10074436.547278	17501910.1022825	18537131.9325019	29884652.3668011	18988526.825045	21537378.5686115	28604942.3811925	12706987.9756804	13077687.5119852	7594289.07480882	43257811.3690453	22321634.6070883	22615935.9390945	6619800.99965763	18968514.0854495	17214657.3326442	18076218.4580106	8561764.20715549	3811203.78068861	14724710.2492589	29820079.3655981	9287621.65462955	19155891.5451254	28353885.0122881	11467158.429345	8932401.21614711	6975301.69479715	13169392.0367014	26683008.3355674	10701867.4582561	16068056.44	22292612.7476591	27249995.9066935	23620288.3595176	21561580.5630458	17403012.4925329	15707719.340156	17162131.0163527	24449044.4741891	33318735.6612785	12651908.0493436	4163679.33490676	15562491.7880574	21063627.9276095	40954969.5308932	41044952.8035691
7.441_473.3638690	9839798.00779051	3309561.92705134	2715438.84862113	3179933.64834487	4699777.30256488	9843468.90368168	13238738.7328799	4382674.72990161	5539203.97720923	7029770.71846134	4384999.52786585	4822045.09341083	3737289.38136087	9500260.54715804	5918221.84167843	6838624.82439506	3222886.5385485	7021491.73503957	5088835.57758936	6582989.5242731	2774013.19926542	1796966.21085908	4338203.18250731	16958987.8538427	3869821.80991889	9147676.25591795	5428023.83917365	2628672.09589741	3102601.27435716	1518009.96992204	4236574.66657689	5777528.47161431	5242769.53039966	4134775.97606565	8843812.43247918	9408685.99872805	7924613.76662621	5383054.55722145	4955355.07050043	3564136.70634288	5309289.66486621	7941251.68772032	10550546.3229403	4362899.93531931	3168254.53414364	3675079.55354549	5567268.41835471	12879561.4985263	10251689.5591698
7.527_449.3643470	11213761.1687535	4122163.40398461	4269409.05440059	5065438.49549339	7370295.65599661	12342959.7073698	12258191.0272812	8090269.45202401	8540066.49698314	11791658.3085335	4951452.69142164	6680686.42181417	3554855.44286795	12802825.5048993	9404975.75211537	9512724.11718277	6476731.07187398	8127230.1006344	7406057.42103137	8049935.22100143	4852601.91701578	1915921.50949062	7465758.3386203	17047284.2312601	4975621.84506337	11698392.06	10371406.1161766	5289557.90346314	4191053.66391171	4300839.11325683	4893597.9694718	10418626.8331016	3290059.44209038	7342732.71120336	10450993.3085232	13559104.7835679	9320741.08983766	7544706.58369398	7436357.63696192	6766332.83660131	8395618.53168768	13318282.8862436	10542037.2808649	5427243.72920395	4766176.06938789	8181666.12521836	8523214.01803678	16462540.402243	17951160.5373849
7.531_437.3642181	1749337.8633727	552331.082442081	648535.205951681	699461.309317299	847844.502717555	1738210.88671181	2398954.77472152	779739.788597435	890985.406237209	2807332.22280223	562075.209634357	1615349.74555251	897246.952301302	960691.928028398	1652786.72157938	772494.922723098	1102381.45535037	868552.696699733	1337405.53778919	914563.397380004	568771.914621717	267762.56433853	1053392.86745645	2402276.66976635	727146.057251454	1435800.96517726	1114775.90237302	476868.18825872	830276.708480251	552784.678257005	1176728.71319726	1035972.99621449	1256096.19542659	1086348.07607212	1078140.1444805	2112624.39179121	1428470.8192063	991259.398034754	1379540.85942738	871345.634317418	1292859.30573656	2274886.94823827	906881.504426256	592573.085157143	420030.444605832	1196795.91513571	1495040.94785024	2026612.89392542	2331899.97373876
7.535_613.5271860	49300.2528217041	40942.6805617178	76143.1469955268	57719.2694193052	98357.8682596211	131505.446708952	61757.0126892517	98024.9658307166	91030.212407706	76529.4226646899	49257.4800821892	52279.6128476939	161057.090112605	70825.5076718169	83203.9605016152	54300.7008843212	273560.755904213	45806.5216710176	117591.337128428	121841.637408998	113030.609077185	146641.86308359	166323.873920722	80177.4952435696	333893.812547013	60793.5592962523	1213461.92206244	127025.481953575	219971.07700311	88933.5193662436	45514.9255922994	89150.9694365621	220266.696333955	96336.9763359608	70844.7672542825	42657.9587250012	127629.653108894	24989.9830341037	39980.4120567652	104859.668456128	97037.4464328516	76044.8001098078	85061.6438139618	38626.2130983018	69333.6915812202	75195.9246765003	60723.5671684792	85453.8963187831	58105.4753291593
7.765_452.3831719	434570.524118639	187560.228489518	202126.778677493	246447.860139188	232728.92875199	568771.686125106	410253.562207959	319074.309621329	456277.672137849	534287.944816273	284125.677129107	337180.204735559	231035.34001053	593898.218164593	445986.167652958	580191.471417238	238192.099965681	685476.54314035	326434.903239866	503609.892249012	449776.143297277	241653.969523773	296780.829753765	444253.788684489	206727.569611359	474268.115564884	534594.038897144	142015.475005565	97331.8769303266	141109.419633201	336712.65420415	360455.366427904	127815.513034812	417541.308986855	708036.655278588	279626.974079802	322396.201614028	392210.680503476	172238.586430688	458745.939179181	473162.254774224	342947.867759547	758281.84159646	366665.79005813	162518.359293719	319736.291139268	430201.370621644	397135.029485415	822375.286923019
7.782_566.4550953	508278.303438792	140103.227048967	403100.438640844	186400.218846994	342811.75063081	2439571.93875292	193485.759346098	434228.656623492	381771.343983469	165400.579366155	282646.818142522	146087.2823	177585.067324168	4192794.61762103	20462323.5443992	194058.505112671	137941.935900953	764411.35916544	226499.297881157	613463.15616474	940277.227217284	176153.755487986	271901.211988971	271658.473148656	152858.052098878	157623.823289843	157683.665809092	353627.048994608	263124.364994247	393462.46027299	142258.168376811	156248.341527794	177123.886487989	395125.725225747	319454.569621579	340098.991516659	194859.391943267	285651.168398021	244789.72941526	1077480.59266214	318534.814718096	220382.32779707	203423.45274189	569340.723346869	812386.401353475	211592.478241066	163350.20801183	250948.798795067	133683.625104159
7.826_501.3950016	3813014.18961466	1110791.71541324	822290.577479609	1421217.58327928	2080734.19658853	3906817.59754285	2494460.03641865	1442695.80227595	2432220.49496779	2426877.66004253	1726134.2770447	1644509.49693685	1568396.96165332	4662310.85291202	3418951.06516585	2673807.95463574	973891.038861412	3541837.76704784	1177273.33535004	2926214.39089953	1493158.05180847	759534.833739682	2319249.14204079	4358877.47071151	1535108.44293542	3205635.16670651	1927743.91667787	903978.132537905	1488091.74365859	878797.494859509	2188404.7274163	2314917.75258486	2048739.46182184	2044016.93415843	4796233.75267777	1666339.03327502	3570711.30948183	2074344.22789182	1575003.53057138	1270752.64954507	1565401.82287685	2943341.85069142	5707350.71469916	2121682.94061519	1588721.28325099	1018951.91629584	2095125.08798808	2204759.08392066	4980001.61208309
7.834_469.3655987	251523.146965305	262691.835643323	7279548.72251543	231661.623770641	325697.336946331	2139048.59179975	311750.571679462	245713.326874993	459955.966165841	219636.055932826	263830.177352857	162198.956666541	219569.542947476	226181.442517091	262336.845057124	260491.161060908	217115.740125004	788376.711627132	482910.28316505	481015.428889793	397811.992024685	296028.135563063	407000.426847622	216394.486504402	587018.001933932	184884.714928699	7102910.76571206	174690.426256459	395151.703958909	353670.004461356	160895.326315443	206249.270795048	193602.669379888	263604.628096349	134458.025748347	255626.047132976	1221764.80218901	121488.019282995	237957.321997506	1031242.65451266	305430.890679872	253749.493861063	231230.294702181	732862.66869129	1247144.47262521	187148.960160852	192825.636274985	149999.303726471	212189.81163525
7.927_478.3986347	293783.232718561	133246.15352498	89627.5124215967	93783.6266494205	244024.151753768	217069.08662476	212145.484125414	158088.231518411	156993.649705224	201724.129950043	103924.491013485	77418.9726114112	80666.7068042062	284386.612852422	176023.617889558	184116.255386794	91979.7968606957	295095.237983927	177279.470992752	152373.240934975	67465.0036022455	47126.5293795407	220721.212688868	212115.845310613	194459.717552817	144927.021264854	155648.57778705	163905.004331545	206067.703014292	205869.292487762	152450.876731703	121485.652613467	136747.138315891	122928.546492974	386069.438527647	228211.08180753	359202.204293113	256348.756721914	131603.496344497	152110.742271067	272522.791604872	325739.64475355	235921.131082388	116630.62443135	60363.1354545998	116005.050785913	148586.811960278	302395.83481447	212944.386289218
7.932_477.3956959	578707.981375504	215875.493087822	612368.995247871	303658.781716646	700657.443432282	720769.529190321	1202999.49009554	623565.990255295	796685.323576293	457420.884556062	491075.504096112	272527.299080216	317346.216132766	1489621.0394155	713306.503613088	545083.362653168	546656.102727084	1260217.71170115	691158.516649052	520454.619222943	809006.673405387	150589.259506928	431765.938888288	1363348.28444996	392433.419644388	485870.69212723	775175.258566859	501903.310991325	276908.303052105	491386.296623356	635777.071460243	875353.719392183	378347.571233598	954140.8211	989758.8824	359503.844771724	1438701.95734422	792335.218918606	315374.202435903	559450.806088325	798784.65890009	1232034.6568601	1164994.72793839	778898.865631648	302141.338147299	373539.532913021	539253.452481722	666323.139408023	1608229.44818526
7.940_504.4140676	519693.386907409	150461.45933345	266955.375394545	369198.384501927	327313.638123626	591201.21902163	777315.926269584	254302.177278366	358474.149545792	614128.936092245	558404.688460672	504013.828587479	541369.833142899	736778.336157692	461356.743180874	474856.405516008	385696.324531289	609996.593370823	404034.253326501	333036.48059719	380223.192635908	210034.65592879	440306.699744508	899035.568404805	231863.456083725	352910.056168298	262613.342491806	353099.599956354	157113.48203485	339613.962669381	250206.543939533	395603.740697279	195780.803896483	579120.888258537	1240979.33204385	327340.998179543	688200.560411096	568105.054224272	326210.136695584	314650.958465317	350450.172622789	841369.417079276	893821.7484	567166.515256946	670408.694385826	277507.272214808	243285.28	740231.911021885	853392.403269561
7.955_589.5184909	62909.2850211766	54930.1196117902	83857.0075861703	84938.3495919251	91361.9884145036	88335.590672136	78127.5847616363	87966.6626528997	96636.7315095313	40156.5544605592	96477.2969977348	93759.3404510906	88876.7028153084	66345.0888744903	104516.044958493	55107.8244898914	103501.237689309	44248.3835633226	100283.201040164	96068.1497845407	33289.7215761737	136836.434157483	145737.78492232	58431.089327133	186071.454733463	44411.4715758028	66406.7816367259	82261.2959603156	160329.509109271	155321.142812762	85175.1173422939	95432.3971286283	129368.789147197	98595.9448784947	25522.050321627	65438.3123576605	151048.03043162	39602.6708559999	81552.1019370398	78308.4846352825	78352.3868333245	46173.7084310067	35779.7394689175	47638.8680995661	59852.4460945942	121970.773884725	116591.182551698	87310.5610134462	72352.5527097865
7.979_549.4522551	1678535.85023149	1125312.72885099	739081.501532538	595673.05377379	1202754.32609096	1063334.36270167	943075.08486318	537082.392875508	616484.920740643	581787.33085088	1135338.15208985	748643.095390011	419681.953857006	1283188.24380336	1234486.0000831	949964.548694387	440502.245540981	580341.10929191	1180019.20586398	988661.018302529	2390729.45977052	541816.795043899	618826.977026854	1126143.90441266	603794.905859135	709221.58943225	591920.500220943	939015.874206631	667877.12469393	605713.960202029	600423.925840274	797397.484999389	548741.654744038	1124009.2508247	1188809.0536256	811494.864137628	1160032.75550135	1826095.36778103	1272615.23078978	672814.492445905	1044105.17611474	1147191.41874719	1162916.45460178	989369.746651005	837906.952782913	610418.696161741	675953.299053304	3329105.74097371	2505868.46916969
8.204_382.3412853	104173.77539376	62079.1537374377	66348.5437934858	49179.2202108218	45048.071938043	100286.659666173	115978.726894409	85677.8661809413	52458.4788821964	67283.7986508746	66688.1788255166	86666.4865453579	94847.2466699182	91484.4612284136	173813.785583769	57702.809773741	67180.1703989401	62895.1024119095	49712.1011793347	87567.5186620319	60107.870284742	48676.6075885583	62351.7915224325	156721.816783395	65455.5839431786	121736.985331629	102130.948229798	25841.6003750586	76849.5101448435	40257.8537721306	138021.577065134	77859.5208251249	74949.2291567585	88150.6625585613	55028.1715544047	32216.4852746867	145991.011978458	28795.2184012881	62481.4698817305	70087.9638314056	43638.7887048127	60105.5811143739	49872.4301469544	38840.0406508826	30080.7925339109	36528.6535764036	75120.133247178	68120.2938169571	35300.4290791802
8.276_383.3310390	362106.643896082	367647.536954738	574755.038902066	146809.689215776	241403.805836237	1435839.2016225	178272.123229777	224066.626513817	2377153.02528914	192083.99985837	430435.405131348	175484.035655074	207706.569083665	211068.812074452	340425.08023052	199762.101853219	198047.767561294	341238.133141345	560874.64280879	4336078.67334234	293682.52996504	355297.824668265	197666.783019509	232911.888015872	229252.897579134	168423.232428538	281217.830501736	581016.961841659	467295.071225858	168798.104319421	4178894.53163946	443313.330509282	376573.994647425	284058.018857472	250769.630839734	205679.39495527	103811.686233413	479167.306353731	400060.223869306	348337.89357048	259810.683035789	2742471.21721907	250720.90480668	181675.9382	307536.315352251	257094.525922475	281136.423868471	132498.674658504	96410.8306185157
8.285_529.4261132	968990.145628462	920953.262077694	438028.335512976	481358.953859196	554841.56421335	998847.230508581	1205664.80431026	670188.759697307	775983.714129796	760253.807635012	759302.432628666	467960.069433359	610354.483724577	1278516.01760923	1566358.10933176	1254044.02167194	589944.816730815	1314917.20700206	544909.56529121	904789.505068705	355647.071359925	540143.67198798	837988.617748847	1298133.91677362	466605.792046963	994956.217532276	598871.170422492	682100.228958086	454277.628208426	403361.941067723	758403.605379225	1311720.83837884	1084094.63422293	520773.149658518	1550363.35877868	493963.141449629	1382147.46550945	557432.854124685	564987.954657563	588942.175588856	618144.019951668	467128.283440718	2401637.96746388	794933.504826338	624696.187272175	616861.63272228	750686.032956603	1791998.41752579	1564650.0790431
8.300_419.7486858	338282.077331234	725216.320402273	173207.598564131	160441.931143935	1079793.94985837	199166.897903399	1609807.24209528	630125.40010758	98823.0122245779	114091.785426932	867552.262778293	672226.679384163	851082.179950419	932969.612678022	474399.007935059	436668.896058532	445104.153809332	2854115.14153066	1396498.58267099	10747.5148822596	374072.391359584	280488.167054257	11090.2775040689	2086038.85988917	272204.261114546	1616411.45594266	265292.993870805	416285.527877951	923497.096755749	208089.825418223	1836393.87729067	1244916.12832485	408714.110921944	1024886.30005435	2359629.98616916	1416659.3593797	185542.631965224	1051150.31367244	729556.926584866	2051397.54278067	1674208.6257025	826571.795688691	592571.398116188	3779640.98126794	2727545.40942011	658162.868921385	847374.267402377	1200942.43656066	841075.899666534
8.455_582.4145691	154997.72055142	47698.8045268947	121044.101175668	39715.1613166661	89666.2916406359	28495.3440677563	88836.8213941652	125397.667100375	125037.564189431	72282.7329062128	75855.9803544162	59752.378946589	42383.310114408	99888.3695351973	54774.939915589	43517.3020009052	42083.3665007796	116169.277115684	73094.7621910313	112389.734371199	64495.8734941365	40310.4133668283	70675.8595541462	82635.6053643009	54630.1563168125	55931.5643503686	63133.0123942316	135649.346149468	44000.5565504316	44619.5148497091	52247.0438652733	52043.1385128713	25630.9384956614	172026.043136285	36408.8635704769	25373.595466927	80312.1144935414	42997.6647769077	49902.8180040466	40032.4232489016	26613.7477396909	28795.3199227061	35959.7275676522	48900.4791230875	84969.9321230169	49278.7240632624	48486.5122884831	62829.43411	54288.530431576
8.525_754.5361263	1247257.22036128	1617283.51465486	1283439.24190707	1244218.75111678	972053.168779166	1138453.57812182	688968.937893508	670303.027672319	1041416.91933197	515832.399988535	1311070.42059616	577720.842943193	1378752.1047899	721850.672988836	564197.750458328	331654.421190066	1120728.76999674	891731.929517873	1124598.79751996	1054366.13751449	1157552.72259596	2207826.39955456	567081.152371447	994922.395627324	837671.598774485	558571.55404589	27505579.4375324	984795.633405161	711117.073199995	1282497.75175758	1470176.6234368	996644.931198342	1619412.41580734	400244.029605976	485300.76001311	480866.944353358	809138.360709645	517992.263818719	1038194.6339581	721725.159076902	359672.389066187	647096.158192332	782207.851677866	2182107.73115407	2723662.98188748	973015.267470881	1023321.06498382	1003359.8209687	757128.243463869
8.539_393.2425831	283447.098871314	654877.758505753	352104.285615858	400392.576080587	281041.684555144	356603.897262082	180935.49989475	170876.502959676	278683.177210922	179341.020250254	331052.485935785	117274.60803126	442447.427773714	171956.998140105	4320903.29294697	218261.072834311	374104.014815064	289394.914781936	361839.020165649	354518.462374946	459929.029969742	915105.929955336	206161.358217046	322136.296844433	212831.493595995	176213.86419506	215569.361383787	290179.016738577	280599.501737723	244076.259395626	510384.34119759	470720.462319796	567553.725680182	216339.599557433	151221.777962749	128483.587393025	156119.759776341	146092.033174751	388189.689061047	196001.571069838	118151.068892545	237719.001292341	140481.847801914	924222.351621902	1087732.42670069	399084.228255702	307974.268153582	274447.002132004	200700.265490376
8.543_385.7542567	4728845.55799977	5955754.42719965	4921333.81436113	4929655.16925509	3528783.01696271	3929221.06212518	2842069.05128428	2559585.16623888	3881945.48752428	1824531.66451484	4459479.86452716	2141111.41866597	4995232.27470445	2656872.76010057	2037265.0348516	1188715.11999742	4138824.50561837	2721595.73515237	4356719.54360476	3811628.25805184	4317727.04235018	9672485.46289799	2474224.15048566	3790469.21568818	2749674.7666563	2348998.7528875	2855805.38987906	3381162.72093822	2558637.07522452	3762449.42472435	5594356.52532309	3881511.66163288	5822585.16152601	1514870.81610852	1780162.43969106	1845186.48847885	2898847.11869298	2037549.30547936	3628132.74138798	1949216.6568815	1918841.16967031	2036649.20975599	2375743.62592822	6928207.74487065	8774959.60318929	4022522.96168247	4247036.93190588	3724143.34755222	2667825.27855085
8.544_386.2560262	2129165.37107362	2748949.90811506	2060295.30676319	2132779.43201469	1779563.37071032	1708556.21640239	1198092.80181095	1153996.61943318	1794159.84489399	823441.305403575	2195482.64253521	1011182.12087556	2416479.38873893	1120023.71376791	937992.63249185	510319.269108779	1879235.93068389	1214061.11591247	1796272.19335438	1640689.95078256	1872267.83317182	4488817.86350143	1158415.66804836	1623246.38225354	1296607.78018447	854470.78705787	1240003.87803175	1515863.49475549	1058438.16961449	1786910.79528864	2623428.16235045	1896829.62253502	2590141.3418731	661829.906735344	840482.844177532	774247.063393854	1374029.54700267	814230.05281306	1461094.70205265	911449.351363584	799867.859584832	903683.771244473	1002727.52628832	3029432.77511102	3899303.51128767	1648627.85159619	1828985.82428301	1581011.65637128	1258221.43668216
8.614_476.3139177	524512.597379339	1079453.07797373	788439.635930071	1170947.39606487	634683.331596353	1008323.36926622	844471.600622884	936427.660713712	1123328.30553879	1092443.38637614	1024705.64706307	671764.149524865	1352787.90301455	892915.742727288	773112.438155436	462742.904582118	1177164.64914299	723261.703226162	563862.028974371	626377.136456215	585885.589204296	1485675.20747378	523118.474807207	1015790.01770454	592980.195719677	811695.550713723	864310.851076338	540202.227452638	660473.100495265	595676.870636206	913815.577556561	708307.723193926	923830.458412331	633186.720391234	608032.631328707	460487.682634837	908328.552702399	570128.999500266	921282.51811654	591870.125148297	492355.572510244	506393.061793584	634497.734767548	824185.978432043	595136.801472918	897497.246626268	628596.271269973	529390.245587626	581651.080995134
8.706_410.7453281	214571.397650005	7433577.07001838	11517466.5607514	8520538.94713131	9833832.42035731	12170512.8010328	6649482.69767115	7048131.12417283	8664021.02844186	7254476.69581724	8156964.67700974	7774595.68599417	452938.472596796	8552841.92408094	11668028.4501403	7812176.32164375	7258051.55852911	19857613.1658481	8749658.72388181	362064.966633275	5197177.85857859	7613369.91361867	218641.652266643	310676.308570917	4804794.16996816	8435282.1708716	7467346.55017407	6555463.87858118	8787345.95264583	5311653.01040896	9296201.21292553	7856855.13073002	8365430.65775566	8536747.44990158	5889144.18082241	8503815.82270267	4644782.14210463	10358049.0847974	8910404.93935175	9392759.00834234	12248260.6552445	8775468.59455789	8422724.16912273	7365073.38339381	6772400.73424727	8227513.2980352	12912265.122742	8895907.29798367	9646163.6584336
8.940_103.9394989	90305.2340713378	1786428.38587765	1698428.70467686	111876.784907222	2052188.82597557	72273.0784643311	1433005.68783671	1467598.58499037	2112571.15919329	1521037.46456005	1258003.19754043	132606.773721934	183967.78587962	1891725.74468112	5787459.1101467	2256893.85282089	3941872.29124577	1024078.31007096	2121644.98501289	10386844.8202557	1365686.62811811	2576173.87092667	8616160.19766933	2249432.92793678	4312556.06909668	2118963.14608804	1539493.12417921	1470474.80499586	2009789.15065748	5053221.36570889	1952599.42055911	934704.693694807	1166787.68091826	1799261.08148727	1454015.35267081	1330733.29457271	2881196.57214793	1293927.80081457	89676.8037362094	896861.846996185	2118181.68108758	109054.14071342	2090094.70805235	1307255.48199001	1573103.07244652	74829.0808082176	76007.1383968411	83159.9537075773	1493677.45630165
Abiotrophia	0.008457	0	0	0	0	0	0	0	0	0	0	0	0	0	0	0	0.005389	0	0	0	0	0	0	0	0	0	0	0	0	0	0	0	0	0	0.002154	0	0	0	0	0	0	0	0	0	0	0	0	0	0
Absicoccus	0	0.002054	0	0	0	0	0	0	0	0	0	0	0	0	0	0	0	0.001942	0	0	0	0	0	0	0	0	0	0	0	0	0	0	0	0.003985	0	0	0	0	0	0	0	0	0	0	0	0	0	0	0
Acetivibrio	0	0	0	0	0	0	0	0	0	0	0	0	0	0	0	0	0	0	0	0	0	0	0	0	0	0	0	0	0	0	0	0	0	0.001992	0	0	0	0	0.046116	0	0	0	0	0	0	0	0	0	0
Acholeplasma	0	0	0	0	0	0	0	0	0	0	0	0	0	0	0	0	0	0	0	0	0	0	0	0	0	0	0	0	0	0	0	0	0	0.001992	0	0	0	0	0.002196	0	0	0	0	0	0	0	0	0	0
Acidaminococcus	0.002114	0.008217	0.004446	0.004455	1.692003	0.002254	0.008515	0.010735	0	0	0.001916	0.01243	0.006121	0	0.367242	0.004324	0.005389	0.001942	0.004037	0.004158	0.002059	0.005533	0.002023	0.00197	0	0.001895	0	0.001882	0.002095	0	0	0.011242	0	0	0	0.001842	0.001986	0.006933	0.002196	0.002056	0.002062	0	0	0.002242	0.002221	0.003791	0	0.38155	0.004182
Acinetobacter	0.006343	0.012326	0	0.002228	0	0.002254	0.001703	0	0.004089	0	0	0.001776	0.004081	0.002045	0	0.002162	0.003593	0.001942	0	0.002079	0.002059	0.001844	0	0	0.00397	0	0	0.003764	0.00419	0	0.002229	0	0.006723	0	0.002154	0	0.001986	0.005199	0	0.002056	0	0	0.004072	0	0.004442	0	0	0.00212	0
Actinobaculum	0	0	0	0.002228	0	0	0	0	0	0	0	0	0	0	0	0	0	0	0	0	0	0	0	0	0	0	0	0	0	0	0	0	0	0	0	0	0	0	0	0	0	0	0	0	0.002221	0	0.002097	0	0
Actinomyces	0.006343	0	0.002223	0	0.002386	0.013523	0.005109	0.002147	0.002045	0	0.001916	0.003551	0.004081	0	0.00432	0	0.048501	0.001942	0.006056	0.018711	0.006177	0	0	0	0.00397	0.009476	0	0.001882	0	0.002173	0.002229	0.001874	0	0.003985	0	0.011053	0	0.001733	0.002196	0.002056	0.002062	0.00589	0	0.002242	0.006663	0	0.004195	0.021197	0.002091
Actinotignum	0	0	0	0	0	0	0	0.004294	0.004089	0	0	0.003551	0.00204	0	0.00216	0.043244	0.05389	0.052446	0.078724	0.066529	0.057656	0.055332	0.040452	0	0	0	0	0	0	0	0	0	0	0	0	0	0	0	0	0	0	0	0	0	0	0	0	0	0
Adlercreutzia	0.002114	0	0.386796	0.004455	0.038183	0.009015	0	0.019324	0.085874	0.156406	0.118817	0.001776	0	0	0.006481	0.017298	0.008982	0.137912	0.004037	0	0.006177	0.005533	0	0	0	0	0.007183	0.003764	0.002095	0.026076	0.164958	0	0.002241	0.043831	0.305824	0	0.015885	0.013865	0.748842	0.01028	0.004123	0.16295	0	0.002242	0.002221	0.005687	0.018875	0.22681	0.125447
Aerococcus	0.008457	0.012326	0.006669	0.008911	0.014319	0.009015	0.020435	0	0	0	0	0	0	0	0	0.004324	0	0	0	0	0.002059	0	0	0	0	0	0.001796	0.001882	0	0	0.002229	0.003747	0	0	0	0.001842	0	0	0	0	0	0	0	0	0	0.001896	0	0.00212	0.004182
Aeromonas	0	0	0	0	0	0	0	0	0.002045	0.002172	0	0.003551	0.00204	0.002045	0	0	0	0	0	0	0	0	0	0	0	0	0	0	0	0	0	0	0	0	0	0	0	0	0	0	0	0	0	0	0	0	0	0	0
Aestuariispira	0.0148	0	0.004446	0	0	0	0.001703	0.006441	0.002045	0	0	0	0	0	0.010801	0	0	0	0	0	0	0	0	0	0	0	0	0	0	0	0	0.001874	0	0.0777	0	0	0	0	0	0	0	0	0	0	0	0	0	0	0
Agathobacter	0.069773	0.382103	3.098811	4.575731	8.572179	1.291442	0.357617	4.210413	0.18606	14.878134	3.874974	1.564387	1.37523	0.173785	0.123134	0.092975	0.082631	1.182938	2.099314	0.122664	0.043242	2.6375	1.399648	4.724472	0.549876	0.644367	0.149047	4.830636	0.26399	11.290989	1.975033	11.202923	1.25056	0.073715	5.450982	0.121587	31.652205	0.43849	6.37284	0.618883	7.075851	8.279017	1.966612	14.673901	1.08389	0.432178	7.353034	0.580804	0.61469
Agathobaculum	0.14589	0.22392	0.100033	0.162623	0.167052	0.031554	0.044276	0.143854	0.051115	0.067342	0.107319	0.108317	0.089778	0.04498	0.034564	0.138381	0.059279	0.079639	0.123133	0.051976	0.442715	0.018444	0.273053	0.165494	0.133002	0.005686	0.019753	0.139255	0.465126	0.052152	0.118145	0.022485	0.017929	0.041839	0.05815	0.04974	0.051625	0.022531	0.098821	0.143926	0.253593	0.056934	0.64943	0.340784	0.03998	0.282432	0.283132	0.343395	0.261348
Aggregatibacter	0	0	0	0	0	0	0	0	0.012268	0	0	0	0	0.012267	0	0	0	0	0	0	0.004118	0	0	0	0	0	0	0.003764	0	0	0	0	0	0	0	0	0	0	0	0	0	0.001963	0	0	0	0	0	0	0
Agrobacterium	0	0	0	0	0	0.002254	0	0	0.002045	0	0	0	0	0	0	0	0	0	0	0	0	0	0	0	0	0	0	0	0	0	0	0	0	0	0	0	0	0	0	0	0	0.001963	0.002036	0	0	0	0	0	0
Agromyces	0	0	0	0	0	0	0	0	0	0	0	0	0	0	0	0	0	0	0	0	0	0	0	0	0	0	0	0	0	0	0	0	0	0	0	0	0	0	0	0	0	0	0	0	0	0	0	0	0
Akkermansia	0.006343	0	0.002223	0.064604	0.004773	0	0.017029	0	0	0.004345	0.001916	0.021308	0.00204	0	0.006481	0.004324	0	0.011655	0	0.008316	0.004118	0	0.004045	0.007881	0.009926	0.007581	0.014366	0.030109	4.84192	0.006519	0.004458	0.011242	0.004482	0.31877	0.002154	0.003684	0	0.006933	0.013176	0.020561	0.004123	0.001963	0.010179	0.040356	0.159918	0.022746	0.004195	0.358233	0.031362
Alistipes	2.960081	1.191503	2.92542	1.913609	0.381834	0.281728	0.044276	1.105743	1.523237	0.610418	0.377532	0.055047	0.138747	0.034757	1.360956	0.304871	0.032334	0.005827	0.020186	4.393023	0.030887	0.022133	0.014158	0.009851	0.019851	0.007581	0.034119	0.077155	0.016761	0.480236	0.332144	0.020611	0.192739	0.73317	0.24552	0.018422	2.321148	0.027731	0.180073	0.137758	0.022679	0.553636	0.028502	1.112033	1.154965	0.024642	1.430339	0.366712	0.40143
Allisonella	0	0	0.002223	0	0.009546	0.011269	0.023841	0	0.002045	0	0	0.003551	0	0	0	0	0	0	0.002019	0	0	0	0	0	0.047643	0	0	0.001882	0	0	0	0	0	0	0.002154	0	0	0	0.01098	0.004112	0	0.039265	0.201547	0	0.015548	0.003791	0.182463	0.118704	0.004182
Allobaculum	0	0	0	0	0	0	0	0	0	0	0	0	0	0	0	0	0	0	0	0	0	0	0	0	0	0	0	0	0	0	0	0	0	0	0	0	0	0	0	0	0	0	0	0	0	0	0	0	0
Alloprevotella	0	0	0.002223	0	0	0	0.003406	0	0	0	0	0	0	0	0	0	0	0	0.002019	0	0	0.012911	0	0	0	0	0.001796	0	0	0	0.002229	0	0	0	0	0	0.001986	0	0	0	0	0	0	0.002242	0	0	0	0	0
Alloscardovia	0	0	0	0	0	0	0	0	0	0	0	0.001776	0	0	0	0	0	0	0	0	0.008237	0	0	0	0	0	0	0	0	0	0	0	0	0	0	0.005527	0	0	0.008784	0	0	0	0	0	0	0	0.002097	0	0
Alterileibacterium	0	0	0	0	0	0	0	0	0	0	0	0	0	0	0	0	0	0	0	0	0	0	0	0	0	0	0	0	0	0	0	0	0	0	0	0	0	0	0	0	0	0	0	0	0	0	0	0	0
Amedibacillus	0	0	0	0	0	0	0	0	0	0	0	0.001776	0	0	0	0	0	0	0	0	0	0	0	0	0	0	0	0	0	0	0	0	0	0	0	0	0	0	0	0	0	0	0	0	0	0	0	0	0
Amedibacterium	0	0	0.002223	0	0	0	0	0	0	0	0	0	0	0	0	0	0	0	0	0	0	0	0	0	0	0	0	0	0	0	0	0	0	0	0	0	0	0	0	0	0	0	0	0	0	0	0	0	0
Anaerobutyricum	0.107832	1.746169	8.94965	4.321771	1.484381	4.86601	0.490447	4.545357	2.940154	2.593735	1.81867	0.848782	4.725566	1.684693	51.953944	3.310342	0.366452	5.382464	0.979007	1.575916	0.761881	0.295105	0.097085	2.699135	4.948883	1.326637	0.175984	0.839292	0.087997	2.950955	1.629514	0.771969	6.145226	3.345088	2.812715	0.060794	0.164804	0.499151	3.911105	2.088988	10.419974	3.580964	2.445033	2.176984	15.356596	0.737357	17.484952	0.163219	4.68126
Anaerococcus	0.0148	0.020543	0.015561	0.013366	0.009546	0.022538	0.023841	0	0.004089	0.004345	0.001916	0.005327	0.00204	0.002045	0	0.021622	0.007185	0.005827	0.010093	0.016632	0.014414	0.009222	0.012136	0.00394	0.001985	0	0.010775	0.005645	0.00419	0.002173	0	0.026232	0.011206	0.003985	0.006461	0.003684	0.037726	0.091858	0.085645	0.063739	0.026802	0.053008	0.02443	0.03363	0.035537	0.090985	0.048237	0.044514	0.083631
Anaerofilum	0	0	0.002223	0	0	0	0	0	0.004089	0.002172	0	0	0	0	0	0	0	0	0	0	0	0	0	0	0	0	0	0	0	0	0	0	0	0	0	0	0.001986	0	0	0.006168	0	0	0	0.002242	0	0	0	0	0.006272
Anaerofustis	0	0	0	0	0	0	0	0	0	0	0	0	0	0	0.00216	0	0	0	0	0.016632	0.002059	0	0	0	0	0	0	0	0.00419	0	0	0	0.004482	0.019923	0	0	0	0	0	0.002056	0	0	0	0	0	0	0	0	0
Anaeroglobus	0	0	0	0.004455	0	0	0	0.002147	0	0	0	0	0.004081	0.002045	0	0	0	0	0.002019	0	0	0	0	0.00197	0	0	0	0	0	0.002173	0	0	0	0.001992	0	0.035002	0	0.001733	0	0	0	0	0	0	0	0	0	0	0
Anaeromassilibacillus	0	0	0.008892	0	0	0	0	0	0.004089	0	0	0	0	0	0	0	0	0	0	0	0	0	0	0	0	0	0	0	0	0	0.002229	0	0	0	0	0	0	0	0.004392	0	0	0	0	0	0	0	0	0	0
Anaerostipes	1.196719	0.552611	2.560854	2.454944	0.630026	0.326805	0.151562	0.779388	0.656321	6.364861	1.540791	1.257192	4.376658	0.58678	0.607029	0.194599	0.150892	3.741113	9.61849	4.1892759999999996	7.462318	0.193663	0.906131	7.384203	1.901737	2.708235	0.192145	1.055702	3.077793	3.633282	4.674543	0.957467	4.486777	1.878748	3.850793	1.083232	6.272462	0.40556	0.404067	0.300189	1.490629	1.870975	1.687704	2.226308	0.912867	1.5069380000000001	0.805352	0.091148	1.413368
Anaerotignum	0.078231	0.279387	0.155607	0.534652	0.198077	0.015777	0.005109	0.425121	0.192194	0.076031	0.061325	0.01243	0.269333	0.016356	0.043205	0.222708	0.007185	0.106833	1.118288	0.004158	0.006177	0.068243	0.036407	0.191107	0.293797	0.011371	0.01257	0.067746	0.062855	0.677981	0.118145	0.007495	0.154639	0.105592	0.111992	0.003684	0.148919	0.010399	0.02196	0.333087	0.014432	0.049081	0.028502	0.094164	0.095507	0.036015	0.002097	0.004239	0.34707
Anaerotruncus	0	0.002054	0.004446	0.004455	0.002386	0	0	0	0.008178	0.006517	0	0	0	0	0.008641	0.006487	0	0	0.002019	0.018711	0	0	0	0	0.08139	0.001895	0.001796	0	0	0	0	0.001874	0.002241	0.127508	0.010768	0	0.003971	0	0.002196	0.016449	0	0.001963	0.002036	0.006726	0	0	0.004195	0	0.004182
Anaerovibrio	0	0	0	0	0	0	0	0	0	0	0	0	0	0	0	0	0	0	0	0	0.002059	0	0	0	0	0	0	0	0.002095	0	0	0	0	0	0	0	0	0	0	0	0	0	0	0	0	0	0	0	0
Anoxybacillus	0	0	0	0	0	0.002254	0	0	0	0	0	0	0	0	0	0	0	0	0	0	0	0	0	0	0	0	0	0	0	0	0	0	0	0	0	0	0	0	0	0	0	0	0	0	0	0	0	0	0
Anthropogastromicrobium	0.006343	0.351288	0.211182	0.120297	0.262511	0.274967	0.042573	0.805153	0.028625	0.243298	0.385198	0.055047	0.999796	0.453886	0.006481	0.162166	0.041316	0.3846	0.129189	0.004158	0.006177	0.025822	0.004045	0.177315	0.17866	0.303231	0.034119	0.058336	2.118209	0.228167	1.774409	0.571482	0.562528	0.011954	0.512578	0.018422	0.021841	0.045062	0.401871	0.17888	1.38342	0.14528	0.201547	0.434948	0.073296	0.041701	0.339758	0.021197	0.422338
Arachnia	0	0	0	0	0	0	0	0	0	0	0	0	0	0	0	0	0	0	0	0	0.002059	0	0	0	0	0	0	0	0	0	0	0	0	0	0	0	0	0	0.002196	0	0	0	0	0	0	0	0	0	0
Arcanobacterium	0	0	0	0	0	0	0	0	0	0	0	0	0	0	0	0	0	0	0	0	0	0	0	0	0	0	0	0	0	0	0	0	0	0	0	0	0	0	0	0	0	0	0	0	0	0	0	0	0
Arcobacter	0	0	0	0	0	0	0	0	0	0	0	0	0	0	0	0	0	0	0	0	0	0	0	0	0	0	0	0	0	0	0	0	0	0	0	0	0	0	0	0	0	0	0	0	0	0	0	0	0
Asteroleplasma	0	0	0	0	0	0	0	0	0	0	0	0	0	0	0	0	0	0	0	0	0	0	0	0	0	0	0	0	0	0	0	0	0	0	0	0	0	0	0	0	0	0	0	0	0	0	0	0	0
Atopobium	0	0	0	0	0	0	0	0	0	0	0	0	0	0	0	0	0	0	0.002019	0	0	0	0	0	0	0	0	0	0	0	0	0.001874	0	0	0	0	0	0	0	0	0	0	0	0	0	0.003791	0	0	0
Bacteroides	7.943589	5.994494	4.663777	15.734367	0.837649	1.485271	0.38827	0.796565	0.731972	2.430812	5.69556	0.404858	1.748623	9.040911	4.54732	5.044433	0.343099	0.99258	9.275333	33.287594	3.434643	0.409458	21.601505	1.006758	9.026303	0.407467	1.283962	0.355664	6.463576	0.369413	10.931788	41.305977	5	1.075847	18.110355	1.722486	0.885571	0.350099	0.682961	0.335143	0.05979	0.427988	0.940554	10.49481	1.114986	0.326029	2.873262	0.896642	1.405005
Barnesiella	0.006343	0.002054	2.116261	0	0.021478	0.0293	0.008515	0.105207	0.002045	0.102098	0.256798	0.010654	0.006121	0	0.276512	0.056217	0.001796	0.003885	0.008074	0.022869	0.022651	0.001844	0	0.017732	0.001985	0.00379	0.003592	0.007527	0	0.254243	0.278645	0.005621	0.002241	0.065746	0	0.17317	0.248198	0.006933	0.019764	0.016449	0.002062	0.013743	0.006107	0.060534	0.042201	0	0	0.00212	0
Bdellovibrio	0	0	0	0	0	0	0	0	0	0.002172	0	0.001776	0.00204	0.002045	0	0	0	0	0	0	0	0	0	0	0	0	0	0	0	0	0	0	0	0	0	0	0	0	0	0	0	0	0	0	0	0	0	0	0
Beduinibacterium	0	0	0.002223	0	0.002386	0	0	0	0	0	0	0	0	0	0	0	0	0	0	0	0	0	0	0	0	0	0	0	0	0	0	0	0	0.007969	0	0	0	0	0.006588	0	0	0	0	0	0	0	0	0	0
Bifidobacterium	4.979279	2.461071	2.438591	6.286618	0.560819	1.370326	0.655632	2.366076	1.185876	5.124473	5.074644	2.095319	14.03183	0.286234	5.381176	0.436766	0.687995	2.428033	4.695196	0.303541	5.59262	0.35597	0.13956	22.651063	34.108189	48.729271	1.643112	0.688747	0.274466	5.156566	9.065983	2.098557	12.924697	0.57777	0.624569	23.844	10.890932	5.691705	4.253684	5.345834	1.047358	3.190278	14.767915	0.417012	10.621238	0.344984	1.646358	0.977192	1.034937
Bilophila	0.004229	0.041086	0.002223	0.240593	0.009546	0.087899	0.008515	0.05153	0.094052	0.023895	0.02108	0.010654	0	0.002045	0.064807	0.194599	0.01976	0	0.012111	0.002079	0.002059	0.007378	0	0	0.166749	0	0.003592	0.003764	0	0.034768	0.002229	0.005621	0.358584	0.041839	0.034459	0.178696	0.01787	0.003466	0.03294	0.115141	0	0.003926	0.004072	0.073986	0.013327	0.013269	0.014681	0.00212	0.077359
Blautia	4.095484	6.920991	8.233856	6.244291	8.257165	8.402263	0.814005	6.675255	6.158376	18.846939	2.585232	1.983451	3.3687	5.599967	4.756864	14.166793	4.568072	16.697098	4.333872	2.332689	13.682975	0.695341	7.590866	11.618102	12.627295	13.634038	1.228294	3.127588	19.579291	3.481171	16.237182	2.201611	2.250112	53.728608	17.123966	32.782506	9.048309	1.140421	11.757472	5.565836	6.376925	5.171195	3.9943	11.162926	14.254936	6.143377	18.036534	4.779973	4.70635
Brachybacterium	0	0	0	0	0	0	0	0	0	0	0	0	0	0	0	0	0	0	0	0	0	0	0	0	0	0	0	0	0	0	0	0	0	0	0	0	0	0	0	0	0	0	0	0	0	0	0	0	0
Brevibacterium	0	0	0	0	0	0	0	0	0	0	0	0	0	0	0	0	0	0	0	0	0	0	0	0	0	0	0	0	0	0	0	0	0	0	0	0	0	0	0	0	0	0	0	0	0	0	0	0	0
Brevundimonas	0.002114	0.002054	0.002223	0.004455	0.004773	0	0.003406	0	0.002045	0	0	0.001776	0	0	0.00216	0	0	0	0	0	0	0	0	0	0	0	0	0	0	0	0	0	0	0	0	0	0	0.001733	0.002196	0.002056	0	0.003926	0	0	0	0	0	0	0
Brotolimicola	0	0	0.004446	0.006683	0.002386	0	0	0.004294	0.002045	0.002172	0	0	0	0.002045	0	0.010811	0	0	0	0	0	0.001844	0	0.013791	0	0.001895	0	0.022582	0	0.004346	0.006687	0	0	0.007969	0	0	0	0	0	0	0	0.001963	0	0.002242	0.004442	0.001896	0	0	0
Brotonthovivens	0.002114	0.002054	0.028899	0.004455	0.126483	0.065361	0	0.115942	0.081785	0.204197	0.001916	0.078131	0.350949	0.049069	0.051846	0.028109	0	0.124315	0	0.006237	0.041183	0.02951	0.002023	0.242331	0	0.14972	0.001796	0.112909	0.002095	0.182533	0.08025	0.003747	0.008965	0	0.004307	0.003684	0.04964	0.003466	0.087841	0.049346	0.008247	0.021596	0.010179	0.20178	0.071075	0.043597	0.098572	0.256486	0.10453900000000001
Burkholderia	0	0	0	0	0	0	0	0	0	0	0	0	0	0	0	0	0	0	0	0	0	0	0	0	0	0.001895	0	0	0	0	0	0	0	0	0.004307	0	0	0	0	0	0	0	0	0	0	0	0	0	0
Butyribacter	0	0.425243	0.013338	0.022277	0.128869	0.011269	0.005109	0.034353	0.024535	0.05648	0.040245	0.007103	0.034687	0.004089	0.00432	0.047569	0.003593	0.027194	0.012111	0.004158	0.004118	0.06271	0.052588	0.011821	0.00397	0.005686	0.008979	0.385773	0.708165	0.089094	0.091395	0.022485	0.004482	0.003985	0.090455	0	0.027798	0.017332	0.061488	0.002056	0.169062	0.062824	0.004072	0.05605	0.013327	0.015164	0.025167	0.008479	0.058542
Butyricicoccus	0.002114	0	0.002223	0	0	0.015777	0.001703	0	0	0	0	0	0	0	0	0	0	0	0.002019	0	0	0	0	0	0	0	0.001796	0	0	0	0	0	0	0	0	0.003684	0	0	0	0	0	0	0	0	0	0	0.002097	0	0
Butyricimonas	0	0.078064	0.084473	0.004455	0.107391	0.493588	0	0.122383	0	0.247643	0	0.001776	0.00204	0.002045	0.066968	0.017298	0.001796	0	0	0.293145	0	0.001844	0.002023	0	0	0	0.001796	0	0	0.002173	0.011146	0.001874	0	0.023908	0.060303	0	0.037726	0.001733	0.118585	0.002056	0	0.025522	0.002036	0.053808	0.193235	0	0.002097	0.00212	0.002091
Butyrivibrio	0	0	0	0	0	0	0	0	0	0	0	0	0	0	0	0.002162	0	0	0	0	0	0.23977299999999999	0	0	0	0	0	0	0	0	0	0	0	0	0	0	0	0	0	0	0	0	0	0	0	0	0	0	0
Campylobacter	0	0	0.002223	0	0	0	0.001703	0.004294	0.002045	0	0	0.003551	0	0.002045	0.00216	0	0	0.009712	0	0	0	0.005533	0	0.005911	0.015881	0.013266	0.017958	0.009409	0.014666	0.004346	0.004458	0.013116	0.011206	0.005977	0.010768	0.011053	0.023827	0.013865	0.004392	0.008224	0.004123	0.009816	0.010179	0.002242	0.006663	0.001896	0	0	0
Caproicibacter	0	0	0	0	0	0.004508	0	0	0.004089	0	0	0	0	0	0	0	0	0	0	0	0	0	0	0	0	0	0	0	0	0	0	0.001874	0	0	0	0	0	0.001733	0	0.002056	0	0	0	0	0	0	0	0	0
Caproicibacterium	0	0	0	0	0	0	0	0	0	0	0.001916	0	0	0.002045	0.00216	0	0	0	0.004037	0	0	0	0	0	0	0	0	0	0	0.002173	0	0	0	0.003985	0	0	0	0	0	0.004112	0	0	0	0	0	0	0.002097	0	0
Catenibacillus	0	0	0	0	0	0	0	0.002147	0	0	0.003833	0	0	0	0	0	0	0	0	0.008316	0	0	0	0	0	0	0	0	0	0.002173	0.008917	0	0	0.005977	0	0	0	0	0	0	0	0	0	0	0	0	0	0	0
Cellulosilyticum	0	0	0	0	0	0	0	0	0	0	0	0	0	0	0	0	0	0	0	0	0	0	0	0	0	0	0	0	0	0	0	0	0	0	0	0	0	0	0	0	0	0	0	0	0	0	0	0	0
Chlamydia	0.006343	0.008217	0.004446	0.002228	0.0071590000000000004	0.009015	0.006812	0	0	0	0	0	0	0	0	0	0	0	0	0	0	0	0	0	0	0	0	0	0	0	0	0	0	0	0	0	0	0	0	0	0	0	0	0	0	0	0	0	0
Christensenella	0.004229	0.006163	0.02223	0.006683	0.002386	0.818139	0.006812	0	0	0	0	0	0	0	0	0.002162	0	0	0	0	0	0.001844	0	0	0	0	0	0.001882	0	0.002173	0.008917	0	0	0.009962	0.006461	0	0	0	0.04392	0	0	0	0.002036	0	0	0	0	0	0.004182
Chryseobacterium	0	0	0	0	0	0	0	0	0	0	0	0	0	0	0	0	0	0	0	0	0	0	0	0	0	0	0.001796	0	0	0	0	0	0	0	0	0	0	0	0	0	0	0	0	0	0	0	0	0	0
Citrobacter	0	0	0	0	0.011932	0.018031	0.078335	0.002147	0.002045	0	0	0	0	0.018401	0	0	0.055686	0.003885	0.002019	0	0.076188	0.02951	0.004045	0.00197	0	0.001895	0	0.001882	0.054474	0.015211	0.004458	0.001874	0.002241	0	0.012922	0.003684	0.001986	0.043329	0.002196	0.002056	0.002062	0.035338	0.960912	0	0	0	0.008389	0.00212	0.002091
Clavibacter	0	0	0	0	0	0	0	0	0	0	0	0	0	0	0	0	0	0	0	0	0	0	0	0	0	0	0	0	0	0	0	0	0	0	0	0	0	0	0	0.002056	0	0	0.008143	0	0	0	0	0	0
Cloacibacillus	0	0	0.006669	0	0.002386	0	0	0	0	0.002172	0	0	0	0	0	0	0	0	0	0	0	0	0	0	0	0	0	0	0	0	0	0	0.002241	0.095631	0	0	0.001986	0.001733	0.059292	0	0	0.001963	0	0	0	0	0	0	0.004182
Clostridiumsensustricto	0.004229	1.103168	0.066689	0.008911	0.090686	0.045077	0.325261	0.109501	0.296469	0.034757	1.009946	0.158037	0.224444	0.519311	0.077769	0.015135	2.84539	0.025252	0.040371	0.024949	2.98781	1.811207	0.202261	0.007881	0.009926	0.017057	0.025141	1.955213	0.196945	0.910493	0.115916	0	0.013447	0.115554	0.105531	0.022107	0.009928	0.102257	0.232778	0.012337	0.076284	0.249332	0.012215	2.45275	0.322058	0.045492	0.035654	0.082669	0.033453
Colidextribacter	0	0	0	0	0	0.060853	0.001703	0	0	0.008689	0	0.001776	0.00204	0	0	0	0	0	0	0	0	0.001844	0	0	0	0	0	0.001882	0	0	0	0	0.002241	0.083677	0	0	0.003971	0.001733	0.0549	0.039066	0	0	0	0	0.017769	0.001896	0	0.00212	0
Collinsella	6.630582	2.007067	0.064466	4.201475	1.608477	2.398071	0.207759	0.246914	0.228997	0.651692	0.34687	0.209532	0.96919	0.10836	1.598583	0.073515	0.273042	0.011655	0.18369	0.027028	0.018532	0.088531	0.010113	0.752606	0.033747	0.938122	0.377108	0.141137	0.029332	0.556292	0.035667	0.073075	0.062752	14.950292	1.731564	0.022107	7.372476	0.305037	0.140545	0.162431	0.043296	0.712659	8.845684	0.210748	1.612509	0.130791	2.151801	0.029676	0.190261
Comamonas	0	0	0	0	0	0	0	0	0	0	0	0	0	0	0	0	0	0	0	0	0	0	0	0	0	0	0	0	0	0	0	0	0	0	0	0	0	0	0	0	0	0	0	0	0	0	0	0	0
Companilactobacillus	0	0	0	0	0	0	0	0	0	0	0	0	0	0	0.00216	0	0.010778	0	0.002019	0.002079	0	0	0	0	0	0	0	0	0	0	0	0	0.017929	0	0	0	0	0.015598	0.004392	0	0	0	0	0	0	0	0	0	0
Coprobacillus	0.002114	0	0	0	0	0	0	0	0.002045	0	0.001916	0.003551	0	0	0.00432	0	0	0	0	0.004158	0	0	0.036407	0.00197	0.129032	0	0	0	0	0	0	0	0	0.009962	0	0.0829	0	0	0	0	0	0	0	0.008968	0	0.001896	0	0	0
Coprobacter	0.002114	0	0	0.461137	0.002386	0.031554	0.001703	0	0.002045	1.194769	0.013415	0.010654	0.004081	0.004089	0.012961	0.198923	0.003593	0.001942	0.004037	0.004158	0.018532	0	0	0	0.001985	0.015162	0	0.001882	0.00419	0	0	0	0	0.007969	0.002154	0.005527	0	0.001733	0	0.002056	0.002062	0.001963	0	0.006726	0.099949	0.003791	0	0	0.219532
Coprococcus	0.389039	0.024652	1.011448	0.298514	3.916187	0.270459	0.063009	0.865271	3.011716	0.08472	0.264464	0.120747	0.279535	0.104271	0.449331	0.276763	0.012574	0.539995	0.080743	0.056134	0.008237	0.177063	0.050565	0.041374	0.035732	0.030323	0.039507	0.353782	0.043998	1.377692	5.37004	0.06558	0.060511	0.1295	0.411354	0.014738	0.228342	0.057194	1.390078	0.27346	0.148444	0.174729	0.14658	0.172634	0.14215	0.699447	1.556175	0.033916	0.236258
Corynebacterium	0.004229	0.002054	0	0	0	0.004508	0.003406	0	0.014312	0	0	0	0	0	0	0.002162	0.001796	0	0	0	0	0	0	0.00197	0.00397	0	0.005387	0.003764	0.002095	0	0	0.007495	0.006723	0	0.002154	0.009211	0.013899	0.045062	0.017568	0.020561	0.010309	0.013743	0.012215	0.073986	0.075517	0.144059	0.062918	0.044514	0.121265
Criibacterium	0	0	0	0	0	0	0	0	0	0	0	0	0	0	0	0	0	0	0	0	0	0	0	0	0	0	0	0	0	0	0	0	0	0	0	0	0.001986	0	0	0	0	0	0	0	0.004442	0	0	0	0
Cryptobacterium	0	0	0	0	0	0	0	0	0	0	0	0	0	0	0	0	0	0	0	0	0	0	0	0	0	0	0	0	0	0	0	0	0	0	0	0	0	0	0	0	0	0	0	0	0	0	0	0	0
Cutibacterium	0	0	0	0	0	0	0	0	0	0	0	0	0	0	0	0	0	0	0	0	0	0	0	0	0	0	0	0	0	0	0	0	0	0	0	0	0	0	0	0	0	0	0	0	0	0	0	0	0
Cytobacillus	0	0	0	0	0	0	0	0	0	0	0	0	0	0	0	0	0	0	0	0	0	0	0	0	0	0	0	0	0	0	0	0	0	0	0	0	0	0	0	0	0	0	0	0	0	0	0	0	0
Delftia	0	0.004109	0	0	0	0	0	0	0	0	0	0.003551	0.00204	0	0	0	0	0	0	0	0	0	0	0	0	0	0	0	0	0	0	0	0	0	0	0	0	0	0	0.002056	0	0	0	0	0	0	0	0.00212	0
Denitrificimonas	0	0	0	0	0	0	0	0	0	0	0	0	0	0	0	0	0	0	0	0	0	0	0	0	0	0	0	0	0	0	0	0	0	0	0	0	0	0	0	0	0	0	0	0	0	0	0	0	0
Dermabacter	0	0	0	0	0	0	0	0	0	0	0	0	0	0	0	0	0	0	0	0	0	0	0	0	0	0	0	0	0	0	0	0	0	0	0	0	0	0	0	0	0	0	0	0	0	0	0	0	0
Desulfovibrio	0.002114	0.002054	0	0.002228	0.002386	0.220875	0.003406	0.450886	0.002045	0.004345	0	0.003551	0.006121	0	0	0.002162	0.003593	0	0.002019	0	0	0	0	0	0.00397	0.001895	0	0.005645	0	0	0	0	0	0.350647	0.002154	0	0.001986	0.010399	0.658805	0.004112	0.002062	0.4594	0.002036	0.221958	0.290962	0.003791	0.004195	0.004239	0.004182
Dialister	0.0148	0.020543	0.013338	2.826973	1.231415	1.728684	0.236709	0.075148	0.024535	0.008689	0.009582	0.051495	1.558866	0.018401	0.015122	0.285412	0.082631	0.013597	0.01413	0.029107	0.02471	0.87056	0.022249	0.007881	0.031762	0.007581	0.023345	0.1863	0.016761	0.017384	0.013375	0.043095	0.033617	0.023908	0.023691	0.036845	0.025813	0.081459	0.026352	0.057571	0.150506	7.13837	0.040717	0.040356	0.208782	0.070134	0.016778	15.999661	0.250894
Dielma	0	0.002054	0	0	0	0	0	0	0	0	0	0	0	0	0.00216	0	0.001796	0	0	0.029107	0.004118	0	0	0	0	0	0	0	0	0.002173	0	0	0	0	0	0.01658	0	0	0	0	0	0	0	0.002242	0	0	0.006292	0	0
Diplocloster	0	0	0.002223	0.002228	0	0	0	0	0	0	0.001916	0	0.00204	0	0	0	0	0.005827	0	0	0	0	0	0	0	0	0	0	0	0	0.004458	0	0	0.007969	0.004307	0	0	0	0	0.01028	0	0	0	0	0	0	0.002097	0	0
Dorea	3.581698	0.725174	0.446816	0.456682	3.288547	0.473303	0.158373	1.129361	0.431413	1.305557	0.220387	0.365793	1.718017	0.077692	3.035147	0.443253	0.116762	0.427334	0.676221	0.076925	0.26357	0.20104	0.022249	1.290462	1.621836	1.737894	0.073626	0.301091	0.027237	2.518525	0.71333	0.133034	0.461676	0.649493	1.733718	0.355551	2.213927	0.194114	2.40903	0.604491	0.039173	1.441024	1.221498	3.463893	2.627546	0.443551	1.912712	0.050873	0.627235
Duncaniella	0	0	0	0	0	0	0	0	0	0	0	0	0	0	0	0	0	0	0	0	0	0	0	0	0	0	0	0	0	0	0	0	0	0	0	0	0	0	0	0	0	0	0	0	0	0	0	0	0
Duodenibacillus	0	0	0.002223	0.004455	0.921175	0.166783	0.006812	0	0	0.002172	0.001916	0	0.00204	0	0	0.002162	0.003593	0	0.010093	0.60916	0	0.033199	0	0	0.095285	0	0.001796	0.001882	0	0	0	0	0	0	0	0	0	0.010399	0.017568	0	0	0.007853	0.004072	0.01121	0	0	0.004195	0	0.002091
Dysosmobacter	0.004229	0.073955	0.128932	0.603711	0.083526	0.049584	0.006812	0.042941	0.049071	0.019551	0.053659	0.01243	0.05101	0.002045	0.162019	0.054055	0.012574	0.009712	0.01413	6.916984	0.074129	0.0166	0.004045	0.011821	0.001985	0.007581	0.005387	0.011291	0.002095	0.052152	0.022292	0.007495	0.177051	0.288885	0.062457	0.392395	0.033755	0.006933	0.111997	0.168599	0.002062	0.013743	0.004072	0.114342	0.046643	0.003791	0.039848	0.004239	0.20907800000000001
Eggerthella	0.065545	0	0.055574	0.022277	0.004773	0	0.003406	0.006441	0.002045	0.008689	0.009582	0.005327	0	0.004089	0.028083	0.015135	0.005389	0.005827	0.008074	0.266118	0.008237	0	0.086972	0	0.041687	0.028428	0.001796	0.003764	0.138281	0	0.011146	0	0.022411	0.187277	0.030152	0.062636	0.003971	0.003466	0.050508	0.026729	0	0.001963	0	0.02242	0	0.009478	0.304104	0.016958	0.016726
Eisenbergiella	0	0.002054	0.004446	0.035643	0.002386	0	0	0.006441	0.016357	0.015206	0.005749	0.007103	0.008162	0.002045	0.030243	0.025947	0.001796	0.003885	0	0.297303	0.012355	0	0	0.00394	0.00397	0.001895	0	0.001882	0.113139	0	0.006687	0.007495	0.004482	1.175463	0.002154	0	0	0.012132	0.037332	0.002056	0	0.003926	0	0.038114	0	0.001896	0	0	0.031362
Ellagibacter	0.002114	0	0	0	0	0.10593	0	0	0	0	0	0	0	0	0	0	0	0	0	0	0	0.001844	0	0	0	0	0	0.001882	0	0	0	0	0	0	0	0	0	0	0	0	0	0	0	0	0.035537	0	0.002097	0	0
Elusimicrobium	0	0	0	0	0	0	0	0	0	0	0	0	0	0	0	0	0	0	0	0	0	0	0	0	0	0	0	0	0	0	0	0	0	0	0	0	0	0	0	0	0	0	0	0	0	0	0	0	0
Enorma	0	0	0	0	0	0	0	0	0	0	0	0	0	0	0	0	0	0	0	0	0	0	0	0	0	0	0	0	0	0	0	0	0	0	0	0.001842	0	0	0.228386	0.004112	0	0	0	0	0	0	0	0	0
Enterocloster	1.458897	0.677924	0.108925	0.888859	0.07398	0.038315	0.049385	0.073001	0.104275	0.139028	0.040245	0.126074	0.059172	0.036802	5.499989	0.551363	0.079039	0.029136	0.413807	4.293229	0.074129	0.044266	1.957889	0.051224	0.670968	0.058751	1.400686	0.048927	1.61118	0.054325	0.057958	0.108675	0.867324	1.807025	0.127068	8.011864	0.099279	0.045062	0.081253	0.135702	2.053481	0.056934	0.038681	0.118826	0.077738	0.032224	0.289423	2.369849	0.238349
Enterococcus	0.004229	0.002054	0.002223	0.002228	0.050116	0.002254	0.011921	0	0.004089	0	0	0.001776	0	0	0	0.002162	0.005389	0	0	0.008316	0.006177	0.014755	0.002023	0.00197	0.011911	0	0.001796	0.005645	0.012571	0	0.002229	0	0.024653	0	0	0.035002	0.001986	0	0	0	0	0	0.008143	0.002242	0.015548	0.001896	0.004195	0.014838	0
Enteroscipio	0	0	0	0	0	0	0	0	0	0	0	0	0	0	0	0	0	0	0	0	0	0	0	0	0	0	0	0	0	0	0	0	0	0	0	0	0	0	0	0	0	0	0	0	0	0	0	0	0
Escherichia	1.376438	0.112987	0.511282	12.321504	0.899697	2.377786	2.590171	0.115942	0.145168	0.136855	0.044077	0.229065	0.057131	0.053158	0.531421	0.125408	0.179633	0.101006	0.106984	0.372149	1.060456	0.134642	0.26294	0.106389	2.515136	0.068227	0.457917	0.069627	1.139768	0.052152	0.405707	4.2908	0.219632	0.091646	0.717178	1.798018	0.72871	4.561683	0.871819	0.799819	0.404099	0.361238	3.387622	0.132278	0.195456	0.29191	0.079696	0.298881	0.411884
Ethanoligenens	0	0	0	0	0	0	0	0	0	0	0	0	0	0	0	0	0	0	0	0	0	0	0	0	0	0	0	0	0	0	0	0	0	0.011954	0	0	0	0	0	0	0	0	0.002036	0	0	0	0	0	0
Eubacterium	0	0	0	0.002228	0	0	0	0	0	0.004345	0	0	0.00204	0	0	0	0	0	0	0.008316	0	0	0	0	0	0	0	0	0	0	0	0.001874	0	0.001992	0.004307	0.001842	0	0.001733	0.008784	0	0.002062	0	0	0	0	0	0.002097	0	0
Ezakiella	0	0	0.004446	0	0.002386	0	0	0.002147	0.002045	0	0.001916	0	0.00204	0.002045	0	0	0	0	0	0.002079	0	0	0	0	0	0	0	0	0	0	0	0.05059	0.029135	0.021915	0.006461	0.007369	0.005957	0.013865	0	0	0.004123	0.001963	0	0.006726	0.017769	0.011373	0.006292	0.014838	0.014635
Facklamia	0	0	0	0	0	0	0	0	0	0	0	0	0	0	0	0	0	0	0	0	0	0	0	0	0	0	0	0	0	0	0	0	0	0	0.002154	0	0	0	0	0	0	0	0	0	0	0.001896	0	0	0
Faecalibacillus	0.025372	0.071901	11.863955	0.017822	0.009546	0.018031	0.044276	0.08803	0.014312	1.537994	0.228052	0.031962	0.083656	0.006134	0.006481	0.263789	0.007185	0.196185	0.064594	0.006237	0.397414	0.003689	0.002023	0.00394	0.281886	0.162987	0.01257	0.013173	0.00419	0.078229	0.332144	0.007495	0.295831	0.268962	0.271365	0.005527	0.001986	0.031197	0.008784	0.008224	0.05979	0.060861	0.824511	0.183844	0	0.015164	0.283132	0.008479	0.08154
Faecalibacterium	1.186147	12.309462	4.701567	1.628461	13.84865	16.148662	1.294234	4.824477	7.291092	10.724682	6.098005	8.056325	7.198531	1.36779	0.181461	16.882527	2.175358	17.23515	12.945095	0.546789	32.192571	1.326128	0.295301	6.271056	2.568734	8.994599	1.213928	3.41927	0.305894	8.335687	11.067766	23.239648	0.327208	1.123663	3.230531	0.285546	8.426821	1.08496	12.741287	13.615429	18.745232	3.659494	2.410423	13.01482	8.37794	2.492607	2.554477	21.26293	7.618809
Faecalicatena	0.012686	0.020543	0.444593	0.013366	0.355583	0.117199	0.011921	0.156736	0.081785	0.108615	0.061325	0.010654	0.026525	0.059291	0.149057	0.073515	0.008982	0.054388	0.006056	0.207905	0.076188	0.001844	0.105176	0.070926	0	0.073913	0.003592	0.018818	0.144566	0.045633	0.162728	0	0.004482	0.071723	0.086147	0	0.196573	0.013865	0.412851	0.102805	0.10721	0.029449	0.016287	0.080712	0.415343	0.047388	0.134225	0.027556	0.142173
Faecalicoccus	0	0	0	0	0	0	0	0	0	0	0	0	0	0	0	0	0	0	0	0.014553	0	0	0	0	0	0	0	0	0	0	0	0	0	0	0	0	0	0	0	0	0	0	0	0	0	0	0	0	0
Faecalimonas	2.704246	0.1664	0.015561	0.109158	0.057275	0.0293	0.013624	0.034353	0.065428	0.043446	0.011498	0.019533	0.018364	0.128805	0.058327	0.201085	0.008982	0.054388	0.490513	0.062371	0.028828	0.009222	0.327663	0.015761	0.025806	0.05117	0.05926	0.011291	0.490268	0.034768	0.060187	0.016863	0.33169	0.123523	0.46735	0.014738	0.027798	0.019065	0.081253	0.03701	0.496876	0.025522	0.134365	0.058292	0.03998	0.163015	0.536901	0.008479	0.07945
Faecalitalea	0	0	0	0	0	0	0	0	0	0	0	0	0	0	0	0	0	0	0	0.051976	0.002059	0	0	0	0	0	0	0	0	0	0	0	0	0	0	0	0	0	0	0	0	0	0	0	0	0	0	0	0
Fannyhessea	0	0	0.011115	0.002228	0	0.013523	0	0	0	0	0.001916	0	0	0	0	0.002162	0	0	0	0	0.006177	0	0	0	0	0	0	0	0	0	0	0.016863	0.022411	0.015938	0.004307	0.014738	0.063539	0.254775	0.120781	0.148038	0.055667	0.113868	0.071254	0.035872	0.044422	0.043597	0.044043	0.040275	0.05227
Fastidiosipila	0	0	0	0	0	0	0	0	0	0	0	0	0	0.002045	0	0	0	0	0	0	0	0	0	0	0	0	0	0	0	0	0	0	0	0	0	0	0	0	0	0	0	0	0	0	0	0	0	0	0
Fenollaria	0	0	0.011115	0	0	0	0	0.025765	0.049071	0.030412	0.024913	0.094112	0.038768	0.024534	0.038884	0	0.003593	0.001942	0.002019	0.006237	0	0.001844	0.004045	0	0	0.001895	0	0	0	0.004346	0	0.041222	0.0381	0.033869	0.034459	0.018422	0.009928	0.031197	0.017568	0.022617	0.008247	0.013743	0.008143	0	0.01999	0	0.002097	0	0
Finegoldia	0.016915	0.030815	0.020007	0.026733	0.016705	0.018031	0.02895	0.002147	0.002045	0.008689	0.003833	0.003551	0.010202	0.002045	0.00432	0.03892	0.03413	0.029136	0.032297	0.045739	0.014414	0.031355	0.018204	0.011821	0.009926	0.020847	0.023345	0.026346	0.018856	0.008692	0.013375	0.005621	0.004482	0.005977	0.023691	0.003684	0.031769	0.110922	0.050508	0.061683	0.026802	0.047118	0.036645	0.065018	0.048864	0.098567	0.04614	0.067831	0.060633
Flavonifractor	4.782645	0.094499	0.055574	0.227227	0.057275	0.045077	0.017029	0.012882	0.05316	0.062997	0.036412	0.023084	0.118343	0.018401	0.857618	0.168652	0.032334	0.00777	0.306823	2.041622	0.016473	0.011066	0.629033	0.019702	1.556328	0.026533	0.01257	0.016936	0.437889	0.049979	0.008917	0.103054	0.275661	0.079692	0.064611	0.377657	0.057582	0.039863	0.017568	0.026729	0.395852	0.011779	0.004072	0.03363	0.031095	0.007582	0.094377	0.125064	0.037634
Flintibacter	1.767591	0.067792	0.02223	0.421039	0.028638	0.020284	0.003406	0.025765	0.051115	0.023895	0.015331	0.008878	0.016323	0	0.047525	0.339467	0.014371	0.027194	0.205894	0.045739	0.012355	0.027666	0	0	0.00397	0.001895	0.003592	0.048927	0.002095	0.045633	0.002229	0.003747	0.002241	0.161377	0.019383	0.003684	0.007942	0.008666	0.008784	0.078131	0.002062	0	0.002036	0.006726	0.002221	0.043597	0.004195	0.00212	0.035543
Fluviicola	0	0	0	0	0	0	0	0	0	0	0	0	0	0	0	0	0	0	0	0	0	0	0	0	0	0	0	0	0	0	0	0	0	0	0	0	0	0	0	0	0	0	0	0	0	0	0	0	0
Fournierella	0	0	0.002223	0	0.016705	0.04733	0.001703	0.010735	0	0	0	0	0	0.002045	0.00216	0	0	0	0	0	0	0.057177	0	0	0.001985	0.00379	0	0.003764	0	0.108651	0.002229	0	0	0	0	0	0.001986	0.003466	0.008784	0	0	0	0	0	0.004442	0	0	0	0.008363
Frisingicoccus	0	0	0	0	0	0	0	0	0	0	0	0.001776	0	0	0	0	0	0	0	0	0	0	0	0	0	0	0	0	0	0	0	0	0	0.099615	0	0	0	0.001733	0.002196	0	0	0	0	0	0	0	0	0	0
Fructilactobacillus	0	0	0.002223	0.015594	0	0	0	0	0	0.019551	0.011498	0.017757	0.00204	0	0.015122	0	0.118558	0	0.006056	0.002079	0	0	0	0	0.039702	0	0.001796	0.001882	0.006285	0	0.002229	0	0.080681	0.037854	0	0.154747	0.029784	0.086658	0.035136	0.002056	0	0.025522	0	0.002242	0	0	0.014681	0.00212	0.022999
Fumia	0	0	0.011115	0	0.002386	0	0	0	0	0	0	0	0	0	0.00216	0	0	0	0	0.024949	0	0	0	0	0	0	0	0	0	0.006519	0	0	0	0.017931	0	0	0	0	0.006588	0	0	0	0	0	0	0	0.008389	0	0
Furfurilactobacillus	0	0	0	0	0	0	0	0	0	0	0	0	0	0	0	0	0	0	0	0	0	0	0	0	0	0	0	0	0	0	0	0	0	0	0	0	0	0	0	0	0	0	0	0	0	0	0	0	0
Fusicatenibacter	0.152233	0.655327	3.772369	1.067077	1.188459	0.371881	0.100473	1.268921	0.934388	2.61763	3.298135	0.227289	2.14038	2.647666	0.224666	0.927588	0.222745	2.004584	4.2935	0.06445	4.272712	0.123575	0.050565	1.897275	1.298263	3.1953	0.132886	0.383892	10.475811	1.623243	0.699955	0.256699	1.418646	0.0777	10.359235	0.088427	1.695689	0.242643	1.196829	0.331031	7.968579	0.854013	0.802117	2.257696	0.497523	0.30897	0.832617	0.07843	1.317192
Fusobacterium	0.004229	0.172563	0.006669	0.004455	0.014319	0.006761	0.005109	0.010735	0.006134	0.004345	0	0.014206	0.012242	0.016356	0.00432	0.002162	0.008982	0.003885	0.034316	0	0.004118	0.001844	0.004045	0.005911	0.001985	0	0.005387	0	0.041903	0.002173	0	0.024358	0.006723	0.015938	0.060303	0.001842	0.01787	0.110922	0.035136	0.055514	11.415789	0.053008	0.038681	0	0.104391	0.001896	0	0.004239	0.008363
Gabonibacter	0	0	0	0	0.014319	0	0	0	0	0	0	0	0	0	0	0	0	0	0	0	0	0	0	0	0	0	0	0	0	0	0	0	0	0	0	0	0	0	0.008784	0	0	0	0	0	0	0	0	0	0
Gallalistipes	0	0	0	0	0	0	0	0	0	0.002172	0	0	0	0	0	0	0	0	0	0	0	0	0	0	0	0	0	0	0	0	0	0	0	0	0	0	0	0	0.004392	0	0	0	0	0	0	0	0	0	0
Gallintestinimicrobium	0.004229	0.016435	0.433478	0	0.04057	0.063107	0.010218	0.219002	0.300558	0.104271	0.007666	0.01243	0.10406	0.016356	0	0.010811	0.089817	0.254458	0.006056	0.008316	0.006177	0.022133	0.002023	0.029553	0.005955	0.013266	0.028732	0.045164	0.010476	0.947435	3.441819	0.341016	0.022411	0.005977	0.034459	0.007369	0.005957	0.008666	0.048312	0.030841	0.981383	0.033375	0.014251	0.125552	0.013327	0.013269	0.002097	0.010599	1.152021
Gardnerella	0.454584	0.521796	0.473491	0.454454	0.346037	0.419212	0.795273	0.004294	0	0	0.007666	0.001776	0.00204	0.002045	0	0.004324	0	0	0.004037	0	0.102957	0.003689	0.002023	0.173375	0.166749	0.144035	0.271158	0.242755	0.096377	0.123862	0.115916	0.118044	0.11654	0.049808	0.025844	0.06632	0.275996	1.107491	0.494104	0.571593	0.222667	0.469216	0.42956	0.002242	0.004442	0.007582	0.004195	0.023317	0.002091
Gehongia	0	0	0.429032	0.004455	0.023865	0.002254	0	0	0	0	0.003833	0.001776	0	0	0	0	0	0	0	0	0	0	0	0	0.001985	0	0	0.001882	0	0	0	0	0	0.005977	0	0	0	0	0.039528	0.002056	0	0	0	0	0	0	0	0	0.004182
Gelidibacter	0	0	0	0	0	0	0	0	0	0	0	0	0	0	0	0	0	0	0	0	0	0	0	0	0	0	0	0	0	0	0	0	0	0	0	0	0	0	0	0	0	0	0	0	0	0	0	0	0
Gemella	0.006343	0	0	0	0	0	0.003406	0.006441	0.002045	0.004345	0	0.003551	0	0.008178	0	0	0.044908000000000003	0.003885	0	0.002079	0.002059	0.001844	0	0	0	0	0	0	0	0	0	0.001874	0	0.001992	0.004307	0	0	0.003466	0.002196	0	0.006185	0	0.002036	0	0	0.001896	0	0.008479	0
Gemmiger	0.268522	0.486873	0.769145	1.316581	0.305467	0.430481	0.265659	0.266237	2.445358	0.606074	0.249133	0.591306	1.8384	0.032712	0.008641	1.275703	0.168855	0.683734	0.012111	0.04366	0.055597	0.068243	0.010113	4.285123	0.031762	0.030323	0.05926	0.274746	0.027237	0.971338	3.123049	0.794454	0.031376	0.009962	0.488887	0.020265	0.399103	0.057194	0.452379	1.784686	1.245284	0.188472	0.368485	0.08968	0.446438	0.191447	0.308299	5.975496	3.627506
Gleimia	0	0	0	0	0	0	0	0	0	0	0	0	0	0	0	0	0	0	0	0	0	0	0	0	0	0	0	0	0	0	0	0	0	0	0	0	0	0	0	0	0	0	0	0	0	0	0	0	0
Gordonibacter	0	0	0.020007	0.002228	0	0	0	0.002147	0	0.002172	0.003833	0	0.006121	0	0.00216	0	0	0	0	0.004158	0	0	0.002023	0	0	0	0	0	0	0	0	0.003747	0	0.009962	0.002154	0	0.003971	0	0.006588	0	0	0	0	0.008968	0	0	0.077599	0	0
Granulicatella	0.019029	0.002054	0	0	0.004773	0.006761	0.001703	0	0	0	0	0.014206	0	0.008178	0	0.002162	0.14191	0.003885	0	0.002079	0.004118	0	0	0	0	0.001895	0	0	0	0	0	0	0	0	0.002154	0.003684	0	0	0.002196	0	0.002062	0	0	0	0.006663	0	0	0.008479	0
Guopingia	0.002114	0	0.073358	0.033416	0.002386	0.006761	0	0.006441	0.010223	0	0.003833	0	0	0	0.019442	0.004324	0	0	0	0.018711	0	0.003689	0	0.00394	0	0	0.001796	0.011291	0	0	0	0.005621	0	0.047815	0.004307	0	0.001986	0.001733	0.090037	0.002056	0.002062	0.001963	0	0	0	0	0	0	0.025089
Haemophilus	0.004229	0.149965	0.017784	0.004455	0.023865	0.027046	0.025544	0.156736	0.016357	0.013034	0.003833	0.067476	0.905938	0.897549	0.00432	0.002162	0.010778	0.854668	0.008074	0.004158	0.045301	0.671364	0.006068	0	0.013896	0.005686	0.007183	2.297704	0.00419	0.02173	0.006687	0	0.008965	0.001992	0.006461	0.003684	0.003971	0.079725	0.002196	0.002056	0.014432	0.149207	0.014251	0.002242	0.013327	0.011373	0.004195	0.00212	0
Hafnia	0	0	0	0	0	0.002254	0	0	0	0	0	0	0	0	0	0	0	0	0	0	0.002059	0	0	0	0	0.001895	0	0	0	0	0	0	0	0	0	0	0	0	0	0	0	0	0	0	0	0	0	0	0
Hallella	0	0	0	0	0	0	0	0	0	0	0	0	0	0	0	0	0	0.001942	0.002019	0	0	0	0	0	0	0	0	0	0	0	0	0	0	0	0	0	0	0	0	0	0	0	0.002036	0	0.002221	0	0	0	0.002091
Harryflintia	0	0	0.002223	0	0.002386	0	0	0	0	0	0	0	0	0	0	0	0	0	0	0	0	0	0	0	0	0	0	0	0	0	0	0	0	0.0259	0	0	0	0	0.002196	0	0	0	0	0.002242	0	0	0	0	0
Holdemanella	0.002114	0.006163	0	0.004455	0.088299	0.202844	0.006812	0	0.002045	0.006517	0.001916	0.014206	0.006121	0	0.00216	0	0.001796	0.00777	0.002019	0.002079	0	0.044266	0	0.055165	0	0.280489	0.001796	0.047046	0.00419	0.002173	0	0.001874	0	0.003985	0	0	0.005957	0.03293	1.950063	0	0.010309	0.076567	0.002036	0	0.319837	0.187656	0.004195	0.00212	0.002091
Holdemania	0.080345	0.008217	0.002223	0.011139	0	0.004508	0	0	0	0	0	0	0	0.002045	0.00216	0.008649	0	0	0	0.062371	0.004118	0	0	0.00197	0.013896	0	0.003592	0.001882	0	0	0	0	0	0	0.002154	0.003684	0	0	0	0	0.006185	0	0	0.002242	0	0	0.002097	0	0.004182
Hominimerdicola	0	0.069847	0.046682	0.004455	0.071594	0.004508	0.017029	0.334944	0.34554	0.380154	0.500182	0.007103	0.018364	0.004089	0.00216	0.002162	0.003593	0.005827	0.010093	0.076925	0.002059	0.011066	0.200239	0.007881	0	0	0.010775	0.001882	0.00419	0.047806	0.138208	0.104928	0.002241	0.001992	0.015076	0	0.003971	0.005199	0.074665	0.055514	0.078346	0.023559	0.012215	0.002242	0.008884	0.003791	0.241186	0.006359	0.110811
Howardella	0	0.002054	0	0.002228	0.097845	0.090153	0	0.002147	0	0	0	0.001776	0	0	0	0.004324	0	0.003885	0.002019	0.004158	0.006177	0.009222	0.002023	0	0.001985	0	0.001796	0.054573	0.002095	0	0	0	0.002241	0	0.012922	0.001842	0.25614	0	0	0	0	0.003926	0.002036	0.004484	0.017769	0.062552	0.004195	0.00212	0
Hoylesella	0.002114	0.002054	0.008892	0.013366	0.009546	0.006761	0.003406	0.040794	0.02658	0.023895	0.036412	0.069252	0.026525	0.030668	0.017282	0.116759	0.075446	0.050503	0.086799	0.099794	0.067952	0.112509	0.050565	0.007881	0.005955	0.005686	0.005387	0.005645	0.008381	0.008692	0	0.016863	0.011206	0.009962	0.019383	0.001842	0.013899	0.043329	0.035136	0.043178	0.008247	0.023559	0.02443	0.002242	0.017769	0.005687	0.008389	0.008479	0.010454
Huintestinicola	0	0	0	0	0.002386	0	0	0	0	0	0	0	0.004081	0	0	0	0	0	0	0	0	0	0	0.00197	0	0	0	0	0	0	0	0	0	0	0	0	0	0	0	0	0	0	0	0	0	0	0	0	0.002091
Hungatella	0.027486	0.039032	0.102256	0.04901	0.016705	0.009015	0.001703	0.045089	0.069517	0.036929	0.032579	0.072803	0.059172	0.036802	0.041045	0.023784	0.007185	0.009712	0.012111	1.532256	0.006177	0.003689	0.817136	0.005911	0.121092	0.001895	0.030528	0.018818	0.15085200000000001	0.032595	0.006687	0.011242	0.132228	0.097623	0.006461	0.455031	0	0.001733	0.015372	0.016449	0.018556	0	0.006107	0.029146	0.002221	0.01706	0.06921	0.059352	0.077359
Hydrogeniiclostridium	0	0	0.191175	0.011139	0.0071590000000000004	0.004508	0.001703	0	0.002045	0.002172	0	0.001776	0	0.002045	0.017282	0	0.001796	0	0	0.054055	0.002059	0.001844	0	0	0.019851	0	0	0.001882	0	0	0.017833	0	0.002241	0.003985	0	0	0.005957	0	0.02196	0	0	0.007853	0	0.002242	0	0	0.016778	0	0.014635
Ihubacter	0	0	0	0	0	0	0	0.002147	0	0.004345	0	0	0	0	0	0	0	0	0	0	0	0	0	0.00197	0	0	0	0	0	0	0	0.001874	0	0.458231	0	0	0	0.003466	0	0.002056	0	0	0	0.004484	0	0.001896	0	0	0
Intestinibacter	0.416526	0.073955	0.028899	0.086881	0.434336	0.292997	0.018732	0.027912	0.181971	0.058652	0.130316	0.229065	0.469292	0.024534	0.023763	0.025947	4.126174	0.106833	0.234154	0.033265	6.735442	0.608654	0.661394	0.015761	0.518114	0.161092	0.016162	0.457283	3.938905	0.013038	0.089166	0.01499	1.369341	0.085669	0.055996	0.552669	0.021841	0.046795	1.62066	0.012337	0.474197	0.45351	0.042752	0.105374	0.12216	0.022746	0.566263	1.511362	0.083631
Intestinimonas	0	0.02876	0.004446	0	0.293535	0.162275	0.003406	0.008588	0.004089	0.006517	0	0	0	0.002045	0.00216	0	0.001796	0	0	0.002079	0.002059	0.035044	0.026294	0.00197	0	0.001895	0.003592	0.015055	0	0	0	0.001874	0	0.005977	0	0	0.047654	0.005199	0.395283	0.004112	0	0.001963	0.016287	0	0.28652	0.001896	0	0	0.108721
Jonquetella	0	0	0	0	0	0	0	0	0	0	0	0	0	0	0	0	0	0	0	0	0	0	0	0	0	0	0	0	0	0	0	0	0	0	0	0	0	0	0	0	0	0	0	0	0	0	0	0	0
Jutongia	0	0.059575	0.015561	0.089109	0.109777	0.018031	0.010218	0.122383	0.036803	0.073858	0.298959	0.021308	0.05101	0.002045	0.00432	0.023784	0.003593	0.14374	0.01413	0.004158	0.004118	0.047955	0.026294	0.057135	0.00794	0.013266	0.005387	0.216409	0.041903	0.173841	0.064646	0.061832	0.17481	0.007969	0.019383	0.003684	0.027798	0.010399	0.030744	0.03701	0.080407	0.094236	0.020358	0.051566	0.017769	0.013269	0.067113	0.036035	0.217441
Kineothrix	0.611045	1.148363	0.175614	0.915592	2.324416	0.615294	0.134532	1.03489	1.410783	1.425034	0.992698	0.506073	1.605795	1.04271	0.918105	2.588164	0.44549	1.466532	1.106177	1.833718	2.250638	0.162308	0.566332	2.263727	0.565757	0.435895	0.177779	0.455401	0.253515	1.936157	0.641997	0.80757	1.7974	0.245054	0.183063	0.326075	0.137005	0.209713	1.7831649999999999	0.958138	1.309197	0.643945	3.743893	0.681569	0.157697	2.361817	0.903924	0.922079	5.565661
Klebsiella	0.044401	0.01438	0.006669	0.56584	0.083526	0.020284	16.705834	0.002147	0.083829	0.004345	0.001916	0.030187	0.008162	0.004089	0.041045	0.095137	61.093248	0.066043	0.088817	0.081083	0.074129	0.112509	0.107198	0	0.039702	0.005686	0.023345	0.011291	0.008381	0	0.062416	0.003747	0.047064	0	0.006461	0.040529	0.045668	2.128323	0.024156	0.053458	0.018556	0.257185	16.410831	0	0.057748	0.013269	0.146809	0.014838	0.012545
Lachnoanaerobaculum	0.002114	0	0.002223	0	0.009546	0	0	0	0	0	0	0	0	0.006134	0	0	0.046705000000000003	0.001942	0	0	0	0	0	0	0	0	0	0	0	0	0	0	0	0	0.002154	0	0	0.003466	0	0.006168	0	0	0.002036	0	0	0.001896	0	0.00212	0
Lachnospira	0.283322	0.045195	0.753585	3.040834	0.608548	0.369627	0.051088	0.360709	0.321004	0.997089	1.724766	1.2696210000000001	1.032442	9.799432	0.138256	0.434604	0.064668	1.258692	2.823981	0.049897	0.041183	0.047955	3.749924	0.104419	0.587593	0.100445	0.030528	1.441475	2.750948	0.310741	0.60856	0.432827	5.714926	0.039846	0.295055	0.035002	0.019856	0.124788	0.068077	1.202813	1.191679	1.08175	1.51873	1.172567	0.03998	0.481462	0.052432	0.105986	0.436973
Lacticaseibacillus	0	0	0	0	0	0	0	0	0	0	0	0	0	0	0	0	0	0	0	0	0	0.001844	0	0	0	0	0	0	0	0	0	0	0	0	0	0	0	0	0	0	0	0	0	0	0	0	0	0.016958	0
Lactiplantibacillus	0	0	0	0	0	0.004508	0	0	0	0	0	0	0	0	0	0	0.001796	0	0	0	0	0	0	0	0	0	0	0	0	0	0	0	0	0	0	0.001842	0	0.025997	0.02196	0	0	0	0	0	0	0	0	0	0
Lactobacillus	0.786536	0.133531	0.084473	0.102475	0.085913	0.112691	1.408331	0.249061	0.296469	0.175957	0.222303	0.554017	0.261171	0.243299	0.200903	0.350278	0.343099	0.289422	0.413807	0.405414	0.247097	0.376259	0.289234	0.394034	0.327543	0.305127	0.47767	0.440346	0.251419	0.256416	0.218457	0.322278	0.300314	0.221146	0.409201	0.687152	0.385203	1.280807	0.636845	0.585986	0.301012	0.587011	0.445847	0.677085	0.617462	1.065282	0.522221	2.596659	0.811223
Lactococcus	0.004229	0.004109	0	0	0.004773	1.108882	0.005109	0	0	0.006517	0	0	0	0.002045	0	0	0	0.00777	0	0	0	0	0	0	0	0	0	0	0.006285	0	0	0	0.017929	0.003985	0	0	0	0.006933	0.004392	0	0	0.001963	0	0	0	0.003791	0	0	0
Laedolimicola	0	0.016435	0.013338	0	0.035797	0.002254	0	0.034353	0.012268	0.026068	0.017248	0.003551	0	0.004089	0	0.002162	0	0.099064	0.006056	0.004158	0.123548	0.005533	0	0	0	0	0	0.007527	0.002095	0.036941	0.086937	0.003747	0	0.007969	0	0.001842	0.001986	0	0.037332	0.030841	0	0.003926	0.004072	0.024662	0.008884	0.005687	0	0.00212	0.012545
Lancefieldella	0.004229	0	0	0	0	0	0.005109	0	0	0.002172	0	0	0	0.002045	0	0	0.021556	0	0	0.004158	0	0	0	0	0	0	0	0	0	0	0	0	0	0.001992	0	0	0	0	0.002196	0	0	0	0	0	0	0	0.004195	0	0
Latilactobacillus	0	0	0	0	0	0	0.001703	0	0	0	0	0	0	0	0	0	0	0	0	0	0	0	0	0	0	0	0	0	0.002095	0	0	0	0	0	0	0	0	0	0	0	0	0	0	0	0	0	0	0	0
Lawsonella	0	0	0	0	0	0	0	0	0	0.002172	0	0.001776	0	0	0	0	0	0	0.002019	0	0.002059	0	0.002023	0	0	0	0	0	0	0	0	0	0	0	0	0	0	0.006933	0.002196	0	0	0.001963	0.006107	0	0.002221	0.003791	0.006292	0.004239	0.006272
Lawsonibacter	0	0	0.015561	0.026733	0.002386	0.004508	0.001703	0.002147	0.02658	0.006517	0.005749	0	0.006121	0	0.00432	0.015135	0	0	0.01413	0.081083	0	0	0	0	0.119107	0	0	0.001882	0	0.013038	0.024521	0	0.013447	0.015938	0.002154	0	0.015885	0.003466	0.030744	0.014393	0	0	0	0.015694	0	0	0.016778	0	0.020908
Lentihominibacter	0	0.004109	0.108925	0.017822	0.076367	0.045077	0.001703	0.010735	0.006134	0.017378	0	0.001776	0	0	0.010801	0	0.003593	0.005827	0	0	0	0.003689	0	0	0.051613	0	0	0	0	0.006519	0.020062	0	0.002241	0.045823	0.075379	0.001842	0.08538	0.003466	0.098821	0.012337	0	0.009816	0	0.008968	0.16436	0	0.144712	0.00212	0.010454
Lentilactobacillus	0	0	0	0	0	0	0	0	0	0	0	0	0	0	0	0	0	0	0	0	0	0	0	0	0	0	0	0	0	0	0	0	0	0	0	0.001842	0	0	0	0	0	0	0	0	0	0	0	0	0
Leptotrichia	0	0	0	0	0	0	0	0.006441	0	0	0	0	0	0.002045	0	0	0	0.001942	0	0	0	0	0	0	0	0	0	0	0	0	0	0	0	0	0	0	0	0	0	0	0	0	0.004072	0	0	0	0	0	0
Leuconostoc	0	0.002054	0	0	0	0.002254	0	0.010735	0	0	0	0	0	0.002045	0	0	0.003593	0.003885	0	0	0	0	0	0	0	0	0	0	0	0	0	0	0	0	0	0	0	0.001733	0	0	0	0	0	0	0	0	0.002097	0	0
Levilactobacillus	0	0	0	0	0	0	0	0	0	0	0	0	0	0	0	0	0	0	0	0	0	0	0	0	0	0	0	0	0	0	0	0	0	0	0	0.009211	0	0	0	0	0	0	0	0	0	0	0	0	0
Leyella	0.004229	0.020543	0.002223	0.004455	1.52495	0.004508	0.013624	0.002147	0.002045	0.008689	0.005749	0.47411	0.00204	0.004089	0	0.004324	0.001796	0.005827	0.008074	0.016632	0	1.27264	0.00809	0.007881	0.00397	0.017057	0.014366	0.015055	0	0.010865	0	0	0	0.009962	0.006461	0.009211	0.001986	0.048529	0.20423	0.004112	0.004123	0.007853	0.006107	0.017936	0.028874	26.577072	0.012584	0.023317	0.037634
Ligaoa	0	0	0.002223	0	0	0	0	0	0.008178	0	0	0	0	0	0	0	0	0	0	0	0	0	0	0	0	0	0	0	0	0	0	0	0	0	0	0	0	0	0	0	0	0	0	0	0	0	0	0	0.002091
Ligilactobacillus	0.027486	0.032869	0.073358	0.044554	0.238646	0.015777	0.037465	29.539452	0.100186	0.036929	0.057492	0.172242	0.536625	0.047024	0.032404	0.015135	0.100595	0.137912	0.163504	0.04366	0.030887	1.551145	0.006068	0.021672	0.009926	0.039799	0.010775	0.067746	0.020952	0.308568	0.031208	0.033727	0.031376	0.003985	0.004307	0.044214	0.023827	0.041596	0.028548	0.051402	0.020617	0.021596	0.028502	0.080712	12.755703	0.030328	0.014681	7.23885	0.056451
Limosilactobacillus	0.029601	0.002054	0	0.006683	0.009546	0.002254	0.337182	0.989801	0.006134	0.006517	0.009582	0.031962	0.087737	0.020445	0	0	0	0.021367	0.002019	0.180877	0.004118	0.04611	0	0.011821	0.001985	0.00379	0.005387	0.009409	0	0.234686	0	0	0.02017	0.011954	0.002154	0.01658	0.001986	0.039863	0	0.012337	0.004123	0.00589	0.002036	0.008968	0.004442	0.020851	0.008389	7.4699	0.022999
Longibaculum	0	0	0	0	0	0	0	0	0	0	0	0	0	0	0.012961	0	0	0	0	0	0	0	0	0	0	0	0	0	0	0	0	0	0	0	0	0	0	0	0	0	0	0	0	0	0	0	0.002097	0	0.018817
Longicatena	0	0	0.011115	0	0	0	0	0.002147	0	0	0	0.001776	0	0	0.367242	0	0	0	0	0	0.002059	0	0	0	0	0	0	0	0	0	0.008917	0	0	0.057777	0	0	0	0	0	0	0	0	0	0	0	0	0.006292	0	0
Luoshenia	0	0	0.035567	0	0	0	0	0	0	0	0	0	0	0	0	0	0	0	0	0	0	0	0	0.00197	0	0	0.001796	0.001882	0	0	0	0	0	0.009962	0	0	0	0	0.028548	0	0	0	0	0	0	0	0	0	0
Lysobacter	0	0	0	0	0	0	0.001703	0	0	0	0	0	0	0	0	0	0	0	0	0	0	0	0	0	0	0	0	0	0	0	0	0	0	0	0	0	0	0	0	0	0	0	0	0	0	0	0	0	0
Macrococcus	0	0	0	0	0	0	0	0	0	0	0	0	0	0	0	0	0	0	0	0	0	0	0	0	0	0	0	0	0	0	0	0	0	0	0	0	0	0	0	0	0	0	0	0	0	0	0	0	0
Mageeibacillus	0	0	0	0	0	0	0	0	0	0	0	0	0	0	0	0	0	0	0	0	0	0	0	0	0	0	0	0	0	0	0	0	0	0	0	0	0	0.003466	0	0.004112	0	0.003926	0	0	0	0	0	0	0
Mailhella	0	0	0	0	0	0	0	0	0	0	0	0	0	0	0	0	0	0	0	0	0	0	0	0	0	0	0	0	0	0	0	0	0	0	0	0	0	0	0	0	0	0	0	0.02242	0	0	0	0	0
Marseilla	0	0	0	0	0	0	0	0	0	0	0	0	0	0	0	0	0	0	0	0	0	0	0	0	0	0	0	0	0	0	0	0	0	0	0	0	0	0	0	0	0	0	0	0	0	0	0	0	0
Massilia	0	0	0	0	0	0	0.001703	0	0	0	0.001916	0	0	0	0	0	0	0	0	0	0	0	0	0	0	0	0	0	0	0	0	0	0	0	0	0	0	0	0	0	0	0	0	0	0	0	0	0	0
Massilimicrobiota	0	0	0	0	0	0	0	0	0	0	0	0	0	0	0	0	0	0	0	0	0	0	0	0	0	0	0	0	0	0	0	0	0	0	0	0	0	0	0	0	0.002062	0	0	0	0	0	0	0	0
Massiliprevotella	0	0.002054	0	0.002228	0.004773	0.619802	0.003406	0	0	0	0	0.001776	0.004081	0.002045	0	0	0	0.001942	0	0	0.004118	0.066399	0	0	0	0	0	0.001882	0	0	0	0	0	0	0	0.005527	0.003971	0.008666	0	0.425611	0.004123	0.001963	0	0	0	0.001896	0	0.00212	0.006272
Mediterraneibacter	8.417202	2.078968	1.095921	0.759652	2.718182	0.448511	0.126018	3.972088	0.52751	0.475735	0.352619	0.15271	0.493777	1.99955	2.279061	0.278925	0.190411	0.534167	0.870004	0.559263	0.035005	0.272972	0.024271	0.46102	1.675434	1.140908	0.242426	0.957847	1.03082	0.6845	0.390103	0.202361	0.591663	1.890702	1.180221	3.363914	2.984334	0.207979	0.909151	0.339255	0.17937	0.316083	0.486564	0.712957	3.296093	1.122147	7.01747	0.406987	0.928307
Megamonas	0.016915	0.043141	0.102256	0.053465	0.014319	0.137483	0.049385	0.090177	0.114498	0.069514	0.118817	0.330279	0.25709	45.167754	0.062647	16.876041	0.87661	0.044676	0.163504	0.147612	0.043242	0.184441	0.054611	0.100479	0.075434	0.125083	83.67303	0.25781	0.039808	0.217302	0.064646	0.063706	0.031376	0.029885	0.137836	0.112376	0.009928	0.126521	0.173485	0.160375	0.016494	5.563845	0.046824	1.724099	0.013327	0.094776	2.227302	2.533068	0.056451
Megasphaera	0.023258	0.006163	0.02223	0.013366	1.730186	0.013523	0.027247	3.005904	0.028625	0.004345	0.011498	0.021308	0.024485	0.012267	0.00432	0.002162	0.016167	0.005827	0.008074	0.008316	0.020591	0.007378	0.006068	0.007881	0.015881	0.007581	0.01257	0.009409	0.010476	0.010865	0.017833	0.091812	0.091887	0.033869	0.017229	0.009211	0.04964	0.157718	0.096625	0.067851	0.026802	0.102089	0.07329	0.015694	0.006663	0.001896	0.006292	1.110734	0.010454
Mesosutterella	0	0	0	0.046782	0	0	0	0	0	0	0	0.001776	0	0	0	0	0	0	0.002019	0	0	0	0.002023	0.00197	0.00397	0.009476	0.008979	0.005645	0	0.002173	0.002229	0	0	0	0	0	0	0	0	0	0	0	0	0	0	0.001896	0	0.016958	0.02718
Metamycoplasma	0	0.004109	0.015561	0.013366	0.009546	0.011269	0.017029	0	0	0	0	0	0	0	0	0	0	0	0	0	0	0	0	0	0	0	0	0	0	0	0	0	0	0	0	0	0	0	0	0	0	0	0	0	0.006663	0	0	0	0
Metaprevotella	0	0	0.002223	0	0	0	0	0	0	0	0	0	0	0	0	0	0	0	0	0	0	0.001844	0	0	0	0	0	0	0	0	0	0	0.002241	0	0	0	0	0	0	0	0	0	0	0	0.004442	0	0	0	0
Methanobrevibacter	0	0	0	0	0	0	0	0	0	0	0	0	0	0	0	0	0	0	0	0	0	0	0	0	0	0	0	0	0	0	0	0	0	0	0	0	0	0	0.002196	0	0	0	0	0	0	0	0	0	0
Methyloversatilis	0	0	0.002223	0	0	0	0	0	0	0	0	0	0	0	0.00216	0	0	0	0	0	0	0	0.002023	0	0	0	0	0	0	0	0	0	0	0	0	0	0	0	0	0	0	0	0	0	0	0	0	0	0
Miniphocaeibacter	0	0	0	0	0	0	0	0	0	0	0	0	0	0	0	0	0	0	0	0	0	0	0	0	0	0	0	0	0	0	0	0	0	0	0	0	0	0	0	0	0	0	0	0	0	0	0	0	0
Mitsuokella	0	0	0	0	0.004773	0	0	0.002147	0.002045	0.004345	0.003833	0.01243	0.004081	0.008178	0.00216	0	0	0	0	0	0	0	0	0	0	0	0	0	0	0	0	0	0	0	0	0	0	0.005199	0	0	0.004123	0	0	0	0	0	0	0	0.002091
Mobiluncus	0	0	0	0	0	0.002254	0	0.002147	0.002045	0	0	0.005327	0	0.002045	0	0	0	0	0	0	0	0	0	0	0	0	0	0	0	0	0	0	0.006723	0	0	0.001842	0.005957	0.005199	0	0	0	0.003926	0.002036	0	0	0	0	0	0
Mogibacterium	0	0	0	0	0	0.031554	0	0	0	0	0	0	0	0	0	0	0	0	0	0	0	0	0	0	0	0	0	0	0	0	0.002229	0	0	0	0	0	0	0	0	0	0	0.00589	0	0	0.173245	0	0.002097	0	0
Monoglobus	0	0.002054	0	0	0	0	0	0	0	0	0	0	0	0	0	0	0	0	0	0	0	0	0	0	0	0	0	0	0	0	0	0	0	0.163369	0	0	0	0	0	0	0	0	0	0	0	0.001896	0	0	0
Moraxella	0	0	0	0	0	0	0	0	0	0	0	0	0	0	0	0	0	0	0	0	0	0	0	0	0	0	0	0	0	0	0	0	0	0	0	0	0	0	0	0	0	0	0	0	0	0	0	0	0
Morganella	0	0	0	0	0	0	0.001703	0	0	0	0	0	0	0	0	0	0	0	0	0	0	0	0.002023	0	0	0	0	0	0	0	0	0	0.002241	0	0	0	0	0	0	0	0	0	0	0	0	0.001896	0	0	0
Moryella	0	0	0	0	0	0	0	0	0	0	0	0	0.00204	0	0	0	0	0	0	0	0	0	0	0	0	0	0	0	0	0	0	0	0	0	0	0	0	0	0	0	0	0	0	0	0	0	0	0	0
Murdochiella	0	0	0	0	0	0.002254	0	0.002147	0	0	0	0	0	0	0	0.002162	0	0	0	0	0	0.001844	0	0	0	0	0.003592	0	0	0.002173	0	0	0.002241	0	0.008615	0.003684	0	0.015598	0.006588	0.006168	0	0.007853	0.006107	0	0	0	0	0.00212	0
Muribaculum	0	0	0	0	0	0	0	0	0	0	0	0	0	0	0	0	0	0	0	0	0	0	0	0	0	0	0	0	0	0	0	0	0	0	0	0	0	0	0	0	0	0	0	0	0	0	0	0	0
Muricoprocola	0	0.004109	0.044459	0	0.0071590000000000004	0.058599	0	0.079442	0.014312	0.019551	0	0	0.012242	0.012267	0.00216	0.004324	0.007185	0.036906	0.002019	0	0.041183	0	0.002023	0.019702	0.00397	0.009476	0	0.013173	0	0.010865	0.037896	0.003747	0	0.009962	0.019383	0.001842	0.005957	0.005199	0.171289	0.002056	0.028864	0.011779	0	0.01121	0.004442	0.003791	0	0.00212	0.012545
Mycoplasmoides	0.004229	0	0.002223	0	0	0.002254	0.001703	0	0	0	0	0	0	0	0	0	0	0	0	0	0	0	0	0	0	0	0	0	0	0	0	0	0	0	0	0	0	0	0	0	0	0	0	0	0	0	0	0	0
Myroides	0	0	0	0	0	0	0	0	0	0	0	0	0	0	0	0	0	0	0	0	0	0	0	0	0	0	0	0	0	0	0	0	0	0	0	0	0	0	0	0	0	0	0	0	0	0	0	0	0
Negativibacillus	0	0	0	0.004455	0.43195	0.040569	0	0	0.028625	0	0	0	0.00204	0	0	0	0.001796	0	0	0	0.002059	0	0	0	0	0.001895	0	0	0.00419	0	0	0	0.002241	0.041839	0	0	0	0	0.109801	0	0	0	0	0	0	0	0.033556	0	0.064814
Negativicoccus	0.002114	0.002054	0.002223	0.002228	0	0	0.001703	0	0	0	0	0	0	0	0	0.002162	0	0	0	0.002079	0	0	0	0	0	0.001895	0.001796	0.001882	0.002095	0.004346	0	0	0.004482	0	0.002154	0	0.001986	0.008666	0.004392	0	0.006185	0	0.002036	0	0.002221	0.003791	0	0	0
Neglecta	0.002114	0	0.48016	0	0.026251	0.015777	0.001703	0.01503	0.002045	0.013034	0.007666	0	0	0	0.00216	0.017298	0	0	0	0	0.006177	0.003689	0	0.00197	0	0	0.001796	0.001882	0	0.010865	0.013375	0.003747	0	0.029885	0	0	0.037726	0.001733	0.096625	0.012337	0	0.011779	0	0	0.024432	0	0	0	0.002091
Neisseria	0	0	0	0	0	0	0	0	0	0	0	0	0	0.002045	0	0	0.003593	0	0	0	0.002059	0	0	0	0	0	0	0	0	0	0	0	0	0	0	0	0	0	0	0	0	0	0	0	0	0	0	0	0
Odoribacter	0.002114	0	0.151161	0.124752	0.205236	0.21186	0.001703	0.057971	0	0.091237	0.015331	0.003551	0.00204	0.002045	0.060487	0.114597	0	0.005827	0.002019	0.253644	0.002059	0	0.002023	0.00197	0	0	0	0	0	0.032595	0.062416	0.009369	0	0.011954	0.021537	0	0.051625	0	0.04392	0.024673	0.004123	0.00589	0.002036	0.047082	0.119939	0	0.016778	0	0
Oligella	0	0	0	0	0	0	0	0	0	0	0	0	0	0	0	0	0	0	0	0	0	0	0	0	0	0	0	0	0	0	0	0	0	0	0	0	0	0	0	0	0	0	0	0	0	0	0	0	0
Olsenella	0	0	0	0.004455	0	0.002254	0	0	0	0	0	0	0	0	0	0	0.005389	0	0	0.004158	0.002059	0	0	0	0.001985	0	0.001796	0	0	0	0	0	0.002241	0	0	0	0	0.003466	0	0.002056	0	0	0.002036	0	0	0	0.002097	0.004239	0
Oribacterium	0	0	0	0	0.0071590000000000004	0.002254	0.001703	0	0	0	0.001916	0	0	0	0	0	0.052094	0.003885	0	0	0.002059	0	0	0	0	0.001895	0.001796	0.001882	0	0	0	0	0	0	0	0	0	0.006933	0	0.004112	0.002062	0	0.016287	0	0.017769	0.001896	0.002097	0.004239	0
Oscillibacter	0	0	0.002223	0	0	0	0	0	0.002045	0	0	0	0	0	0.012961	0.002162	0	0	0	0	0	0	0	0	0	0	0	0	0	0	0	0	0	0	0	0	0	0	0.008784	0.006168	0	0	0	0	0	0	0	0	0
Oxalobacter	0	0	0	0	0	0	0	0	0	0	0	0	0	0	0	0.008649	0	0.001942	0	0	0	0	0	0	0	0	0	0	0	0	0	0	0.002241	0.021915	0.008615	0	0	0	0.01098	0	0	0	0	0.008968	0.013327	0	0.002097	0	0.010454
Paenibacillus	0	0	0	0	0	0	0	0	0	0	0	0	0	0	0	0	0	0	0	0	0	0	0	0	0	0	0	0	0	0	0	0	0	0	0	0	0	0	0	0	0	0	0	0	0	0	0	0	0
Paludihabitans	0	0	0	0	0.002386	0.002254	0	0.002147	0.002045	0.002172	0	0	0	0	0	0	0	0	0	0.008316	0	0	0	0	0	0	0	0	0	0	0	0	0	0	0	0	0	0	0.004392	0	0	0	0	0	0	0	0	0	0
Parabacteroides	2.040342	0.29993	0.57797	0.151485	0.272057	0.108184	0.037465	0.165325	0.284201	0.136855	0.195473	0.033738	0.197919	0.116538	0.505498	0.227032	0.10778	0.005827	0.189746	2.060334	0.051478	0.0166	0.523857	0.163524	0.00397	0.109921	0.161618	0.028227	0.00419	0.126035	0.151583	0.005621	0.255491	0.035862	0.176602	0.285546	0.754522	0.031197	0.24815	0.764866	0.010309	0.041228	0.07329	0.318364	0.61302	0.018955	0.364925	0.695269	0.409793
Paracoccus	0	0	0	0	0	0	0	0	0	0	0	0	0	0	0	0	0	0	0	0	0	0	0	0	0	0	0	0	0	0	0	0	0	0	0	0	0	0	0	0	0	0	0	0	0	0	0	0	0
Paraeggerthella	0	0	0	0	0	0	0	0	0	0	0	0	0	0	0	0	0	0	0	0	0	0	0	0	0	0	0	0	0	0	0	0	0	0	0	0	0	0	0	0	0	0	0	0	0	0	0	0	0
Paramuribaculum	0	0	0	0	0	0	0	0	0	0	0	0	0	0	0	0	0	0	0	0	0	0	0	0	0	0	0	0	0	0	0	0	0	0	0	0	0	0	0	0	0	0	0	0	0	0	0	0	0
Paraprevotella	0.004229	0	0.002223	0	0.057275	0.137483	0	0	0	0	0.007666	0.003551	0.006121	0.584736	0.006481	0.555688	0	0.001942	0.006056	1.419988	0	0.007378	0.004045	0.00197	0	0	0.010775	0.001882	0	0.078229	0.004458	0.007495	0	0.001992	0.006461	0	0.005957	0.008666	0.355755	0.012337	0	0.217921	0.002036	1.058225	0.097728	0.007582	0.010486	0.097507	0.355433
Parascardovia	0	0	0	0	0	0	0	0	0	0	0	0	0.00204	0	0	0	0	0	0	0	0	0	0	0	0	0	0	0	0	0	0	0	0	0	0	0	0	0	0	0	0	0	0	0	0	0	0	0	0
Parasutterella	0.004229	0.774477	0.195621	0.454454	0.090686	0.009015	0.013624	0.002147	0.392566	0.349741	0.036412	0.010654	0.010202	0.008178	0.401806	0.006487	0.007185	0.153452	0.008074	0	0.02471	0.009222	2.874133	0.00197	0.00397	0.015162	0.242426	0.005645	0.010476	0.013038	0.135979	0.005621	1.461228	0.011954	0.015076	1.508787	0.011914	0.03293	0.013176	0.022617	2.338	0.029449	0.166938	0.13452	0.011105	0.360149	0.002097	0.063592	0.271802
Paratractidigestivibacter	0	0	0	0	0	0.083392	0	0	0	0	0	0	0	0	0	0	0	0	0	0	0	0	0	0	0	0	0	0.005645	0	0.017384	0	0	0	0	0	0	0	0	0	0	0	0	0	0.002242	0.335384	0	0	0	0
Parolsenella	0	0	0	0	0	0.132976	0	0	0	0	0	0	0	0	0	0	0	0	0	0	0	0.012911	0	0	0	0	0	0	0	0	0	0	0	0	0	0	0	0	0	0	0	0	0	0	0	0	0	0	0
Parvimonas	0	0	0	0	0	0	0	0	0.002045	0	0	0.001776	0	0	0	0	0	0	0	0	0	0	0	0	0	0	0	0	0	0	0	0	0	0	0	0	0.001986	0	0.002196	0.002056	0.002062	0	0.002036	0	0.028874	0	0	0	0
Pediococcus	0	0	0	0	0	0	0	0	0	0	0	0	0	0	0	0	0	0	0	0	0	0	0	0	0	0	0	0	0	0	0	0	0	0	0	0	0	0	0	0	0	0	0	0	0	0	0	0	0
Peptidiphaga	0	0	0.002223	0	0	0	0	0	0	0	0.001916	0	0.00204	0	0	0	0.007185	0	0	0	0.002059	0	0	0	0	0	0	0	0	0	0	0.001874	0	0	0	0	0	0	0	0	0	0	0	0	0	0	0	0.004239	0
Peptococcus	0	0	0.002223	0	0.076367	0	0.001703	0.002147	0.006134	0	0.001916	0	0	0	0	0	0	0	0	0	0.002059	0	0	0.00197	0.001985	0	0.001796	0	0	0	0.02675	0	0	0	0	0	0	0	0.239366	0	0	0.025522	0	0	0.006663	0	0	0	0.018817
Peptoniphilus	0.002114	0.01438	0.015561	0.004455	0.004773	0.020284	0.020435	0	0.008178	0.008689	0	0.021308	0.006121	0.006134	0.00432	0.045406	0.032334	0.029136	0.058539	0.049897	0.028828	0.022133	0.040452	0.009851	0.011911	0.005686	0.007183	0.015055	0.002095	0.006519	0.008917	0.044969	0.026894	0.017931	0.012922	0.012896	0.035741	0.109189	0.059292	0.051402	0.030926	0.049081	0.032573	0.024662	0.042201	0.034119	0.018875	0.012718	0.043906
Peptostreptococcus	0.002114	0	0.002223	0	0.002386	0.004508	0	0.002147	0.002045	0	0	0	0	0.006134	0	0.002162	0.014371	0.005827	0	0	0.002059	0	0.002023	0.00197	0.001985	0.00379	0.003592	0.003764	0	0	0	0	0.006723	0.005977	0	0.005527	0	0.006933	0.002196	0	0	0.001963	0.010179	0	0.024432	0	0.002097	0.00212	0
Phascolarctobacterium	9.123393	0.131476	0.615761	1.779946	1.269599	0.069869	0.100473	0.208266	5.810791	0.656037	0.46377	0.39598	0.032646	0.049069	0.868419	0.025947	0.07365	0.353522	4.557933	2.783842	0.232683	0.066399	2.748731	12.307662	0.065509	0.085284	0.080809	0.101618	0.039808	2.375106	0.39679	0.089938	2.935903	1.599825	5.196847	0.057109	0.079423	0.10399	0.981619	7.01538	0.641197	0.115832	0.50285	1.255521	0.068854	0.058761	2.602714	0.173817	6.487696
Phocaeicola	14.572057	34.814495	2.438591	10.628439	1.384149	0.872231	0.481932	2.475577	10.799648	13.353174	5.124471	0.621493	0.803918	7.031138	2.246657	14.659776	2.466364	16.518395	28.411385	5.887856	4.435384	0.374414	14.716531	8.60571	12.938958	4.4575	0.766786	0.36131	5.464183	4.12221	3.011592	0.224845	21.225908	0.247046	1.354669	12.221363	0.210472	0.998302	1.236357	9.205116	0.117519	0.967881	5.201547	11.046342	1.214935	0.417014	1.28353	0.729184	0.7485
Phocea	0.002114	0.002054	0	0.015594	0.004773	0.002254	0.001703	0	0.004089	0.002172	0	0	0	0.002045	0	0	0	0	0.01413	0	0.002059	0	0	0	0.009926	0	0	0	0	0	0	0	0.004482	0.015938	0.006461	0	0	0	0	0	0	0	0	0	0	0	0.020973	0	0.002091
Planktotalea	0	0	0	0	0	0	0	0	0	0	0	0	0	0	0	0	0	0	0	0	0	0	0	0	0	0	0	0	0	0	0	0	0	0	0	0	0	0	0	0	0	0	0	0	0	0	0	0	0
Porphyromonas	0	0	0.002223	0	0	0	0	0	0	0.008689	0	0.007103	0.010202	0	0.006481	0.002162	0.003593	0.00777	0	0.008316	0	0.005533	0	0	0.00397	0.001895	0.001796	0	0.002095	0	0	0.018737	0.004482	0.003985	0.004307	0.001842	0	0.013865	0.008784	0.006168	0.002062	0.001963	0.004072	0	0.015548	0	0	0	0.002091
Prevotella	0.054973	0.067792	0.055574	0.042327	0.021478	0.078884	0.073226	0.023618	0.049071	0.017378	0.019164	0.088785	0.020404	0.036802	0.032404	0.008649	0	0	0	0.002079	0.039124	0.003689	0.010113	0.015761	0.00794	0.011371	0.030528	0.030109	0.010476	0.004346	0.008917	0.044969	0.031376	0.023908	0.077533	0.051582	0.079423	0.097057	0.050508	0.074019	0.020617	0.053008	0.036645	0.024662	0.068854	0.064448	0.035654	0.057232	0.064814
Prevotellamassilia	0.002114	0	0	0.008911	0	0	0.001703	0.004294	0.002045	0.002172	0	0.015981	0	0	0	0.004324	0.003593	0	0.002019	0.008316	0	1.291084	0.002023	0.00394	0.001985	0.00379	0	1.200602	0	0.002173	0	0.001874	0	0.005977	0.002154	0.003684	0	0.003466	0	0.01028	0.002062	0	0.111971	0.002242	0.002221	0.001896	0	0.008479	0
Priestia	0	0	0	0	0	0	0	0	0	0	0	0	0	0	0	0	0	0	0	0	0	0	0	0	0	0	0	0	0	0	0	0	0	0	0	0	0	0	0	0	0	0	0	0	0	0	0	0	0
Propionibacterium	0	0	0	0	0	0	0	0	0	0	0.001916	0	0	0	0	0	0	0	0	0	0	0	0	0	0	0	0	0	0	0	0	0	0	0	0	0	0	0	0	0	0	0	0	0	0	0	0	0.00212	0
Propionimicrobium	0	0	0	0	0	0	0	0	0	0	0	0	0	0	0	0	0	0	0	0	0	0	0	0	0	0	0	0	0	0	0	0	0	0	0	0	0	0	0	0	0	0	0	0	0	0	0	0	0
Propionispira	0	0	0	0	0	0.004508	0.001703	0	0	0	0	0	0	0	0	0	0.001796	0	0.020186	0	0.002059	0	0.072814	0	0	0	0	0	0	0	0	0	0	0	0	0	0	0	0	0	0.028864	0	0	0	0	0.001896	0.004195	0	0
Proteus	0	0	0	0	0	0	0	0	0	0	0	0	0	0	0	0	0	0	0	0	0	0	0	0	0	0	0	0	0	0	0	0	0	0	0	0.011053	0	0	0	0	0.020617	0	0	0	0	0	0	0	0
Providencia	0	0	0	0	0	0	0	0	0	0	0	0	0	0	0	0	0	0	0	0	0	0	0	0	0	0	0	0	0	0	0	0	0	0	0	0	0	0	0	0	0	0	0	0	0	0	0	0	0
Pseudoflavonifractor	0	0	0.002223	0.002228	0.0071590000000000004	0.024792	0	0	0.004089	0.002172	0	0	0	0	0	0.002162	0	0	0	0	0.002059	0.009222	0	0	0.001985	0	0	0.011291	0	0.004346	0	0	0	0	0	0.001842	0	0	0.002196	0.006168	0	0	0	0	0.002221	0	0	0	0.002091
Pseudomonas	0	0	0	0	0	0.002254	0.001703	0	0	0	0	0	0	0	0	0.004324	0	0	0	0	0	0	0	0	0	0	0	0	0	0	0	0.001874	0	0	0	0	0	0	0	0.002056	0	0	0.038681	0	0	0	0	0	0
Pseudoramibacter	0	0	0	0	0	0	0	0	0	0	0	0	0	0	0	0	0	0	0	0	0	0	0	0	0	0	0	0	0	0	0	0	0	0	0	0	0	0	0	0	0	0	0	0	0	0	0	0	0
Pseudoxanthomonas	0	0	0	0	0	0	0	0	0	0	0	0	0	0	0	0	0	0	0	0	0	0	0	0	0	0	0	0	0	0	0	0	0	0	0	0	0	0	0	0	0	0	0	0	0	0	0	0	0
Psychrobacter	0	0	0	0	0	0	0	0	0	0	0	0	0	0	0	0	0	0	0	0	0	0	0	0	0	0	0	0	0	0	0	0	0	0	0	0	0	0	0	0	0	0	0	0	0	0	0	0	0
Pyramidobacter	0	0	0	0	0	0	0.005109	0	0	0	0	0	0	0	0	0	0.010778	0	0	0	0	0	0.024271	0	0	0	0	0	0	0	0	0	0	0.001992	0	0.001842	0	0.001733	0	0	0	0	0	0	0	0.001896	0	0	0
Raoultibacter	0	0	0	0.002228	0.023865	0.006761	0	0.006441	0.004089	0	0	0.001776	0.00204	0	0.00216	0	0	0	0	0	0.002059	0	0	0	0	0	0	0	0.002095	0	0	0	0	0.127508	0	0	0.013899	0.003466	0.02196	0	0	0.009816	0	0	0.006663	0	0	0	0.004182
Rarimicrobium	0	0	0	0	0	0	0	0	0	0	0	0	0	0	0	0	0	0	0	0	0	0	0	0	0	0	0	0	0	0	0	0	0	0	0	0	0	0	0	0	0	0	0	0	0	0	0	0	0
Rhodococcus	0	0	0	0	0	0	0	0	0	0	0	0	0	0	0	0	0	0	0	0	0	0	0	0	0	0	0	0	0	0	0	0	0	0	0	0	0	0	0	0	0	0	0	0	0	0	0	0	0
Romboutsia	0.027486	0.092444	0.128932	0.022277	1.004701	0.770808	0.061306	0.068706	0.619518	0.013034	1.362565	10.315008	1.589472	0.034757	0.233307	0.134057	5.304568	0.05633	0.179653	0.074846	4.233589	0.940647	0.121357	0.015761	0.025806	0.316498	0.044894	0.146782	0.421128	0.145592	1.248328	0.033727	0.437024	2.340964	0.95193	0.149221	0.232313	0.722729	0.166897	0.03701	0.616457	0.883462	0.046824	1.174809	4.586545	0.070134	3.504541	0.843649	0.196533
Roseateles	0	0	0	0	0	0	0	0	0	0	0	0	0	0	0	0	0.001796	0	0	0	0	0	0	0	0	0	0	0	0	0	0	0	0	0	0	0	0	0	0	0	0	0	0	0	0	0	0	0	0
Roseburia	0.074002	3.005464	0.284539	1.251977	1.341193	0.256936	0.102176	2.606549	0.609295	0.821132	3.894138	0.239719	3.252397	3.025904	0.045365	0.572985	0.059279	0.73618	0.18369	0.031186	0.078247	0.817072	1.191319	0.240361	0.057568	0.090969	0.066443	1.473466	2.028117	2.744519	3.343736	0.475923	0.533393	0.047815	0.497502	0.040529	0.589719	0.145586	0.76641	0.234394	2.73179	0.394613	0.179153	1.087371	0.319837	0.424596	0.534804	0.110226	2.195321
Rothia	0.004229	0.002054	0.004446	0	0	0.004508	0.003406	0.004294	0.006134	0.002172	0	0.097663	0.00204	0.051113	0	0	0.057483	0.011655	0.016149	0	0.018532	0.003689	0	0	0	0.001895	0	0	0.002095	0.002173	0.002229	0	0	0	0.004307	0	0	0	0.004392	0.004112	0.002062	0	0.002036	0	0	0.001896	0.002097	0.006359	0
Ructibacterium	0	0	0.002223	0	0	0	0	0	0	0	0	0	0	0	0.00216	0	0	0	0	0	0	0	0	0	0	0	0	0.001882	0	0.002173	0.057958	0	0	0	0	0	0	0	0	0	0	0	0	0	0	0	0	0.00212	0
Ruminiclostridium	0	0	0	0	0	0	0	0	0	0	0	0	0	0	0	0	0	0	0	0	0	0	0	0	0	0	0	0	0	0	0	0	0	0	0	0	0	0	0	0	0	0	0	0	0	0	0	0	0
Ruminococcoides	0	0	0.002223	0	0	0	0	0.008588	0.010223	0	0	0	0	0	0	0	0	0.003885	0	0	0	0	0	0	0	0	0	0	0	0.002173	0.002229	0	0.004482	0	0.036613	0	0	0	0	0	0	0	0	0	0	0	0.018875	0	0
Ruminococcus	0.496871	0.047249	0.386796	1.080443	0.995155	0.897023	0.042573	2.675255	1.359668	1.075292	0.548092	1.132893	0.034687	0.020445	0.224666	0.032433	0.041316	0.91294	0.030279	1.370091	0.026769	0.094065	0.325641	0.047284	0.913151	0.032218	0.055668	0.109146	6.291772	0.723614	1.210432	0.275436	1.380547	0.4144	9.958649	1.015069	0.129063	0.077992	0.858642	1.13085	1.086531	0.316083	0.026466	0.295944	0.246541	0.041701	2.332166	0.044514	0.173535
Ruthenibacterium	0.150118	0.006163	0.013338	0.071287	0.009546	0	0	0.004294	0.02658	0.017378	0.003833	0.017757	0.010202	0	0.032404	0.008649	0.017963	0.003885	0.010093	6.740265	0.006177	0.009222	0.234623	0.00197	0.919107	0.011371	0.003592	0.005645	0.002095	0.006519	0.013375	0.003747	0.047064	0.288885	0.036613	0.01658	0.158847	0.005199	0.041724	0.01028	0	0.001963	0.002036	0.029146	0.008884	0.001896	0.192949	0.122944	0.029271
Saccharibacteria	0.021143	0	0.002223	0.004455	0.002386	0.011269	0.001703	0.002147	0.004089	0	0.001916	0.008878	0	0	0.023763	0.004324	0.100595	0.003885	0.004037	0.006237	0.002059	0	0	0	0	0.001895	0	0.001882	0.002095	0.002173	0.002229	0	0	0.011954	0.010768	0	0	0.019065	0	0.006168	0.016494	0.001963	0.02443	0.002242	0.017769	0	0.020973	0	0
Sarcina	0	0.008217	0	0	0.002386	0	0	0	0.008178	0	0	0.007103	0.00204	0	0	0.002162	0.001796	0	0	0	0	0	0	0	0	0	0	0.001882	0	0	0	0.003747	0.385477	0	0	0.001842	0	0.006933	0	0.008224	0.002062	0.00589	0.004072	0	0	0	0	0.004239	0.002091
Scardovia	0.006343	0	0	0	0	0	0.001703	0	0	0	0.001916	0	0	0	0	0	0	0	0	0.002079	0.004118	0	0	0	0	0	0	0	0	0	0	0	0	0.001992	0	0.003684	0	0.001733	0	0	0	0	0	0	0	0	0	0.00212	0
Schaalia	0.021143	0.008217	0.004446	0.002228	0.009546	0.006761	0.003406	0.017177	0.008178	0.002172	0.005749	0.021308	0	0.016356	0.00432	0.002162	0.167059	0.001942	0.020186	0.008316	0.012355	0.005533	0.004045	0	0.00794	0.007581	0.005387	0	0.002095	0.004346	0	0.003747	0.002241	0.039846	0.004307	0.018422	0	0.019065	0.035136	0.006168	0.01237	0.007853	0.008143	0	0.017769	0.003791	0.018875	0.033916	0.008363
Segatella	0.188177	0.174617	0.095587	0.138118	1.942582	16.063017	68.103947	0.156736	34.079617	0.108615	0.120734	61.034164	23.77474	0.226943	0.192262	0.168652	0.21556	0.102949	0.133226	0.230774	0.123548	72.643771	0.13147	2.884331	0.156824	5.609779	0.183167	48.338352	0.104758	20.982638	0.151583	0.142402	0.107575	0.061762	0.202447	0.130798	0.174731	72.659364	18.011727	21.239411	0.142259	38.432543	0.254479	0.208506	0.553051	47.560467	0.094377	0.45574	22.563717
Selenomonas	0	0	0	0	0	0	0	0	0	0	0	0	0	0.002045	0	0	0.001796	0.001942	0	0	0	0	0	0	0	0	0	0	0	0	0	0.001874	0	0	0	0.001842	0	0	0	0	0	0	0	0	0	0	0	0	0
Sellimonas	0.507442	0.010272	0.011115	0.013366	0.004773	0.006761	0.006812	0.010735	0	0.006517	0.030663	0	0.008162	0.006134	0.09073	0	0.003593	0.00777	0	0.002079	0	0	0.004045	0.00197	0.005955	0.009476	0.032324	0	0.002095	0.004346	0.004458	0	0.004482	0.019923	0.010768	0	0	0.006933	0.01098	0.004112	0.002062	0.007853	0.006107	0.004484	0.031095	0.003791	0.140517	0.00212	0.004182
Senegalimassilia	0	0	0	0	0.124096	0.162275	0	0	0	0	0	0.003551	0.00204	0	0	0	0	0.001942	0	0	0	0.001844	0	0.021672	0	0.001895	0	0.003764	0	0.002173	0	0	0	0.003985	0	0.003684	0.069495	0.001733	0.002196	0.002056	0	0.07264	0.032573	0	0.313173	0.001896	0.002097	0	0.002091
Shouchella	0	0	0	0	0	0	0	0	0	0	0	0	0	0	0	0	0	0	0	0	0	0	0	0	0	0	0	0	0	0	0	0	0	0	0	0	0	0	0	0	0	0	0	0	0	0	0	0	0
Shuttleworthia	0	0	0	0	0	0	0	0	0	0	0	0	0	0	0	0	0	0	0	0	0.002059	0	0	0	0	0	0	0	0	0	0	0	0	0	0	0	0	0	0	0	0	0	0.002036	0	0	0	0	0	0
Slackia	0	0	0	0.002228	0.023865	0.12396	0	0.008588	0.002045	0	0	0	0	0.038846	0	0	0	0.001942	0	0	0	0.001844	0	0	0	0	0	0.024464	0	0.004346	0	0	0	0	0	0	0	0.005199	0.090037	0	0	0.001963	0	0.002242	0.248762	0.011373	0	0	0
Sneathia	0.002114	0	0	0	0	0	0	0	0.004089	0.002172	0.001916	0.005327	0	0.004089	0	0	0	0	0	0	0	0.001844	0	0	0	0	0	0.001882	0	0	0	0.001874	0.006723	0.001992	0.012922	0.023949	0.001986	0	0.002196	0.002056	0.004123	0.003926	0.002036	0.060534	0.088843	0.132686	0.062918	0.097507	0.112902
Sodaliphilus	0.002114	0	0	0	0.004773	0.002254	0	0	0	0	0	0	0.00204	0.004089	0	0	0	0	0	0	0	0.003689	0	0.00197	0	0	0	0	0.006285	0	0	0	0	0	0	0	0	0.003466	0	0	0	0.003926	0	0	0	0	0	0	0.002091
Solibaculum	0.035944	0.004109	0	0.002228	0.002386	0.056346	0.010218	0.002147	0.002045	0.069514	0.042161	0.01243	0.226484	0.004089	0.064807	0	0.003593	0.066043	0	0.228695	0	0.027666	0	0	0.275931	0.100445	0	0.030109	0.00419	0.069536	0.002229	0.005621	0.094128	0.565816	0.002154	0.003684	0.025813	0.017332	0.155917	0.133646	0.371111	0.009816	0.028502	0.01121	0.013327	0.009478	0.329272	0	0.006272
Solobacterium	0	0	0	0	0	0	0	0	0	0	0	0	0	0	0	0	0.001796	0	0	0	0	0	0	0	0	0	0	0	0	0	0	0	0	0	0	0	0	0	0	0	0	0	0	0	0	0	0	0	0
Sphingobium	0	0.002054	0	0	0.002386	0.002254	0.005109	0	0	0	0	0	0.00204	0	0	0	0	0	0	0	0	0	0	0	0	0	0	0	0	0	0	0	0	0	0	0	0	0	0	0	0	0	0	0.002242	0	0.001896	0	0	0
Sphingomonas	0	0	0	0	0.002386	0	0	0	0	0	0	0	0	0	0	0	0	0	0	0	0	0	0	0	0	0	0	0	0	0	0	0	0	0	0.008615	0	0	0.003466	0	0	0	0.003926	0.002036	0	0.002221	0	0	0	0
Spodiobacter	0	0	0	0	0	0	0	0	0	0	0	0	0	0	0	0	0	0	0	0	0	0	0	0	0	0	0	0	0	0	0	0	0	0	0	0	0	0	0	0	0	0	0	0	0	0	0	0	0
Sporobacter	0	0	0.015561	0	0	0	0	0	0	0	0	0	0	0	0	0	0	0	0	0	0	0	0	0	0	0	0	0	0	0.002173	0.004458	0	0.002241	0.001992	0	0	0.005957	0	0.008784	0	0	0	0	0	0	0	0	0	0
Sporofaciens	1.093116	0.203377	0.095587	0.276237	0.107391	0.015777	0.037465	0.030059	0.040892	0.05648	0.055576	0.076355	0.079576	0.613359	1.706595	0.021622	0.158077	0.050503	1.188938	3.141437	1.311671	0.033199	0.845452	0.007881	0.289826	0.246375	0.244222	0.037636	1.602799	0.049979	0.022292	0.024358	0.450471	0.286893	0.396278	1.987768	0.019856	0.093591	0.037332	0.04729	0.900975	0.043191	0.012215	0.04484	0.031095	0.056866	0.93748	0.055113	0.123356
Staphylococcus	0.002114	0	0	0	0	0	0.001703	0	0	0	0.005749	0.001776	0	0	0	0	0	0	0	0.002079	0	0	0	0	0	0.001895	0	0	0	0	0	0	0	0	0	0.001842	0	0.001733	0	0	0	0	0	0	0	0	0	0.00212	0
Stecheria	0	0.002054	0	0	0	0.216367	0	0	0	0	0	0	0	0	0	0	0	0	0	0	0	0.018444	0	0	0	0	0	0	0	0.06519	0	0.001874	0	0	0	0	0	0	0	0	0	0.001963	0	0	0.002221	0	0	0	0
Stenotrophomonas	0	0	0	0	0	0	0	0	0	0	0	0	0	0	0	0	0	0	0	0	0	0	0	0	0	0	0	0	0	0	0	0	0	0	0	0	0	0	0	0	0	0	0	0	0	0	0	0	0
Stomatobaculum	0	0	0	0	0.002386	0	0	0.002147	0	0	0	0.001776	0	0.006134	0	0	0.007185	0	0	0	0.002059	0	0	0	0	0	0	0	0	0	0	0	0	0	0	0	0	0.001733	0	0	0	0	0.006107	0	0	0	0	0	0
Streptococcus	7.093623	0.158182	0.393464	0.07797	0.720712	0.286236	0.350805	1.054214	0.083829	0.22592	0.019164	0.071028	0.163232	1.400503	0.00432	0.07784	9.035549	1.151859	0.306823	0.178798	0.086484	0.964624	0.060678	0.013791	0.069479	0.29186	0.016162	0.099737	0.079616	0.143419	0.02675	0.033727	0.035858	0.057777	0.118453	0.09948	0.089351	0.105723	0.111997	0.014393	0.010309	0.107979	0.14658	0.248862	0.284299	0.284328	0.140517	4.409022	0.148446
Succinatimonas	0	0	0	0	0	0	0	0	0	0	0	0	0	0	0	0	0	0	0	0	0	0	0	0	0	0	0	0	0	0	0	0	0	0	0	0	0	0	0	0	0	0	0	0.024662	0	0	0	0	0
Succinivibrio	0.019029	0.008217	0.011115	0.008911	0.014319	11.41112	0.023841	0	0	0	0	0	0	0.004089	0	0	0	0	0	0	0	0.007378	0.002023	0	0	0	0	0	0	0.008692	0	0	0	0	0.008615	0	0	0	0	0	0	0.00589	0.010179	0	0	0	0	0	0
Suilimivivens	0.002114	0.008217	0.004446	0.002228	0.014319	0.013523	0	0.006441	0.619518	0.013034	0.009582	0.001776	0	0.004089	0.00216	0.045406	0	0	0	0.016632	0.002059	0.005533	0.024271	0	0.00397	0	0.001796	0.154309	0.006285	0.002173	0.017833	0	0	0.211185	0	0.071847	0	0.001733	0.028548	0.006168	0	0.003926	0.002036	0	0.006663	0.005687	0.004195	0.004239	0.012545
Sutterella	0.0148	0.006163	0.004446	0.004455	0.002386	0.027046	0.015326	0.128824	0.012268	0	0.231885	0.014206	0.018364	0.298501	0.00432	0.834613	0.005389	0.003885	1.168753	0.006237	1.138704	0.033199	0.014158	0.023642	0	0	0.01257	0.752729	0.010476	0.564984	0.004458	0.001874	0.008965	0.029885	0.051688	0.005527	0.045668	0.024264	0.015372	0.446172	0.098963	0.00589	0.012215	0	0.155476	0.001896	0.006292	0.012718	0.008363
Thermophilibacter	0	0	0	0	0	0	0	0	0	0	0	0	0	0	0	0	0	0	0	0	0	0	0	0	0	0	0	0	0	0	0	0	0	0	0	0	0	0	0	0	0	0.011779	0	0	0	0	0	0	0
Thomasclavelia	0.122632	0	0.004446	0.006683	0.002386	0.002254	0.001703	0	0	0	0.001916	0	0.00204	0	0.051846	0	0.03413	0.001942	0.002019	0.141375	0.004118	0	0.034384	0.00394	0.001985	0.001895	0	0	0.029332	0	0.002229	0.020611	0	0.035862	0	0	0	0.001733	0	0.006168	0.01237	0	0	0	0	0.001896	0	0.008479	0
Tractidigestivibacter	0	0	0	0	0.019092	0	0	0	0	0	0	0	0	0	0	0	0	0	0	0	0	0	0	0	0	0	0	0	0	0	0	0	0	0	0	0	0	0	0	0	0	0	0	0	0	0	0	0.00212	0
Turicibacter	0	0.006163	0	0.002228	0.004773	0.013523	0	0	0.002045	0	0	0.529157	0.010202	0.002045	0.008641	0.004324	0.003593	0.001942	0.032297	0	0.553908	0.022133	0.002023	0	0	0	0.001796	0	0	0	0.006687	0	0.017929	0.005977	0.006461	0.001842	0.001986	0	0.002196	0.002056	0.022679	0.113868	0.002036	0.002242	0	0	0	0	0.002091
Turicimonas	0	0	0	0	0	0	0	0	0	0	0	0	0	0	0	0	0	0	0	0	0	0	0	0	0	0	0	0	0	0	0	0	0	0	0	0	0	0	0	0	0	0	0	0	0	0	0	0	0
Unclassified	6.816644	15.791528	26.522174	7.569783	23.353936	11.755956	1.573516	16.281267	10.648347	7.281574	49.083	2.02074	14.825546	3.138353	6.173986	14.603559	1.178394	20.717921	4.473153	7.016778	3.881476	6.280202	33.043425	6.024785	4.643176	2.249597	4.069172	20.440346	17.865449	14.72218	13.91663	7.174443	21.705513	5.118244	8.438146	1.798018	8.307686	1.483587	14.579353	20.022206	13.81564	8.335951	23.05171	10.16972	10.332497	2.716279	12.829009	10.602849	22.084928
Ureaplasma	0.006343	0.008217	0.011115	0.011139	0.004773	0.004508	0.017029	0	0	0	0	0	0	0	0	0	0	0	0	0	0	0	0	0.00197	0	0	0	0	0	0.004346	0	0	0	0	0.002154	0.003684	0.003971	0.013865	0.008784	0.004112	0.002062	0.001963	0.002036	0.002242	0.004442	0.005687	0.002097	0.004239	0.002091
Vagococcus	0	0	0	0	0	0	0	0	0	0	0	0	0	0	0	0	0	0	0	0	0	0	0	0	0	0	0	0	0	0	0	0	0	0	0	0.001842	0	0	0	0	0	0	0	0	0	0	0	0	0
Varibaculum	0	0	0.002223	0	0	0	0	0	0	0	0	0	0	0	0	0	0	0	0	0	0	0	0	0	0	0	0	0	0	0	0	0	0.002241	0	0	0	0.003971	0	0	0	0	0	0	0.006726	0.011105	0.015164	0.004195	0.010599	0.016726
Veillonella	0.012686	0.18078	0.002223	0.006683	0.050116	0.033807	0.044276	0.354267	0.049071	0.015206	0.015331	0.02486	0.175474	0.554068	0.015122	0.006487	0.046705000000000003	0.73618	0.397658	0.010395	0.387118	0.116198	0.030339	0.017732	0.033747	0.022742	0.014366	0.069627	3.999665	0.041287	0.006687	0.007495	0.011206	0.001992	0.027998	2.663866	0.007942	0.814586	0.008784	0.01028	0.035049	0.053008	0.050896	0.042598	0.057748	0.083403	0.037751	0.909361	0.05436
Vescimonas	0.042287	0.043141	2.803157	0.089109	3.605947	5.186053	0.066415	0.972625	1.093868	0.16944	0.07474	0.033738	0.732504	0.010223	0.008641	0.105948	0.037723	0.025252	0.01413	0.010395	0.002059	0.193663	0.006068	0.013791	0.019851	0.017057	0.039507	0.263455	0.012571	1.677568	0.251895	0.095559	0.011206	0.105592	0.226137	0.005527	0.742609	0.072793	1.308826	0.694958	0.01237	0.14528	0.079397	0.524628	0.653	0.043597	0.050335	0.016958	2.373037
Victivallis	0	0	0	0	0.0071590000000000004	0.006761	0	0	0.002045	0.006517	0	0	0	0	0	0	0	0	0	0	0	0	0	0	0	0	0	0	0	0	0	0	0	0	0	0	0	0	0.046116	0.002056	0	0	0	0	0.015548	0	0	0	0
Waltera	0	0	0	0	0	0	0	0	0.006134	0	0	0	0	0	0	0	0	0	0	0	0	0	0	0	0	0	0	0	0	0.002173	0	0	0	0	0	0	0	0	0	0	0	0	0	0	0	0	0	0	0
Weissella	0.002114	0.004109	0	0.004455	0.014319	0.65361	0.269064	0.070853	0	0.002172	0.001916	0.060374	0	0.002045	0	0.002162	0	0.013597	0	0.002079	0.004118	0.007378	0	0	0	0	0	0	0.00419	0	0	0.001874	0.02017	0	0.004307	0.001842	0	0.005199	0.002196	0.002056	0.016494	0.00589	0.008143	0.002242	0	0.001896	0.134225	0	0
Winkia	0	0.006163	0	0.002228	0	0.004508	0	0	0	0	0	0	0	0	0	0	0	0	0	0	0	0	0	0	0.001985	0	0	0	0	0	0.002229	0.001874	0.002241	0	0	0	0.003971	0.019065	0.004392	0.002056	0.008247	0.007853	0.010179	0.004484	0.002221	0.001896	0.008389	0.004239	0.006272
Xylanibacter	0	0	0.006669	0	0	0	0	0	0	0	0.013415	0	0	0	0	0	0	0	0.012111	0	0	0	0	0	0	0	0.030528	0	0	0	0	0	0	0	0	0	0	0	0.019764	0	0	0	0	0	0	0	0.006292	0	0
Youxingia	0	0	0.004446	0	0	0	0	0	0.002045	0	0	0	0	0	0	0	0	0	0	0.002079	0	0	0	0	0	0	0	0	0	0	0.002229	0	0	0.001992	0	0	0	0	0.004392	0	0	0	0	0	0	0	0	0	0.002091
Zhenhengia	0	0	0	0	0	0	0	0	0	0	0	0	0	0	0	0	0	0	0	0	0	0	0	0	0	0	0	0	0	0	0	0	0	0	0	0	0	0	0	0	0	0	0	0	0	0	0	0	0
Zongyangia	0	0	0.006669	0	0.002386	0	0	0	0	0	0	0	0	0	0	0	0	0	0	0.016632	0	0	0	0	0	0	0	0	0	0	0.008917	0	0	0	0	0.003684	0	0	0	0	0	0	0	0	0	0	0	0	0
[truncated: 16 more columns]
