# Supplementary material for: Dynamic changes and clinical significance of the gut microbiota and serum metabolites in breast cancer onset, progression and chemotherapy intervention
Source: Front Oncol. 2026 May 14;16:1795317. doi: 10.3389/fonc.2026.1795317 (PMC13215807; doi:10.3389/fonc.2026.1795317)
Supplement: Supplementary file 7 [file Table4.xls]

Component	PCBC3	PCBC4	PCBC5	PCBC6	PCBC7	PCBC8	PCBC9	PCBC10	PCBC11	PCBC12	PCBC13	PCBC14	PCBC18	PCBC19	PCBC20	PCBC22	PCBC23	PCBC24	PCBC26	PCBC27	PCBC28	PCBC29	PCBC30	PCBC31	PCBC32	PCBC33	PCBC34	PCBC35	PCBC36	PCBC37	PCBC38	PCBC39	PCBC40	PCBC41	BBD1	BBD2	BBD3	BBD4	BBD5	BBD6	BBD8	BBD9	BBD12	BBD13	BBD14	BBD15	BBD16	BBD17	BBD18
0.563_320.0624634	142994.819629681	242896.94345824	84514.4906663857	163365.310212787	140162.362819313	214865.733417983	329052.755252208	315231.365722299	234853.399309949	175170.26671532	174544.363713162	160945.057339716	165019.488134988	129035.115041746	374135.753175374	161916.324546463	160562.726137105	121620.644444561	198062.039184438	151849.572716481	186851.901140609	142429.406793844	129939.068774276	157240.761149894	205343.667686566	212711.135539985	257530.568158214	166597.642944307	124160.116879631	194216.427467967	107296.013710061	208068.419693883	150401.337758834	167112.862625539	38514.5959120158	172610.188959212	113047.123952107	110614.551936329	126505.510959423	167603.250068594	129746.676416311	117016.177833299	147119.780956483	269156.944983501	156850.240813876	128142.762488109	233892.980873679	138422.791530927	141453.787442273
0.608_133.0142723	11477133.2474807	12188168.3459176	6496569.63782641	7286541.3316792	10118216.5645267	12831600.1609277	10124787.45	6630464.49386818	13225104.6531147	5860517.66443453	6720369.59430327	11228385.7529027	12172890.1495966	9367160.64571728	8339039.98650288	7865601.86253911	12859886.1735646	7545684.63635677	11605429.7418957	7823190.81133063	7595362.70259429	8900183.50761532	10871670.5116282	8895288.66382896	8543347.69959241	12094398.6382216	11449962.4902568	3837033.43988012	13428417.6318224	8597702.37387644	12512221.540484	10528413.5577889	13261092.4572232	8799213.4583953	6054803.41173177	6789258.07804882	8550227.31138019	7604269.6907294	8481156.01085649	9609073.67959767	6170589.04050635	6932764.14425758	5636366.25674709	8721754.18722117	4300188.85869039	9431396.12466321	9883621.72620625	12767068.7641832	10549815.1451817
0.608_145.0143204	6238123.44309076	4111251.67282491	2268599.77697132	2766351.59100038	5057921.93055169	5167828.77633147	5046119.97144811	2113654.24524243	3505990.59523034	3622036.83960254	3768313.28713497	3346326.71063692	4339414.65603518	3324182.69582303	3530191.02672117	2652184.30664429	3657836.41612088	2791522.88891483	3551484.90614662	2919367.10955438	3969913.56308985	5891311.52798125	4160441.36955386	3452426.57792803	3216627.89288116	5260646.26836223	4024452.5502429	1540292.7738867	2883684.5484376	3274865.63793095	4825259.7120515	2974679.99139615	5625705.40535768	2957161.66251701	3191343.86796166	3522894.36215221	3201370.33969346	2325503.42746999	2956640.90874669	3971158.77341167	1952725.19279525	2874117.50484987	2549647.41675457	4975123.79203352	1979703.39535961	4656962.64333639	4005361.93773794	5470147.6147711	2861533.3937861
0.634_205.0923229	720272.395255285	1798822.13149483	1407711.443	1284132.56858913	2497860.04140079	3001692.31698836	969579.095026794	1621349.06629548	24360630.0765615	907143.433813029	792348.129772696	846975.40491151	703188.297621333	513405.90198463	2017171.43466256	901322.105373431	1957329.54884019	639969.301041116	10559241.9428113	29282755.8714015	1172340.03874296	658433.11827034	783531.583169837	1654140.355	1179037.60757968	584632.148811016	2129675.43057648	7788494.58689269	757937.953705817	1065604.07395339	5104438.53433454	1721871.07166479	1334261.53234343	1659967.6783874	488340.838568369	747741.158072665	1013799.04966342	455104.845807545	830554.197309604	1340453.72790562	1062781.33047221	619675.975393357	1677917.41674036	1080818.38888055	876429.533831604	1010302.68110095	2281387.02664092	859644.730945841	1279092.17822689
0.646_146.0459456	20425057.4621689	18830007.2465888	8492842.21888459	10166762.461149	18740633.0201951	22572768.8806702	19271325.7437008	21965612.6608275	14147651.8402447	15985418.0710349	18355265.1879202	15222745.2793169	10325105.0223352	11915452.6054442	23601063.1896976	10743264.3643139	19622389.4033824	15237495.8312715	10891461.9454969	10351890.4232413	20197868.5205521	13995700.2601607	15111920.9019884	14998930.2878692	17266609.2026512	20063173.994144302	17604546.3134057	15283348.0345216	7686997.60029169	9422984.06133384	17284140.922985	17590036.5764027	17679385.7551853	12794517.2999481	8355148.79507327	12062488.9706494	7606320.42460532	8731788.7900814	11015197.9830068	7411249.00240386	8060794.50505487	11294263.2937685	12818951.3526371	26817523.9544264	9943376.19902681	11401100.256097	19564730.4351922	10771519.3503032	7807502.03890883
0.687_225.0345280	24372915.758716	13676444.8761736	8387341.19409977	11118276.4446973	6813076.57547466	10119935.4365735	12760521.9181066	17065462.7392488	6700868.13536676	15595522.649676	11299092.0767478	18532083.0459922	15235930.1899795	9810702.97560609	16617486.6751421	15568515.5567399	7667132.99802733	7769412.20362289	11488930.3868752	12005623.1372173	12286387.5344376	8063741.0343904	8777757.47164488	24636606.8298963	8618419.75816932	29435565.9693892	11588415.2760947	6955878.22745218	10284742.1547653	9622855.6197642	6412425.1038424	14363974.9695815	7175684.61032122	5789555.18534486	16201780.8149184	10611332.6219278	4752349.90597914	19165214.3757513	7848476.38013141	7321663.16465165	10717347.3708544	16085844.6713612	5061309.06904422	6702179.70807137	5828931.70273201	8481360.04428668	14209616.6082755	4663435.02046481	8035486.81439962
0.693_318.0808537	14949783.5120135	4764076.80425113	5950792.82630129	2214570.05651732	5696253.86906859	4344004.85079667	7980260.74308334	4051411.68255487	11052084.5323682	6626700.65391666	10637467.7787742	11140602.452696	4428210.18724678	6139991.64860224	7364373.43628932	5680230.74308628	9178751.79787634	4555960.37745306	8371423.97185126	2321348.84719139	5389803.69697127	5512455.50349947	4684004.418	6476669.72641512	5443252.86525611	7314793.49746492	7784640.85019346	6196629.88178332	3220990.80412214	3727264.30017491	4174224.78597381	10346306.0357208	4457323.06406728	4981745.77106865	3112711.82503413	5919089.20338729	9691189.25576201	6364422.28559743	4064931.83047013	1917682.82343678	2469391.71549826	7655011.61710498	3804650.07659907	3778077.89908189	3654195.12700867	3771939.6463782	7722573.01049645	4915965.17091225	5824187.45490124
0.697_148.0604989	27463177.893311	33002912.1659731	17975625.2297631	21226662.5185638	37972677.7099442	41723430.7340189	36486987.6740887	17320788.4298441	21965271.4461059	21550906.0875092	35537015.5651869	30123928.4943763	19077405.4877992	21134867.8896038	45668684.1921695	22454996.1855313	27342830.976783	30454564.0162281	22204605.3292981	21184847.646928	35863550.7224054	27957670.0400583	14170033.0542726	20921030.7423164	31654932.6048803	36320316.8388888	29163642.8663694	11254314.6629466	8161871.61771092	13143745.0693201	14544353.4652839	34564604.2849094	15696242.4625923	19404428.1339466	12289614.47	12545842.0874492	10957269.8057385	10945099.6767524	9735298.15057488	14913064.6616591	16571132.1393912	14133862.9590447	12252240.648726	52632242.9570188	22492887.2635397	24353023.310169	32815415.8421246	17436686.0906795	12617097.0171906
0.697_269.0876945	161179910.129133	143529206.690245	79967122.6729696	80249114.495993	116597094.273394	117784078.921683	146467041.807044	104351079.5	140294710.809638	120320131.058571	140631018.462732	103865137.372899	119193818.222936	114713376.268791	73571522.0536847	107260129.276686	137488435.61743	83540050.4166574	71589934.0766361	78185392.2272494	108356638.968578	85539441.8276516	117690044.218682	108203638.153919	101593677.778036	133056127.113749	121915955.77561	79909747.4025518	88950955.6782612	83334294.2123752	114537384.870182	121749969.947478	124260800.668688	80485351.8822559	95378496.180699	91818205.6070758	81650317.6593952	71810883.2313001	60422455.6564033	98568490.1274605	89030215.600876	95720422.5654189	94203447.2975839	99098462.1786576	76664081.0940177	101502187.628208	98816223.4548557	98710188.8780315	86902956.5086642
0.697_379.9288958	2173184.49068383	713769.849291076	405749.776308454	555688.721679008	696844.58485908	812147.7464	890368.864238898	834110.114972758	903994.329891274	826740.722900964	1375461.55443044	881098.556530013	1242963.34734448	901148.704096592	20546013.6876695	1049028.58809741	750647.928824816	787700.585775323	644965.609531414	576966.098274273	983605.567030394	799783.319166292	915524.192532193	960456.691467836	805226.009350033	1546791.74969138	695347.956422572	729850.844461004	991075.128585421	757907.471523661	983166.669163474	893904.91681083	972283.778662111	786394.496084182	719461.646001423	1031541.35221575	833329.77816104	726844.790816982	602148.626706717	724459.668211221	761182.316531497	543196.436723309	885044.596626297	937387.748759956	697144.930712004	865695.886760629	926884.171854507	482220.154144209	942773.3924
0.709_177.0872349	2219429.62444147	1970961.56553623	1074683.51353053	1583561.44339881	1745238.51374096	2483121.29818462	2157381.07642143	1803673.24772143	2108217.29728198	1508628.70999884	2188999.1781679	4160887.86272918	1560860.21449902	2124203.1411743	2836575.19438257	1870242.59482159	1812448.57969121	1701288.05758514	2820116.99849221	1577489.00240309	6627747.51308011	1622994.16231652	1616509.25825267	2627854.92168314	2719418.70277131	2166872.62190933	2255783.50565532	2402285.67670551	1415866.2672295	929484.645361063	1438490.19409202	1779197.68077272	1224375.67109247	1844959.96013914	1756733.92589586	2252465.88767888	1728299.52540216	1360367.29632927	1108746.75585439	2172066.68972796	1541256.14641635	2292072.11801456	1309592.38960875	2992680.92649062	1671790.84239935	1164778.85307865	2996534.91137466	415228.695699964	1498041.79436715
0.714_129.0659154	5541313.88107551	11064726.2404124	49059819.5860488	7901786.69728971	20701703.8743609	14459097.9935206	56962769.4196034	13918869.5660713	15879851.8684273	36457094.5552595	18869231.3681954	35339784.8234421	31419498.3420813	20700002.2890108	24398831.1790757	13832713.8135081	44886384.2262732	20046889.7563451	38989503.9747865	11568866.8998607	32338995.4054159	11128250.9667196	20286865.4396429	9496882.31783125	28569677.8538047	19141127.0658778	21360217.4173745	10244438.2082514	27387642.4780924	13261240.2243767	12960997.5761779	55077164.8965153	55938584.8136448	14478424.2318841	16356450.7971087	17684255.9168626	26713636.7631525	51453375.4412222	10543890.4122147	9958944.48496157	12394949.5918762	41401150.6677121	8792642.55791544	9281241.57615912	10096254.0950888	7584763.60770081	18027008.9926448	45293184.6203278	19617614.2365178
0.715_133.0801578	10686061.7254222	4288867.76312438	2866101.19337555	7293293.88773449	8437315.39899318	7993370.8204013	7583737.05930209	15024037.2879342	5177805.16984986	5045355.10148519	6224214.90349565	5485221.6148759	1684298.49816376	5951671.2750791	6832661.00408762	10315241.1214982	2147003.54181564	14130006.8240372	1708786.14999942	8570770.97445774	4530963.79099938	7108964.76882555	10870991.9047488	14726080.5768882	2817843.7183528	4307539.34281998	5478051.29670085	10949947.0994583	2167079.11753501	6252934.45448209	9280650.04640695	2732615.7686271	3205024.77753562	9453362.56488543	12997900.289604	7028326.52952617	4017657.6538639	5219525.94553131	9433211.76193913	9311676.22389772	6209474.34982645	4917006.17478806	11161936.0778792	5036265.03077675	10965329.1085904	7382291.73264574	14664685.4598321	4192455.07469966	6200744.9604594
0.724_117.0740056	21204755.0290198	27194452.6759965	21711656.6920514	43428343.6485181	20361779.7666666	22745145.8406463	38359162.4269681	28839361.087068502	36083444.8642188	25786170.2148515	22461516.7947166	33717460.8089397	38235202.5248253	24305678.859762	23367351.1627157	13095405.4425809	29370680.0065379	38724089.9215393	40983605.707196	17802846.884020202	42572667.5717289	33164022.7255902	31493790.8781392	29045749.8769232	25591998.6212847	25657431.6382932	30250540.5944513	35898492.1914245	41826546.301226	19004777.8952545	26894467.8482596	29309111.2756239	40800296.6240533	17806827.7617208	14851158.5239946	28173601.3022625	30613742.3335772	22570622.4293944	18667118.5838419	18574377.1776553	15949228.0565763	26335403.3317714	17618828.9271677	19969431.5949056	14644929.6108962	20200496.7986302	25455923.6307344	29165367.1552336	22792673.2403931
0.724_144.1486496	1094365.71118248	1335580.18694599	1721702.74520009	3145967.11526361	1606909.93250438	24696957.0680132	2528867.15036672	1312176.41342475	725594.573940047	1433289.39958607	762925.966546292	7140885.20092146	2864664.89605123	940284.507832254	5047987.30390005	219885.664503975	563388.965910859	583698.703272302	1552618.72878551	14134830.5026312	2513246.64097755	1905523.00985501	2184552.14681837	963921.019054182	627469.357009509	7879969.67487234	10520036.3223597	929578.44686496	2401436.6485237	970225.595230238	1273334.64839832	804488.434353808	9490378.80829811	1293372.83356963	2125864.58911839	1441927.20720904	723394.934024716	2474679.39362711	1869110.87515107	204202.052735859	808763.801485174	1166761.94897409	849214.132465079	1327193.87169688	1267420.19355997	765647.793133006	555481.103262651	832061.7926	637179.245538361
0.724_70.0652637	9382435.56239634	10204993.1392011	9797483.31198244	12218801.5915161	10626428.4248816	11790021.116454	12405264.7370244	14693288.4171458	16435694.251475	7033964.70498424	8802026.19198388	9439366.72980887	20152871.0742043	13948383.7753781	16926905.9813701	4988692.8293157	15143387.8248041	9526897.70858195	27823351.4675211	6206387.41603831	12497684.1386017	17501509.934845	11441483.0910203	11617161.0637888	18641688.7196767	8091858.63596002	9096366.82684326	11550024.2064655	20260682.9236851	10576418.8869945	14209932.7622308	10064239.8089786	20700239.7488136	8677355.2129554	6974058.37347984	10231521.4528191	10267247.6148531	9194754.81788525	9626315.71084212	9915246.76623668	6527436.80428562	9829607.83965646	8330304.30821736	10161702.1835821	7188420.23339539	9751696.09467866	7591227.48546765	13655020.6917344	8616845.35921011
0.733_666.5260864	565039.767967376	1779598.56619483	2213841.04695687	1908582.12067748	2069925.98606051	2022211.39360646	1606710.60513572	1653294.20692787	1422612.75512415	2051488.33337507	1794699.09949859	1594019.07520753	1942851.97742267	2485242.34763021	2064859.40288521	2304070.17967529	1633603.87589934	2083033.92738793	1922919.55273515	2486283.22978009	2079184.85232617	2258485.38858683	2340539.2780645	1547705.67677811	2543617.36541438	1496110.97551121	2117934.98694818	2231220.86668299	2652624.59207618	2637712.53398436	1942114.54694951	2028427.79184221	1881147.78727354	2474087.26773474	2236488.05412777	2606500.37292274	2457269.21763765	1521197.57594092	2238463.609	2803775.57994704	3325865.86102718	1651876.28938147	2699406.48805581	2102505.70965149	3132685.44003651	3125091.29616099	1790164.00798946	3321228.29122596	2680206.38584591
0.741_130.1260694	1500644.32292985	73733195.3354933	818101.988379973	756250.083149926	881468.804095367	17634697.6228451	871261.552417352	1134701.4439233	755975.286570233	1193582.71533806	1497930.46637656	1224289.09753573	1017610.2474709	2552919.72164481	27522520.5706941	956864.488421585	1389456.41418019	1075356.16895896	870584.378066961	1205794.1422982	768814.362522286	1005998.66115504	936611.737961004	7360698.8806462	1012345.77742015	999378.164920728	1222711.66048906	696391.876655996	1365769.3023071	1160364.2996495	826347.611078912	892641.706370717	1279988.28141188	893134.425959765	1234536.77233455	742838.707026947	958070.822486605	2633302.68460609	835750.915246484	991639.406546706	624836.612847552	1594571.96169004	58035.4780131408	632967.654302513	929803.544952889	1103958.90029007	1027159.77278858	1309158.4496955	1151944.93011943
0.742_248.9044312	1041037.68467877	812971.37807229	586026.395426356	689125.76706128	539023.225592014	454502.991181005	1111926.58044311	406965.688436723	958077.129273511	523853.286455936	671560.284232677	494131.177306834	457653.075621904	627516.219125558	462037.143111158	469520.764219879	876204.341866424	598107.277392371	1020618.57119755	22662527.5699434	784193.307449721	914106.908257384	665377.377359245	416447.2149	578195.906162823	749920.515251724	21712093.9066467	556850.014337429	250300.654213203	619917.203010573	1291792.50204541	642524.991777867	431852.883139643	621192.340890957	423279.096254454	626713.067535377	521344.437483856	457652.811611173	400617.98341764	780068.884179216	525297.445065181	614723.374196228	500917.041763283	520039.887976675	559510.120324144	968150.233341299	494482.016707965	948224.926442062	469226.503749957
0.777_333.0941930	512310.392988025	932950.15008829	356256.293413071	518686.541036034	922312.312719905	1054151.81999017	1491976.74580957	436358.607253523	1387224.11421104	1295831.57834666	790838.25133885	678422.244592408	424676.285849248	769269.267635371	693873.229579035	685097.703081322	905058.029683106	347506.86500512	160128.5509	1112734.33134022	459230.728115513	524233.184355125	974066.207280216	886305.216069908	1056767.35976117	758117.79775173	1019429.51014638	416623.200723443	416675.977570664	789724.130559656	628165.257105907	631037.125816359	620681.152708469	656266.624863644	530226.023901263	415154.403810052	403436.302094751	265535.540486302	563212.285854192	764124.326483851	432246.073895051	646962.200926316	645051.243784583	1176032.94533362	450631.411039538	654368.235902023	596230.815959657	437406.230977341	311990.836385673
0.791_463.8071617	171747.025901149	243689.908405872	154300.364579801	594271.256819083	289772.159524088	1723980.71104555	280633.357127742	1039681.4794448	387367.202602535	230205.094190245	181960.21376004	272314.666324493	308887.831044448	168985.348155986	5224580.12075836	202941.635598024	154951.793809812	142046.025245175	6945427.93514435	17980142.5500276	486807.617936415	362904.609292856	176549.330114355	370178.968298802	222001.17505625	182626.657444414	321966.495719616	278759.158667291	221083.567198142	197798.964839949	6784337.51194378	248714.008853296	457931.196286574	781889.52748954	200975.487311188	165434.10645839	261355.986273257	263481.477115662	568639.192973057	127920.241899109	210279.948600522	599777.436541427	148344.862263117	227454.521783651	188704.597162392	192721.081066747	262186.983810443	208900.699167873	191477.820064321
0.800_209.9907927	900473.32385618	187024.717522009	274088.119965083	596133.337903137	221792.428367153	220698.644394956	291714.679851161	511089.781742844	300500.556712991	346979.948538378	121845.888226579	7696388.59360135	236240.427984653	293744.32521133	6006553.02419772	246197.178803397	132119.609384143	110522.324505272	6915668.62371041	7867125.54923761	400886.960174005	569010.244592936	157868.200345072	362152.982539182	252968.111090485	193875.529517888	259617.810654739	205094.832237198	154569.866766646	271086.415562883	3272527.60239383	183298.554028994	362514.345956627	652253.862392024	190974.191467404	208570.197394061	114027.598167208	698982.753571304	666751.313215177	262473.238832267	183988.143198739	559163.622128027	233066.263665855	201133.302123208	107650.849814392	131721.709759102	254205.289994459	160605.655728612	116796.857778356
0.829_295.0535244	209928.768058424	125994.450767009	131962.643054877	144577.306684729	150875.973163058	2221651.72219773	863978.561144547	160876.200399891	568041.837323073	129248.910283682	169023.40899424	160012.580869395	222813.399518458	118145.686153975	139051.220938914	155251.25564369	175908.651272101	106128.861050436	150845.147119772	536377.045123124	154146.591964674	164695.301624136	436802.745969438	107632.212422707	220677.427693492	179649.64489888	221623.319941229	166598.187100271	167327.378972275	173561.512708845	1077371.37317786	131267.88530484	166526.114389642	126772.885264211	106133.541107199	133511.408671027	154930.778797848	88517.8755943207	116720.235803718	206240.50106785	140802.804083874	115586.646868785	428259.942507655	141791.619229575	199580.791488858	155280.755759041	157957.676123587	173289.478162399	106292.062934411
0.829_660.6252723	315487.944012302	381408.90081476	4219782.66823639	241169.417133116	275776.546920573	564800.248295164	486648.605974649	468569.008343328	282796.344063632	432240.348948545	329535.761899536	198912.315397008	256430.052131965	445721.674838618	488991.184359539	412996.329015895	269661.935736097	505116.973080393	1724465.33503792	234482.858933388	258531.312277353	511586.265675395	245823.123651301	446895.413490289	179859.214165891	305827.589719943	363266.077998251	7379965.17885866	438890.595312292	303564.043860261	10055085.5963065	411662.667422908	225709.390252382	336354.498034247	405205.713528659	333960.876912359	199225.005583622	279597.644655546	303266.420307457	288933.969783546	223166.159971971	329256.296020287	226084.409262038	279531.781001787	302850.715924268	261960.118009976	377311.138102651	380686.310782666	328860.895138483
0.846_372.8286209	226427.611503917	297405.0448	195622.689309043	212014.222764192	248064.010418256	508577.49103625	364509.036539892	307955.850803238	191715.426413307	286592.645743094	240827.14438347	4845634.76624739	228155.912134102	335810.416257834	265399.920539747	232027.910685169	238092.97501135	219172.732897607	215107.960380457	204301.793208896	163280.420870715	218401.629851684	313992.911025393	348692.490509309	268449.059440655	276935.442451843	389274.119697763	6723956.53187893	260550.216972076	184885.470758186	205448.869746189	270100.137326963	202480.113843538	266505.637539469	395229.993133363	311602.800420249	163804.214936146	517448.433082927	143763.750719533	227679.414284551	153788.968431338	242746.658342179	149840.618592197	223495.079742745	235347.475497137	214111.169914672	331972.024048946	321198.273044429	279646.06706332
0.846_548.8988376	572434.820953244	289685.415270182	3709718.59266824	213485.299378135	257559.369954799	433271.241911687	515601.629822206	257198.295706708	208988.808567138	272275.583494857	279327.151179848	271736.34525325	314652.26422296	225443.564057589	223030.178089543	196432.872075112	236490.270153586	201790.084887161	262072.154146779	159765.947426166	145162.845808061	433918.359667831	196093.896405547	443508.593626536	158582.707075248	542575.305546427	209349.012280833	123052.231934281	214334.758760233	165005.814880294	5819477.288	151569.752274223	187251.795428841	247444.641674745	377770.674240667	231511.009717886	150971.279641035	144295.712066116	157903.536780385	164795.2411	147468.469139887	219516.524831068	155887.751079445	229034.541495689	212229.203015574	236108.457746033	327516.702970446	160362.20145067	242837.300517279
0.866_316.0696822	797164.137040133	332027.343673453	3538057.66539353	148251.643221927	244278.343664489	332102.766335428	605279.931902299	326758.09885367	209179.71739068	196023.979850569	232453.655641067	301888.808669812	272454.126991174	253581.745485532	243648.464817141	195280.146572908	269669.517514252	192937.237205118	7262520.84299132	91451.0704069513	183125.827008052	168657.851278658	268236.468693253	595683.605740615	205903.559581078	565954.348207719	329857.111314737	5619419.71683935	234818.331842307	178565.901090877	194205.510612212	254308.616561204	264736.19324669	209783.601282533	271000.778647227	190156.148637058	159738.068621353	180097.46856054	163021.361687647	150345.536878545	209571.481107257	314741.257722776	183019.333542326	210488.343543718	222719.284403303	239033.820316798	354342.281766149	164064.246883132	176654.184045357
0.901_519.8328407	143669.113362567	573627.851192618	498549.612743026	733549.74978611	259275.526580669	120992.507551754	167838.761861439	146525.881369512	122475.980490635	134747.907638907	143275.198066515	142018.378107333	120500.433491782	134996.8943	134689.570861563	166003.844525064	143916.608003633	192655.566426663	151097.306739806	198060.841444537	287601.725319573	173312.174580431	150354.509298032	201440.822495778	147565.458672803	125378.339589784	203777.628808435	214451.008329655	166473.948502655	152721.64912083	705910.769806791	167816.282025919	115529.85808182	144129.970209663	129440.43852582	138273.810422079	139619.645622842	132942.960472367	171721.165958138	135136.146356049	146877.913235709	209292.447091582	133863.177621396	95266.0998732045	158322.471850834	147454.419583753	155599.928665798	161963.415331215	163248.663103044
0.913_185.0615522	162071.860441472	215254.124825161	147338.244312751	330470.001493327	120099.733362163	2639704.5368855	133619.045553583	339680.458192567	152152.610074823	175214.264563128	118605.811368473	174778.178156366	114561.793261435	3352476.13154498	3721156.26282594	116516.861896676	146126.390875761	737461.789542134	185138.458972539	2766063.82861025	113537.716994879	127039.98072913	159979.190092592	120773.428589864	135355.494304626	117247.42396031	145407.32923391	153455.552810868	110693.153589914	111922.674699401	178945.270467337	150482.62917279	108328.499690631	154295.465225757	155149.795961526	144438.499595009	166430.244268291	158947.627818742	149706.456635525	122645.066885818	129840.075362545	168408.609405943	156445.025664068	129743.299464932	163386.887420216	148041.827354793	144695.589224959	162304.209290947	133617.051806537
1.048_366.1092302	1580317.88845379	1017092.0170332	557890.105979535	470971.512805252	724270.945627896	1312396.87808347	1324708.60290575	1208482.51334429	806435.653009773	909401.938562144	1516906.80487173	1422575.93532973	1287371.25184902	572499.133006737	1111492.72707033	719875.749978833	1236127.52746951	704526.387249965	514376.192975994	666079.369533035	822596.332849894	841447.034552775	986701.891121542	1312285.07761521	1000892.78053426	810907.040034309	766535.488371397	1205746.96077026	920484.791852604	1126485.11600799	970197.942313063	851221.66037179006	882463.542626256	649806.390245782	466241.178692266	586599.050967947	860173.370762844	1226170.99772933	551461.757973096	428897.301608673	819252.137621504	1112238.93228448	757554.780628693	1200007.9448601	583950.547798717	468256.686597898	726845.79636574094	301254.885489467	483105.928093156
1.156_175.0611700	1943692.56864146	44821.1447290153	42773.6772882855	59203.2405559191	84268.7564275423	1381989.34029707	68218.7314690785	115786.117327696	806908.927278315	68401.2115039039	81343.0089084409	111044.470563778	75106.2828400255	176834.651342129	80280.1837316443	177763.256361856	122077.469091731	58164.8714810178	78882.5324198384	7007722.05736713	398717.503878221	499482.81374198	210569.931656393	47763.5647186464	173510.885172277	1486308.63389256	58918.6891315218	63334.3211641908	118949.46630649	92185.526541818	77476.9494633486	196875.011356428	113626.923471928	75853.0535897172	84604.6944262547	81193.1064557203	74201.7453102918	188757.776243091	89523.3733607076	137161.505542731	66855.3932339279	71204.9451343574	71311.5264881363	91975.0460021406	90951.2976369409	62011.0466928621	48536.713910051	55650.0528662503	67854.1613929366
1.197_153.0408146	3408944.12858959	2697680.45359288	2064302.28000521	2766780.21068732	4620317.15992528	3783870.3237285	3250374.25202818	1668980.80989474	6900774.97370579	3835887.06389082	3417747.48422677	2455525.82072109	2397139.34562558	2186615.72565382	1339623.5430729	2326835.07452201	4149803.4282255	2159258.06298178	2143411.26880159	3790265.4768164	1350927.24065292	3006775.28764926	5132535.38706515	2626993.92664848	2282903.99648292	2346292.91895415	2660281.52988275	2033603.6373805	2647221.11348806	2505317.54232404	1916657.12054084	2164779.33664833	751406.602561965	2088680.33056801	1751472.80471344	1714344.19649336	1534806.57513846	2739918.32509626	2899727.17190423	2809308.22982323	2799392.66615868	1233401.53908115	3573619.57885332	3195718.86176846	2169451.96279691	2336503.78654037	2672823.52003587	1073730.31942944	2215486.37402572
1.211_218.0483875	2372008.61601693	5367257.57898459	1106098.21296712	2312855.97675721	676865.935542625	2717302.18311805	443587.899843438	1853283.7587405299	5801681.87215618	588408.827243841	279415.046430109	3374272.61866201	679160.319334211	5416086.56371894	30500358.7208131	378715.0208	2941667.41602757	1571010.40041492	9850759.06330035	8204692.53402258	136349.405720751	1505442.26113118	1622269.76655826	168198.597148553	553922.288849645	1798776.58894682	4279882.96081483	210421.761178408	498488.651540418	524729.003299469	2879293.19302977	603261.851838136	424651.606752931	3604409.27496647	1885332.45272574	1013784.5557716	244129.057027231	1082223.47576188	527175.115859464	417149.533245205	682429.294634143	167665.700470972	434318.925939365	455970.36035247	1335673.89882534	811473.077456318	152835.297582068	310343.344332588	2299171.10983006
1.465_164.0578352	110599.91054403	73115.5739015304	29956.1835934026	420231.456750544	96448.6810768705	158410.328448058	72374.6738864238	73941.2920529192	1884237.75036117	80026.6016393644	91832.5882386229	1669703.95451336	97649.4722536472	142396.148436534	135096.021711043	153132.803180844	93334.5805601476	115154.16606308	103577.20596385	3596347.66654765	258514.577022296	466517.307187489	150948.362250155	130925.903694284	233121.812519161	115373.764601035	140112.472969794	146600.708007701	98547.5687403525	349348.100716763	91550.5317425055	66722.5489081333	82612.8471825449	488480.918053179	54915.8761661665	111838.155833974	50376.3643842819	193167.260862993	151326.141276042	210661.200669835	94040.8947687736	244843.3125	104203.664698842	143684.650444282	139964.916669755	79797.2712826934	206985.496021816	213054.518059568	145893.719524622
1.548_212.0918263	1366725.10479821	1138696.55030073	3316597.15455471	1141077.53261554	1218585.6928542	1306604.69411516	1399909.83116244	1274152.74862459	59887640.2873781	1572181.46764707	1599848.72646132	1244523.73611855	1357997.72366911	1514112.47183303	2379523.58393169	1157028.50717703	1490814.8766879	1563659.99849814	2327804.094	1262741.63905681	1321183.31747033	1229489.9810735	1311299.65956546	1148864.39418744	1370047.84331253	1025468.22649883	3106950.11854941	974676.148861599	1770222.27485927	1582259.2839808	1849086.05924923	1689094.79031665	1007591.92351665	4693407.51159925	1264740.85000993	1325353.34184227	1423786.23851522	1613045.57919794	1160551.13494492	1298446.81923499	829898.592844674	828199.206708772	723283.358984758	1411114.29678072	1334760.24596405	1193742.87571035	1429412.86928022	1355095.12903545	1566660.59999399
1.577_271.0924193	810095.552964017	4063897.62928923	3707722.089	4622619.35615115	790124.487317648	827546.564722694	970452.465497677	1291327.36475876	1086069.15757342	1605835.21056797	938217.270407418	240794.65033412701	862789.709658827	939615.495848935	922061.503516453	1174859.17155398	1296432.44490247	1128836.38724439	1148372.87383028	1080547.41578285	1291502.3869341	699075.677614308	972779.493828003	1060032.53380197	1164044.50088816	347775.653171674	816569.625361952	1357222.38561995	1558758.21790584	1104791.66329803	744962.631269086	1891727.93714168	988018.925252389	983104.841194305	960231.621006053	872533.660423268	301338.14150056	1983617.12823185	1057954.77354562	681455.703035051	253954.746328665	324353.999178394	571497.583894261	518119.913875718	867554.763528798	910922.77018672	1228610.51707607	813665.081103323	682970.928863949
1.689_246.0076225	231295.752760897	14400062.9800979	382924.262295405	625135.200127173	304729.016488596	4200366.21290497	228698.918139448	544800.443935342	3143579.00969258	215060.783511467	246683.796924561	4460155.22639932	407544.455768267	387804.78319881	535601.736245855	283692.265905422	880468.178122526	835040.987844847	289850.772853697	12334341.7727208	2964095.01907102	262134.240323801	506510.439102894	182810.946529456	444546.75823908	243646.186997021	829539.846044488	296093.795996887	362877.632567322	1749459.09624767	4418210.91729009	302161.063870731	202201.498337545	418724.169771537	268004.724400561	420376.333678147	279991.358736761	369478.177249057	581428.187265545	299438.884999906	273399.551242588	369421.784782302	464012.837419836	344876.679148753	307580.165670221	443254.834149935	342314.097437818	600987.886094082	278222.721682925
1.746_201.1244861	1339562.19508579	815864.123672625	576140.025079253	1460595.04075204	1091563.54845254	856924.265497438	1607169.87532476	755851.064005418	828518.569857158	1790969.4512928	1153239.12427313	1428221.85026241	830955.244282359	835299.959333122	1024197.38506548	630370.101999566	835341.914661793	1131297.69685714	917355.484939777	921592.873760637	1062730.56451147	997855.166288928	446035.827315078	2125296.89221268	2348560.37324782	872343.276938791	903662.19834492	804564.565830461	456031.508611547	1474255.56669632	630984.09580194	781607.263926493	628919.809749271	1020725.51135239	1879039.40373045	806056.507452661	321584.812853326	566761.604771469	747379.642171486	675921.228279432	1206645.55613487	944127.071114167	1351988.90304829	848583.572530223	736175.64129677	438454.881618231	1035120.43216527	255604.490060734	669585.570750911
1.862_278.1491825	855190.746857646	962874.603457875	8451144.97042564	1391021.37770068	608641.503674743	1621230.36043565	502529.95876786	547507.125219961	898654.243463888	469741.355413044	788008.395959612	4323903.52336764	1194518.50554975	435169.509625363	16668027.1855087	474699.708304293	1069140.14719593	530016.520243541	26201410.8524702	27053714.2614007	1250274.01132826	861669.379140535	536607.906461221	819845.07156012	590975.693924535	391047.710446293	20026550.8259708	2050324.46437465	1476162.59284497	520837.66676621	23811784.1714718	672970.44706938	954465.813791594	660030.071712681	962874.68323321	710684.078645342	654625.853392916	273406.516941987	648348.760844802	3881290.11266042	384742.580995459	237623.846040613	409634.358002072	530707.952559209	440427.50681659	708636.954561166	392883.966378301	446838.542034461	593446.885399206
2.029_267.0732362	1021087.11779752	254797.603507924	972010.451631921	2447100.61626242	3188105.5573669	1408142.65639708	1821929.48822606	1247820.33884859	567126.460142887	2562066.73363227	1360687.60683871	1207056.62506851	548642.621517107	725696.653630181	1395003.02337887	1511009.31977014	716723.553408999	2313849.85771374	2437963.39375278	2195337.68804975	345021.848386207	1383266.07216628	1867810.17368951	960444.519267962	960345.497624486	1321334.60560894	1712850.13291773	1047872.44255201	1065529.56398972	1729935.87961337	825348.235136719	764489.821530115	367792.334432086	728404.210972348	2908665.27820429	2840302.9943966	733407.338863031	712645.844864328	2429652.54114478	3377581.08179186	1102402.9706321	1113531.11906548	4025406.21796894	859622.8	2086888.0783289	421804.471583391	909473.628425067	1484647.11437083	1736520.10423324
2.303_350.0847221	98844.0579273425	6365208.93899758	10697187.3254111	2049295.83032129	72761.8515022181	6970311.11669102	75664.1117405408	685254.847675767	100898.229232015	79700.6192501818	661288.674332387	366523.244531477	404023.632093826	239356.094912823	3426370.1320204	190563.247037508	1132669.20778104	164864.879407102	6948061.05990795	18877668.4279546	323082.731267431	107435.154386062	92262.5853300921	198201.525592084	122594.578937595	217914.908735042	60032.5379527982	4555007.15516498	141549.10811379	2114113.63480625	30802.9860181825	95224.6708962504	99207.6514001283	116001.823941856	482324.646002623	127074.475504862	168747.517664876	42801.3726981128	1197010.86235798	168239.445078698	116577.889612265	41072.8002367365	142628.418773484	165526.611761017	95501.1744717083	143492.329996471	97119.0753554553	215076.129603814	196392.106528038
2.338_253.1183918	2389077.03691933	5650909.16210256	868791.464904558	1024282.61154918	2101910.22493921	4243842.97436787	4977139.18780311	2411790.05283074	1741156.34131563	1967169.07546217	4335996.12459493	9194259.46563634	2567764.98803224	4010537.90660434	9026610.22184333	1333932.2479265	2633934.50865714	2384943.79794833	8558530.6276896	2571934.25573794	12091385.8400614	4576478.90730294	2517226.86635913	7368094.7022832	7634253.60614237	2161223.20804592	954900.611262212	11230844.4259853	1678292.15209244	4099116.1898466	1651925.06271987	6404587.60034238	2446942.33161277	1828856.14353682	2583386.17785803	2133482.80431919	613603.726650845	1919365.6759024	1833668.96930212	3023373.91558766	2173302.82905899	1644670.92641827	1056585.60495192	13852819.5087262	2204707.10582743	1550246.09065769	9470669.501	268021.805790864	1014690.84830226
2.368_422.1569844	2184834.30426632	47096.099183003	81952.6275954652	76979.9941166942	174569.01607184	249383.944810256	214370.742652269	116393.029650321	230482.760433831	106784.445486729	108102.125968284	123280.916987913	115295.861700988	135578.815470401	112392.464277907	106483.807425506	69589.4231135054	98290.7459160389	65661.1633288872	54589.8545485904	58629.8122194164	120701.384672261	74584.8381335819	103751.976121444	74689.6896485233	78896.5467888366	1311316.9324245	161139.674806252	97557.2983174199	111293.172784038	1014355.6822869	90975.3291662379	54139.9294851232	73689.5861733067	96433.3260736566	73935.3960000741	77028.0408878119	96062.8700963107	93758.3844708108	85233.4843841606	91996.9749747105	50156.0171098951	67676.2685226252	126442.884474294	66849.5891917196	39608.7207929126	151693.172381775	61043.6023382952	104791.790388335
2.384_321.1721515	1623563.30318717	379042.516012859	1433725.20584707	600678.068990048	94503.5819757868	146394.663335914	140298.534976371	758148.895256366	1553960.05631862	141468.065907195	118914.495093358	3415424.72302199	225245.476714859	4139638.3608147	343170.27959249	175570.834331598	255793.882280522	238356.574785003	191619.993286599	240671.252075208	160894.304966235	137646.192051343	152869.866324746	169426.935885946	281480.945928829	122446.606705121	1853619.98695975	162167.252602789	363929.128678579	420149.526519268	1878173.33918837	235941.563345385	167930.526964403	117574.839292305	192128.303057353	505027.509978952	132284.720664228	415528.951465461	177269.813309405	165341.005843611	251503.192586031	141854.235573117	138759.091802441	112486.926075134	340056.01114981	91663.3523904215	126637.81214341	133637.337572682	107771.52399407
2.386_251.1035616	464597.965622831	1118180.6485098	206243.672841322	393891.411113081	968410.044125667	1754205.33153241	1747919.45869233	579232.629128495	452289.340699783	446090.051078456	894664.112194831	2043355.03302411	609120.639011973	848777.024747585	1846611.09999413	282384.720113309	866041.141711269	613397.538908334	1636203.78403661	480802.858033481	1621896.57961647	972012.786494903	543958.545860209	1337543.95052418	1386635.61984724	450774.802972854	297246.435721581	2009141.74046026	335725.802272067	976589.846766531	13624370.8090078	950312.615104893	487451.447085255	561174.693417873	370690.357634227	509868.397949829	336644.13842169	391416.852575857	313189.686247453	708060.356080377	486834.838041363	603087.165412119	331790.285194358	3034207.03043279	511665.580495961	312928.996055436	2122089.5231489	290896.817643411	174342.291249045
2.405_298.1146274	933250.992066267	1010896.08967752	762074.991908513	799973.98045171	975976.063489596	1542747.84724485	1167830.17717992	1155474.25206787	1828840.60636625	1041770.84039291	841317.236664595	791501.663338258	2308399.5736847	1022004.76884466	775075.676762424	940540.742683952	1635488.7719703	871777.259304647	878331.832403214	1334681.42414723	1185840.64004807	1077143.1303625	722640.168822458	964685.231228812	1010216.3868348	1091989.92373462	1273524.71783095	790907.098450356	1165342.77282372	837757.991007141	770842.59811141	1340605.76564517	868910.384960709	908282.28717022	1054908.97805047	857827.522144909	791222.055770964	1303421.80946124	731429.461392289	761461.78531816	1036971.21531186	1078297.70529939	848411.95475392	832645.83753609	602243.221245257	525673.066521595	901632.521107442	535702.801000911	614133.601775317
2.423_112.1025984	123326.793029986	332559.229394413	494247.417273429	263842.411752487	96959.0986920345	136445.998798017	216859.971532573	125309.837901315	399797.360508635	131878.146574505	88412.8579216736	99018.9595169854	188193.365186374	103349.854220941	141527.794784493	90054.9955352228	110827.041536329	97285.4348863761	125198.382945703	83204.6788687371	209666.434818277	96680.7552018998	97101.5478578346	144479.378818957	111428.155339988	152618.495276057	87685.5434710019	86673.6321809502	1325243.58216452	121834.548571609	642563.789666833	84965.2193598329	146396.488770622	325119.868766168	89999.7708693045	111404.398114441	124132.294042291	117870.346898965	113333.174248291	85442.5839820157	107918.765405709	96600.8414590644	104849.993119648	105720.205997589	88206.474889132907	51794.3644975923	127792.391246511	99683.5267766875	102115.162049505
2.480_312.1273143	206871.042058402	249534.980356329	3301506.15198453	182992.05090614	125548.387357943	681512.707210315	257433.643680968	189125.554334135	642731.024420688	255627.474704549	231272.476393705	266197.266364952	268974.949379351	438603.626403355	195902.391999282	187951.399451713	228539.470230081	185149.812458432	6725406.82484145	4826581.59282493	606108.146192459	291650.60277572	236456.071635189	333878.75734651	413666.393623947	162465.758925958	6694496.41872783	694631.408394731	279301.670038264	281758.779007833	826923.346116526	330288.262495499	234803.484735344	222242.094635928	97531.5941201564	246250.775058839	141873.562234054	140012.180214085	178553.307188252	264359.419169219	94409.3798545713	153487.260444139	111151.719833892	237366.799190766	245202.23039589	221446.890414072	232867.446592375	133120.567868704	221126.556047134
2.492_221.0930743	384712.331467172	1095540.03145343	870294.601245774	1825710.19886512	551163.891141423	692031.230591603	805687.83573828	214058.624463366	423133.620478342	701240.831778338	326520.967207118	357177.557473038	216882.429395826	235028.160507297	571365.733617481	168865.906767649	356266.192791012	284470.618767112	304493.869880765	193481.971382357	923449.738801162	24158.4469906579	232482.957970614	569538.112426842	431656.979877758	161340.485739029	452917.783184424	34688.5032174554	32610.5310414799	433788.990385379	189129.423149601	193650.411761566	146191.923888893	289448.417443611	199414.752451707	195439.272495827	127106.879171093	44209.3351858211	60693.8862041007	254589.510995053	201267.696831589	103596.56294312	247967.872223345	527045.15293988	26313.6922162567	147599.253241632	291230.065771027	140214.32147748	114084.509933339
2.526_141.0522492	3633828.2900454	2233909.74414904	2421458.21362353	2247221.95355691	2271754.45819942	1949676.34432784	3073814.50476997	2997783.06763594	3141508.48406476	2219723.66758591	3316273.55371956	2048804.05824253	1436119.66807529	3469131.68322034	2716157.8560516	2065061.94278532	1405886.60003901	1844491.17487896	1715254.92947904	2368605.57968207	3621245.81037833	4919173.66249721	2768844.22888998	4499820.54616238	2114864.52353338	3347303.53811686	1724660.29183674	2846891.33700628	3354505.1304517	2226861.22654005	3771271.43976178	1154278.27598968	1949530.17323665	2607836.78147191	5105452.41784429	1799397.37672924	1751151.37995757	3365670.68291494	2294944.63622871	5108159.60968776	3505210.21748233	2889124.53264585	3048364.99830257	3716451.79875313	1913218.14205081	1461899.03946586	3041575.63478642	1452420.15349847	1922832.59090479
2.536_311.1239982	3013367.70034116	2331409.42687508	1610430.8747873	1233787.02795644	2998821.66394787	1909046.76215737	1917909.25928065	2588750.62764394	4137172.58621351	1661389.39700662	1884321.10385003	3350249.5443712	2358306.09517955	2025605.73792402	1549915.40575631	2773593.20149387	3217576.33473009	3521704.60090261	4772779.23217757	2115320.53685498	4085340.47882976	3312551.64050602	2273699.87328815	2599862.9967267	4260430.49877273	1650219.68458706	3131188.7971407	3386334.63141099	1963323.62248277	3338393.59031095	3484095.3296657	3280862.94566766	3634982.48291796	1378295.0775102	1417853.85877602	1809890.63160044	2908324.97751442	3108803.0235518	2121473.35208377	1527745.965	1989209.16444249	1913462.24374333	2313909.94501195	2208015.87206676	2089834.34651233	2115447.0876903	2515519.06251457	2193178.86581329	1721744.65491121
2.574_227.9972020	163113.302338065	138884.193490169	303646.909908626	192269.193011066	432384.449341059	102237.850362957	209777.995387643	192013.280462077	138233.034120065	338683.24770608	81330.5900924629	203831.48904958	549780.345446533	227424.306110206	360942.326941031	254797.998947605	96901.1021600105	109451.536438942	86839.5885186646	120171.770430229	103825.674642849	358471.112410308	59321.5838497145	137369.469313056	64807.8853611495	94938.7185215265	61296.2463303908	191213.718396704	249381.692641928	512541.345330872	144180.808283904	290469.595016617	60244.948453012	153272.353054603	376882.970279208	197405.37464484	287348.037428267	263688.073395786	374437.066412295	260376.141459063	143902.019473736	780186.312842169	366400.027404682	3419659.2752102	253117.248489588	404398.48908909	197253.115991593	230520.113228555	189122.801496785
2.583_100.1025314	558104.562104351	574683.964323162	740208.755705093	382646.427388847	430616.555667763	11685589.1363425	1861619.94790652	4210470.13394866	1090453.58232464	233572.798538604	972162.746906819	639824.985108658	3777009.88340366	415583.511273218	696741.713355771	451737.803952984	1044349.00185642	850156.792535393	1594032.44545695	432180.807776482	1035458.45684423	1090438.61689473	1045133.24524168	3292755.48041153	817271.011498031	3335940.9399898	438725.590814269	552536.85690616	2446688.44107849	3944892.06822011	433190.879383412	3901535.7089232	1929491.25797562	297159.338362771	499190.924037772	725272.526706836	504341.604637633	189718.953334919	1176634.74365757	855459.614618889	320636.581181992	201031.362832465	320971.675403443	824479.686247381	295496.862315837	573888.944644221	687385.551000695	2566320.25349486	2555051.30369427
2.592_207.0879145	698926.220363167	829831.170429266	929482.560015926	1124823.05641722	741137.294933556	446863.062389767	1018575.5587884	1190659.47928163	2224309.33893182	525149.415651321	1849996.61781292	13256764.2378813	723175.401414934	452035.151830087	45488597.5543065	631523.839872683	1308486.87236135	1605476.7736049	10135778.4472038	24642458.8404119	436199.186020276	2194696.63718983	375235.774960034	1435781.9414846	598270.013827583	774421.038206195	1934662.69729365	1211954.58973624	524622.382971524	469289.390500467	34475146.3545226	487150.150588774	1361695.349	641219.023792468	709575.123596593	520655.241706266	645822.9638	373386.431788314	1012544.30013886	118258.953783396	458112.200118989	1393903.1949385	377486.792537074	275806.20233952	641857.198518176	642760.690230896	1758980.52198382	474909.383821728	644333.5691
2.634_249.1268362	1167496.69971098	299860.554513393	299936.525438249	795851.776670744	564803.376581272	407826.327995976	1580621.26621235	776614.731456899	929498.654749619	467510.117824289	560642.704833044	996802.802406836	1111010.30097747	2258827.93170586	1016372.19190337	1402640.20564206	1920133.77496477	1581049.77659912	1301853.97945097	907542.015397471	1107688.45174859	1382088.32764979	732269.905815836	1823341.63488269	1835245.28880393	1363223.58362801	711666.059972056	2482276.24241951	735627.208009553	1787837.81677381	1125798.07752856	729104.840288601	925731.500335847	1433659.28624051	2692981.37986651	2871728.09318787	1002331.2531743	1288443.86388195	3408009.18715946	1262183.59793716	1338930.57031298	2848877.00692429	2877143.4599631	1656555.1940432	2657234.83104213	596369.378880238	1809866.11150422	911367.809121421	1392654.36450225
2.653_206.0483553	529781.217293717	527734.641646659	567133.534864076	386794.015734388	213075.521601233	1438475.59223016	146602.832966387	715885.828645764	299943.308942808	266751.34062958497	908527.977589726	500506.252043988	493818.473426593	1904703.9503441	32914335.4743401	266283.131191841	1099975.04958486	2116886.92248922	2522120.91471495	28771144.7946152	335981.520170574	1555471.3381713	632001.860435475	463612.917366232	473511.698116089	271483.479260216	22664407.3205604	936763.570963407	571474.217587293	391881.665123322	429366.263024401	592986.812055254	656349.283599117	448082.799737739	351207.211521667	368547.928450958	529184.897059577	119096.764960853	383240.311682516	444653.968208191	307421.922829564	260531.584226775	294870.062389485	765852.773819084	526463.137464444	487384.624346283	429006.815851912	324644.835507465	350584.37050023
2.703_152.1211343	139090.009131072	3370704.05346824	8997926.66593407	1755334.85932844	211381.483565497	1370145.63205109	122286.029861275	419065.685066725	8667066.41659993	106951.841818084	956630.731256744	6691900.44389259	225680.564066459	282873.3232	3100904.38494977	196580.139039459	756106.407795134	158594.397969834	8941655.90280153	16629126.0572298	146043.317225299	1030115.56268388	106860.374840602	93993.627887507	100354.866947371	196944.510289603	15150130.274901	264916.527334697	180562.805983616	1721817.98856849	9123949.24433173	318428.775670453	215858.150206202	112035.99622617	235773.732522174	188061.90118725	185707.29298551	644757.665269795	909088.403897182	148538.417460879	78940.9837922313	192763.103519157	236117.662341231	235657.214624891	131273.519080077	248975.261039024	108421.937737786	212465.725608781	252352.590087233
2.732_150.0560238	418454.893101467	10713006.7125878	543422.202009985	2589520.10267724	289851.734163918	6400012.77140147	345227.963713042	792894.903518023	413063.231385954	311810.596739143	391309.200834373	4993859.30034665	555605.994305809	880241.744503243	389429.278600073	326914.364495303	819824.302939882	893998.579658349	1211017.10890348	19320183.3217134	3164424.1738246	590300.111068659	221913.424910051	523228.3661	273756.709145854	345874.242594762	322957.188976871	525057.079182977	145719.595583831	326734.825377877	5702418.61395948	731023.269554139	399565.339258081	391849.664243356	1370483.70863855	222518.269622172	783049.16166832	806497.950892049	805483.856305897	236304.872748398	299512.522091611	356519.708885323	568664.313625443	504487.77485364	426282.990833088	509528.410928996	356874.680743415	497844.099148769	394867.010939306
2.734_223.1079214	474190.759077511	1418573.54501996	992483.901766395	1767440.34941767	220437.097223082	581331.891527984	682913.773335657	401106.726347296	6674474.00525212	397087.110389037	340708.754800025	209415.796919842	546656.094861196	586309.469886782	19033427.9003993	347139.38829596	860046.713239943	928461.009479244	504883.829969233	539709.830344163	2643175.23315426	597385.92219837	629495.084727968	629636.984681581	590345.815058274	377265.009196501	968042.545210892	358935.14123937	391491.67621762	566272.108467854	10391501.8521432	374795.361641234	424511.477074126	623385.116301319	466130.626837509	1163781.30810628	153460.624971801	107909.647396179	514950.344688029	320269.923462521	430799.436274982	533681.872271846	594479.529852121	391840.975007928	1074232.94071048	397585.356836565	453322.251511868	411100.972064807	505790.368957923
2.746_93.0342077	1804889.87761237	1925436.71794502	532581.374975499	2177183.36231667	1995711.55809392	547468.101865999	2321929.26848639	3795625.88110405	1530227.71407991	1093419.90791885	656216.024403948	904317.997238849	1061077.0445591	2531683.94795424	2341529.54714489	2202065.93090633	887971.551780584	1563805.03443014	359523.411276478	1122817.12819256	712350.788197216	931289.938009192	423400.862436682	2020961.79947167	629484.519386496	831810.078711442	589197.931538709	595311.051872124	1093424.64706873	1187705.18435256	889998.803589816	717132.036749956	2533643.76219512	582255.681493168	1872212.2415132	1253559.9185621	556098.382389236	532889.72397343	442314.95727008	1252869.01975329	441288.327420635	406100.721015307	949635.450319169	836039.390143585	879727.384932612	746737.850254909	1018006.16556187	1254370.43350783	274752.720880051
2.753_362.7089255	708175.980066662	321936.927557882	3707409.79035153	235698.835701564	198398.979388435	2103625.60891574	184598.534070213	326414.422410254	6412386.88505721	242627.982409203	197523.416009587	4242892.86051883	437860.70085232	140961.103270172	746585.621561231	288901.096790119	620433.540622886	642979.332097167	89802.3034706308	529431.381019991	156372.815579849	273145.714440504	101750.059263513	156133.793347429	596446.521549589	825810.437870609	7794696.72999101	5511400.23596067	69200.9047270252	865292.063782405	1205989.86586216	161647.056037704	91534.2815402235	363352.610058182	53886.2631512487	833147.81715457	118650.490973071	576672.17277715	457049.572580847	63802.7690226425	107002.389170517	109879.440273302	297443.115999452	162011.00163407	641129.551135306	136911.81480561	147332.695457768	117251.204014089	1068065.21499203
2.756_189.0871027	1894072.97441589	538116.872948322	1488652.15816721	1792255.2375247	119848.759517203	3040124.39579204	368460.213658946	255312.694462171	4376739.25980838	385502.052949818	226079.279259229	2475050.2674083	379660.353058371	4575376.70280561	609576.579705294	189784.336316854	493314.899260766	491004.768324021	226139.357091562	344874.926375217	155309.752899052	169797.541646565	132285.430916501	360730.030923569	428357.410640706	1197572.60100662	2423007.18507965	369333.166266684	70380.5660358119	672218.198952638	8119947.65925572	193168.57847309	171418.993687282	237437.995288385	107720.992972852	624758.60001512	162994.070685052	710711.870200884	420857.477505881	137596.325819408	428536.999233597	125684.177375332	253090.979882624	103381.32258007	517859.764507956	94692.7343653306	244627.195521777	216903.806888063	180888.762406002
2.787_221.1214756	413096.710143274	463974.966859539	373779.768038709	247270.017914177	495213.604678334	681931.95193808	867737.956786374	611454.041552711	619088.793960386	682964.172637631	508767.690877783	380914.815677089	423283.856349444	264751.582590465	697239.669209724	434388.149120939	679713.924784759	340515.956328454	5223984.87265077	412042.069313882	739327.705010378	187765.63614229	421527.00375442	676826.554505196	457198.09360607	662944.880934715	546091.101314948	523339.211349194	338022.81015587	504331.322782744	333332.218892865	613687.10789944	415304.143376154	352014.705064349	491642.429585927	293400.807774567	276461.04868149	593192.867427179	377544.571836283	297267.09689189	236617.169394855	224159.702400092	417317.137263088	778600.952537734	305336.16571536	620939.35303758	660426.907641278	215346.171286103	388337.265048684
2.791_242.1863697	788262.923101785	387918.359443975	12215150.0942609	497285.612289947	382810.854285635	133447.472252487	77267.0686078772	239068.880092717	10443738.7456816	51875.2349833333	296643.602389691	1157502.57210238	903377.739191373	427184.144432036	1154830.37109421	203936.051788137	1478260.58299068	1238378.47116056	187815.72039947	924389.088474817	262744.153530828	537059.940925322	176227.499831105	71735.35138	1171174.29651939	41477.3143598803	17390302.4793318	5610738.10166171	159239.732117006	1920890.18753714	6876060.86092889	248219.09204973	167412.247142719	532860.585714547	105034.663986741	1688842.08538991	180782.873850537	676695.38151857	728873.075965724	115674.50261242	190990.650878905	136174.228711687	674210.967722218	276724.401480891	1462552.77006148	178255.092276007	165834.008512306	105236.544964857	258896.266401071
2.808_273.0417255	806717.706672823	228365.642383948	6237060.468	492719.508355085	474704.071052156	710671.146950073	383972.521336579	450568.828618086	354301.912475859	281122.796100627	288041.138867868	20317571.4046962	1312835.6718958	333887.724599981	662258.757604174	294315.71514536	701652.43280264	592709.836392305	9874785.3300791	497956.448059445	358394.985906117	2895460.37790927	231573.05796371	325721.073979768	870835.063000552	107206.487638724	8619008.67119877	3121639.09536612	260568.767284043	880872.02248864	3399338.46626778	835677.934389549	420936.468780484	416218.717149702	263155.44427301403	736746.286326249	282712.252869105	2573169.13142269	367408.446181249	312627.947212432	239640.435958307	126650.542913545	336906.840798116	286037.862659499	692586.312576458	250358.830970447	382954.563572325	246789.638006075	389668.245528515
2.809_189.1234914	2298304.7695863	4365326.60039493	15817629.76	4455487.82620634	2487068.81571313	1042508.72092958	471705.647354217	607531.738143189	47044330.5051602	1304029.37330247	1222719.52868213	736010.084831691	6026241.53965916	1043353.58091082	6049742.80659994	408054.575415518	6655568.322	6703248.86719183	677013.360180713	4214492.83944154	1963116.05602457	4365945.82851055	1110099.79098422	244904.384832338	5741054.69893401	568231.15029747	15364571.7903432	713958.886486383	565239.711956632	9631639.68590645	725443.529892495	770929.659494896	839250.814377989	8564212.72101176	550639.217114223	10395872.9224042	798763.509577484	1706170.28635317	2594885.47352967	961654.536352491	425638.039389679	428091.716519819	3898507.16042338	588936.463367122	10328351.730672	1154337.48547624	375491.905260324	310980.856624099	1543041.98800439
2.812_150.0317451	557002.59600142	1475009.10325108	2079797.30671424	440442.420997673	437400.886153653	254997.976301919	822690.206515244	287195.135150263	28562322.4216399	481078.478022507	399552.024273444	6337205.57338123	722305.397906966	224814.181658238	578877.125867869	303164.780488022	854791.747074792	688851.65146633	216558.415971937	6508871.083	186261.564479407	598351.427775499	199036.894466469	384917.8533	360371.656318842	300241.12240285	358105.067788905	8558480.988	300137.784713231	427999.863457169	188444.456751636	169927.194510669	389636.581617234	287449.248029759	410258.32556837	680626.316034256	227789.190851962	1455982.37439075	181644.749839204	169989.272156192	332488.452291291	237301.443807421	278445.712884582	291183.108006047	604962.291875219	266574.369327524	540630.992125147	247511.272820784	315276.988136922
2.814_188.0352934	367545.365092596	361944.610006518	468404.368834922	271440.426133734	627712.458716215	824117.998724137	566287.542090138	431619.49666492903	608463.654547525	737632.506835143	482185.581396739	740211.895739027	510970.779171104	648337.463034789	460653.217571548	545535.26016011	788461.419682812	630276.604424224	588671.336657026	401129.200852021	487161.949532139	957257.640869198	651773.713722155	818840.49054618	533116.406193574	641448.10569331	376322.15730564	1750975.5616228	356913.724435504	609817.807639812	560317.149010585	543650.481042398	231393.891304814	350828.380375701	955231.545529392	439604.77156405	520518.980573885	1449895.98564599	651243.167822821	379412.070128053	697777.7197	576114.763391856	510266.679620167	814152.048344326	640928.287672062	395275.832467996	754289.823914126	329254.493889313	362412.678517748
2.831_161.0633742	131683.720245474	1023515.31155751	614890.833693854	482491.184541777	125256.115876489	47634.0544340145	93156.4900399231	693988.16041107	130955.376728067	147432.356888893	150132.995913616	146639.558481359	131947.758437354	4076076.13494444	169606.748654014	72839.5235587962	102723.194119871	140277.742587114	139887.70500752	151783.608189613	838881.475911563	113815.910305385	125438.452785238	100858.053640088	221457.337596495	105598.030994267	1667290.22123039	173026.237102758	188486.3833	240628.581711688	1899800.65352788	120777.624187062	193934.778955696	132519.438025492	177676.491114228	147537.944033379	119036.251433938	404958.27618149	159981.372126125	149758.175401329	181755.1116	298276.143	153871.657451068	98610.620197501	96249.0251360012	107246.794065297	59730.6991183913	140841.689731901	114178.202427084
2.840_473.6874682	1960030.96292091	2634706.35755031	1422416.41662277	2304759.42865627	3046803.10338104	6824657.54303483	2351331.59552359	2142647.34550249	1634487.66646313	1447819.1864614	2081900.15259914	1948388.85493401	424689.006980675	802539.193052768	5101668.98187987	903435.601068491	1515197.76030936	397962.654136551	3109035.60593045	620235.861816427	1669908.33966028	848906.843449152	2729712.91891591	1217792.83832701	1055143.63986647	1278312.21768555	722518.774474787	2572245.83413613	468428.863196231	1465489.54564807	834282.504493229	2574753.02053339	613829.73107943	480123.429118466	367413.035702724	372492.506835789	281971.134814294	504735.388949169	169427.014326017	939057.861325345	619703.098390415	524973.099981578	799565.150542825	5164605.19266529	281543.671685017	498480.407582282	3628216.37706757	605469.972404882	383740.216152566
2.840_510.6337927	235608.800779403	207972.863645267	106939.699065115	209655.446153634	281918.966535499	639732.394053876	179470.890074626	95752.3076430147	144078.199383652	184386.437038854	180917.030468935	168898.132108399	150093.08344994	82334.0213414753	397011.962720146	144497.71823135	162722.673792681	97670.1282075242	275036.538282999	135523.696013974	125770.590510903	126055.262415244	310933.831230864	131150.697505659	85118.9811447526	140337.159900708	61779.4839710528	267640.33738417	202036.692705771	121861.826086192	126877.848940039	231881.608716001	129688.384171205	133282.474964115	111738.502294563	193514.026823086	91925.5273947989	114679.423149676	127419.607764741	110286.428655842	81438.6081234193	118356.09053759	94473.9076187036	452553.173077565	177260.95094875	126065.302455946	348640.813290145	143342.314129182	129205.266088248
2.840_945.3650183	583072.702106063	762653.643747929	445672.824783135	817060.025534856	709824.835327187	2493824.41716752	742931.993155524	771915.927704546	476817.298200517	427463.6916	537130.694216254	570859.009835195	114407.366156887	232659.395325416	1698832.86709395	302610.021548538	468525.707765471	112490.966313269	971079.790239638	164368.825640599	531604.732105548	274091.844235441	768074.834364075	420890.548168379	320340.342912903	399262.731023281	235183.312320225	799610.463676105	140825.284408902	418170.162591137	285011.892811058	777706.169884158	149674.340599731	87913.3930079469	132597.134583898	123908.885511042	251590.730634757	188473.925871589	198457.885736211	210155.981966805	178308.480695632	167825.344520988	228564.25089594	1610916.53967682	246301.0185	142100.933466208	1176398.0851338	229978.755440015	107879.199813085
2.841_484.6787820	168124.003527149	431483.668726735	63809.6875813887	214238.077509674	371962.286521888	880424.707900031	350392.146285115	263464.758812724	253301.556595001	138164.417538495	225610.488273167	191027.911977847	128287.462825368	135203.813315031	764166.049629937	101162.916726325	223015.436054472	160059.881684708	298740.481859369	186962.454480377	259845.3955	43502.8624464626	359842.046150054	152891.659796324	149312.223586971	159475.2435	59768.5851206077	435684.765893637	117212.122649554	168065.087191841	70695.8794754376	321748.173004404	110289.074894804	155524.922381492	118500.66118003	141803.024493516	122574.126502987	63229.8359638463	237034.232417349	132857.295280735	58611.8037494062	99233.9631644251	115760.393465337	647253.324235074	127653.183051213	151255.015062333	454906.521481222	188406.340964308	113072.370894261
2.842_483.6752221	2532437.84445702	3371033.17353283	1605999.49006721	2992221.14614027	3493288.7873526	9115526.97333131	3652679.9784284	3165805.25961015	2049054.55733066	2017533.87938371	2443667.08813848	2345051.59555062	772917.843560936	1141030.36784635	7161387.7575521	1222473.34061366	1781863.45074544	722594.750248111	3676779.26727173	850352.033038875	2702670.39941562	968062.555137908	3530887.86323155	1908845.37296084	1422076.8608938	1984480.96668206	1008280.5949106	3455377.02626785	508674.673729377	1667643.32008714	1143852.6243665	3381072.10855427	732077.701560722	627695.750682348	582401.681343337	483537.300056739	298536.762835778	790408.681339448	265442.659126733	1175752.91824679	842676.96665987	856293.56255671	1003619.8724291	6263513.65879119	701732.028318993	500047.410393957	5078803.70060058	182048.187891101	508591.574274491
2.843_501.6426083	209689.855657919	249923.356566692	144727.829303825	214600.405353467	277788.772944192	632598.011091144	268210.450148981	188587.177551681	179522.9543	164222.530656004	194876.37910476	164809.801274229	123445.131905382	75687.2915939913	439723.614163236	140481.512095051	145621.494094339	100999.720398613	285033.235615515	51335.4017865438	154500.611951656	104445.862993045	315394.675609598	82193.8801720339	107713.689610422	137480.154854992	4386365.37198147	259371.61650182	159236.714886076	151052.750428172	141853.47631381	251104.547598005	127102.917059377	121704.293424423	119458.63772327	177115.586699139	95196.5201299163	79250.4689269069	113715.748975134	106487.824870417	66866.7931642515	105496.179530223	113714.141859408	455230.211845181	153853.165498514	152473.171979934	366350.113405836	140692.861951995	149643.642077178
2.850_494.6661851	571577.325664779	713969.4792	379155.308416465	620067.492242973	714893.718491153	1854426.51241569	806411.074197018	748578.001594347	426940.101132252	442077.080711712	520426.68273495	467808.619128853	71131.9875308818	295800.461075874	1408670.92967994	298990.58257282	394381.47556779	198975.599084849	658336.873030191	201503.593736837	607664.708732444	228483.591611855	745675.826800333	451144.451604854	280312.413608348	415411.341146752	210094.429620738	728440.887022369	144343.143421565	349867.780660717	242399.057413061	755953.00746813	112182.735272203	231377.11428293	180765.162745408	127063.872829614	80660.3183472741	165525.799497759	188010.808112156	237718.452069379	165226.022348701	191491.081604195	224213.009162675	1311076.73707611	176518.541776788	125783.963646199	1040096.38694488	126157.872710309	136045.884407061
2.853_197.0642817	80621.7297096734	853705.712050589	7881096.69042133	47962.2337628277	185612.102543209	165921.374271266	159324.320654512	260884.005944223	5847890.74867402	40087.4215811621	171687.61642944	300987.433700149	537683.772731946	198551.497335678	21732532.9221972	146049.103491685	1255458.70430032	98536.9538273478	217832.96908918	179549.291614744	746480.867471261	127253.797767138	161035.581717174	256884.582785845	224591.361515566	104447.678191425	20176597.9851059	8167736.89175525	99631.0475010522	2526160.20948099	1260488.0680919	81129.5294054919	253474.057941609	78209.1721261807	251447.01319857	101196.823052659	126005.866598914	35724.387234958704	145832.474745291	184290.020384161	103665.728135016	58886.6793851601	180557.890311763	1579557.08308513	135003.027128652	273942.122102096	98441.1790517772	277193.595271968	203263.397408525
2.871_334.1398488	376885.288793209	1094459.3082084	393438.554569039	1687645.21291887	1075615.60930085	749835.36610402	1151069.58344754	425442.271076779	424134.303259336	689297.979309515	532080.905325128	600506.139973766	540794.606485507	384234.772871472	239860.790521054	376547.037820578	641959.654078764	384841.859383055	315898.136239517	304185.339090067	374715.483403802	347432.132151682	266138.017200056	446151.809411418	279799.530299823	444811.678447445	353882.777992107	219013.573972145	300306.733806958	296916.57705446	8448719.51120634	307690.875623618	439161.980010744	2012719.52155014	299031.071785656	151319.958677615	449512.992070196	318137.826896562	249412.015418326	567736.427031404	232192.021514549	425074.325296759	431907.486890093	314621.176184537	191985.005168791	230650.26584184	220368.954187956	363653.714653553	205919.822361221
2.884_270.1925101	694021.864624413	246066.441206856	3734693.51894243	1031101.13908055	162424.619068529	57279.1201848067	115979.60583471	341851.552891374	6415888.80349345	155855.498669009	177175.774299347	7352261.21978875	494071.214051087	187034.763440413	578610.231897605	352884.359524833	651355.376416292	589528.874281809	95264.5341078993	450086.418190589	158750.339066265	292957.957134852	105655.338193673	41034.0831318378	626252.333013446	100548.94444215	14100287.9104204	5453167.42731653	104106.531260616	901331.389011125	1128127.02206996	153602.605475114	105308.495036794	319175.06298767	96785.2517364045	964626.677905815	128276.056781369	544911.660924641	413936.27964448	72927.2029811175	103077.766373167	120248.961260624	329708.288184275	141420.211000981	743930.425878331	111683.611636032	157387.700841993	135109.154293438	1035488.52782563
2.916_240.1106337	938577.433804504	809422.46060655	594268.246078834	1650220.12539505	268642.779277098	3397305.47455632	361447.618735868	455576.801873089	350336.713937394	448465.546147739	255100.339668708	681880.399140263	871308.544541005	432310.05558109	3965325.7036103	421443.280627394	905349.653200307	2552024.70896753	8577442.40736673	18464901.123012	461736.422057354	3241778.28027122	439297.106189775	344709.298059582	445996.847399412	261166.875500072	8615234.60675249	3182343.68744157	396244.922288442	709237.161229567	1160572.63620225	45210.9696547938	157130.439022478	243130.08156416	733423.976070082	333465.226146412	435786.185108024	258194.642917509	371322.723565604	298588.994253833	497112.932392744	188397.53922925	218516.119131333	358943.196144087	280087.455875276	231570.507601379	1224482.90595431	225825.165593643	569282.824186872
2.916_553.7944996	273723.315901096	415230.594996393	1329050.2391401	1548921.5276303	155315.575307686	2609897.80732503	230000.590136062	188468.990764144	7466884.72698878	383284.087895753	201524.789404985	5766905.44288502	423662.248092434	160479.240712995	450262.887817201	143650.445633091	582978.650847065	405564.688955422	118428.222104368	273277.802978947	599930.498735169	224115.401350814	113489.152403315	266851.531074551	477986.154738618	1111261.97289171	3141025.70149159	322915.917800137	118298.405511522	568589.968627338	3451290.61524199	160437.296481569	158237.657388854	229395.585168785	96151.0417350131	750869.118054442	126916.532244588	783799.659185766	346632.547803001	103003.057977418	388688.121385446	155784.326508821	243994.95649395	105062.836901776	605717.937095093	96475.3032876376	205713.641464659	188717.373426719	132890.421513473
2.925_216.9811002	2130103.17409875	1493523.84692029	49450.0506666477	383021.29270486103	116252.66944549	48586.2641161161	239633.860693013	228808.905164184	1997425.93352857	292554.885920291	83813.2477960171	264225.435992295	241499.683053897	98703.5698084134	271863.821438738	84826.9472972165	246670.638450196	197788.656899213	256832.043434306	1092375.03283494	1679443.03314477	225904.178190105	300219.296473489	576699.897860026	205631.081259218	31534.6796389512	1224472.33386088	74808.0604326955	85367.139662573	117018.617229512	125110.499573208	2047319.74368573	66711.5111857225	551598.238305776	41328.1619890655	127234.38930841	338353.159689396	49374.9858997053	186257.210902726	135430.124312544	63644.7574454666	38450.306416093	128849.817445239	1357056.16722425	128373.496416278	81709.09288	47496.1353112526	222457.898426995	240646.839631973
2.945_135.0966040	455503.070111397	520583.223205047	521275.506995583	621122.297233974	476597.618729988	535033.20142533	519344.88034928	668284.970431318	757605.134454969	605624.500059374	594920.839434803	566210.20712509	668889.801288268	855980.072548981	290672.210188571	561942.50514373	533459.567411048	783352.374524963	956742.436489492	704170.856891863	510710.46343345	583179.682742734	833660.242047462	698010.879638975	1005310.86082091	529355.668070452	959139.82622943	378050.056257805	796002.678001589	716459.255538093	504587.557990162	590587.047526168	899020.167019906	663582.236417198	1986665.58598116	863978.957439092	753497.917273499	455504.016233099	540044.890950993	604034.717044446	796461.204350471	869493.425810448	1288190.1231805	499955.982111677	788082.808924403	1434113.38307567	559903.111789844	1228711.65622902	820201.069246137
2.956_229.0967919	677442.542409109	255734.60203556	263193.554529155	240206.921115218	402383.147852642	2115534.50461193	210805.554923874	391510.336038995	713140.178924547	288421.225477268	448682.509238632	4341967.26283135	350063.847754024	385973.976608439	6620854.18405761	330502.955506459	265206.110439404	396125.449068038	8855775.10130611	23584372.547737	772236.245601076	862381.717420044	321133.06276844	571678.169248644	425964.703954663	276035.429753812	15417640.8193346	7136845.85278003	328684.459967709	354413.003844638	8374333.83910141	331927.592157363	525741.297140073	157126.659173359	324459.053466885	252939.911914765	397982.195690312	283317.51800344	303200.454802743	298983.589053001	270696.867869441	384009.794912181	362286.07519194	221744.36635775	359864.010908449	361828.65094445	441443.101573895	415667.446199108	271108.205275303
2.993_157.0765043	1958663.46149081	1758548.75018048	1556971.30361476	1297262.20296011	2198709.49672353	1682745.4587615	1737216.54578888	1852691.88726921	1230918.8929105	1900983.14845663	1564631.61364353	2023327.3179357	2202309.89301107	1785713.59081934	1787751.1880183	1859441.52910499	1753859.07356858	1297520.83705284	1476721.59365252	1464006.26661899	1489867.93367802	1981417.04179516	1639171.38724844	2383575.30299581	1603739.38345069	1751232.16256527	1691263.30379693	2376929.0591281	1428171.6581571	1745348.37971306	3185594.08027662	1373622.38962613	1384950.08045435	1869359.83296325	16999136.3772582	1900264.9738145	2810303.16656612	2446814.54077735	2323002.55101852	1794865.95474791	1891591.50902357	6245556.06998197	7485182.02796119	2670007.54362506	1793627.78	2275837.97309351	1784205.18403347	1227865.67371191	1424383.18292961
3.054_194.0458430	233038.336985307	74939.6298950398	81801.2852940085	2523539.39930725	157076.013639907	138824.292857995	295238.160092707	730246.48362618	196171.718829839	482724.447080158	89781.2804445194	116399.174221346	62492.0644421687	109704.616902926	164253.753970479	147333.01522488	92444.8861950788	1546560.01528246	81264.373610359	173695.374058593	1097067.27606071	449424.203675484	192793.999321631	215773.935323632	80715.5222144986	161849.042960299	415440.087166841	289969.919890805	391183.964516739	237493.477455002	271735.016761906	397104.459281016	198555.468397671	154634.229481718	343913.303468772	66269.6357314134	110686.032322354	134441.497859902	122245.767775504	38230.0614170532	89375.9884786191	221112.817865106	155117.078151654	184140.958943884	209598.96471041	227190.654910171	69772.8860583308	42860.5153425039	71635.3343159204
3.057_308.1063340	71645.4137062579	150942.822288631	152827.660791692	101037.660750936	95214.4637416965	706448.169408333	326180.710506448	587531.009556496	102079.713032921	68065.4660923578	105355.368022782	2193674.74986466	66606.8545562973	69793.3851404584	131009.429357516	84807.1556406057	64526.1090681753	102281.275289715	2921891.92479879	128512.864619596	3413780.86190781	93708.2704973751	95053.4996360601	128797.183925583	140694.56216918	81540.0785061846	59873.4356208787	386896.810229582	151156.453827137	119278.908847114	142627.140436177	120785.207191985	372336.507823198	71042.669518609	118725.438266382	86258.1174128795	111794.796043088	358877.855865189	93663.2630494593	58233.3247553331	112794.567742198	110399.081804289	117561.787748078	176686.296912626	79670.649151991	61325.4753553734	99232.8520923514	75552.8995573663	62786.7630393519
3.083_263.1423542	146984.362633553	130347.876327282	391868.720128691	192812.991595964	172345.762514717	189095.833993721	299352.022388575	107416.326796255	166313.925531263	328480.542912391	66378.7196540052	168598.749832173	242421.512210434	117722.092920013	259399.736556125	147737.281485685	212867.166186249	247260.580948026	165608.638518555	107482.121853065	794647.509678337	328268.604986865	136455.559159364	116927.843372926	234239.313867887	86743.1337247367	244775.361569312	368923.480076289	134236.380153857	275280.910080555	180135.791707656	115572.902856167	253778.575106461	212828.879789354	124260.336525874	270477.386522768	101704.829332648	112640.348751042	169055.149019123	165320.410239253	125005.480082475	120864.481027677	126342.957543934	170227.528027543	224505.08403264	165324.825378433	109615.287878877	156131.603742224	151347.845873268
3.096_267.1339471	894166.467318999	2779292.48105416	737597.221470282	2636230.83046462	2220315.28048006	3509957.87065241	3223904.63505218	1467403.47612688	2954179.4544679	2437518.64124517	1085036.28692855	3074458.53122334	895847.326403113	3034044.94313377	3903183.57853589	1931630.23252152	1442677.83825923	1404537.56009952	3110164.06890229	544930.134851213	3602197.54450393	717168.155869732	530061.682323083	1457219.76774378	1596184.08158711	1800486.82516437	1582640.18495047	1755959.72939485	1007426.46802784	1247841.39450713	1560614.09033055	1321861.93521928	504544.387191865	1454012.89692093	945946.812369407	2089452.36221588	399899.322173004	621856.915034467	912891.168466415	1154351.78784375	869610.510130457	1647442.28368836	1375766.98414483	4572423.30965695	1072107.0157793	953546.522980296	2346137.2447776	460941.458496079	345193.964614985
3.106_769.8143844	371217.403354957	93872.2962804506	51671.7116642071	97287.2068001449	94732.7619873019	99245.1872979292	146553.236448013	62881.7146822199	73134.3133058647	154424.920236365	109185.848249605	144470.677014355	114724.014895581	51208.1176319472	142593.112620449	130176.455981976	92613.9863007887	73351.735103453	107105.905740256	46224.6066660164	69776.9277398194	56890.1977667021	79081.1010695126	157501.0989	92498.7764103306	148073.131017577	104352.877669564	87886.9816335517	46890.6237843362	91784.5489037836	94740.5596629753	92206.037203739	64239.0519000092	37013.0949397947	87086.1545350015	40930.5477794096	110310.981716152	97861.8157416439	74822.0521613293	64450.1866122352	65081.0940929523	152305.713491538	51472.6448429259	111059.219520481	45544.2866948241	83528.2421497419	162711.36305186	71294.7019036181	77098.1796145342
3.111_288.1806393	114353.954526766	59359.2326876743	1251246.81740638	146918.876558041	99323.0937713471	1978073.02515974	111270.059083498	151998.068453748	4319232.42865119	120392.392600309	89155.6179434147	109392.517611581	96401.933755329	3072906.45418715	244960.352362165	115570.570166391	112097.762716335	711548.655810529	2988984.66233916	95654.3406979159	105496.358324013	251021.921430413	93764.4149932291	225047.149046382	107011.628129251	234519.312257574	137171.19373647	345517.947186872	114057.615647966	78825.9680285822	112629.577126371	161353.127498639	134385.927624176	124118.054975274	134172.929389874	98184.5476337691	115231.198256266	174536.791192302	104769.555452363	120939.576108479	101007.253337327	231302.342253628	52007.686219218	94738.6729994315	95374.7692180671	126205.920202734	86980.4632972181	125850.033816386	100902.115696201
3.128_282.1166012	4739511.78145591	5294384.73514809	2091279.12652405	5003506.1468728	5291654.19723323	6112249.28898409	5777614.10871449	3387256.68551515	3302439.45040309	4718866.84937983	3880994.72668976	2698842.15056117	722327.488069588	1675705.72842074	6478504.5719411	1251679.25072484	2312188.7118573	918482.398644014	3527541.66715206	1450989.1007869	3227673.76045175	1489982.01113745	3404985.30988311	3494879.58747787	4153261.94600636	1715516.37091305	1778711.40157846	2467609.05249578	765288.037682473	2722853.46827112	1607499.96314929	3268382.14423743	1189875.55760422	1516160.01360406	1627165.2808306	774055.883197375	526091.986608597	871387.258882079	578352.065283162	1303952.35750272	1812928.01236559	1408656.75542673	2026775.89613265	7676384.9137326	645720.75183402	754051.857976653	4135971.91976348	280135.582134015	931811.436323234
3.168_618.8142370	166260.506319711	545963.229703453	216717.05767722	155099.318129664	165174.166469524	324002.351265515	310678.774338826	291472.837195855	509428.289262994	437736.774802157	290680.283371112	2062841.8506973	159222.401272714	178185.305737393	4523972.52537297	151666.964985345	123769.074959324	181549.725368567	3633881.87962761	173911.610163151	121648.176420051	265655.830369086	109137.543142283	153436.508269961	77908.449726985	147556.393911434	160122.470381525	433563.607234139	130163.22556329	151077.751635713	119741.779572225	122280.548481062	194503.673795527	176246.464771138	156392.355834571	163206.805520562	143554.333274986	458580.808553832	110225.04480224	131397.826885208	150186.494645957	146527.697103926	49270.9237311952	187563.790802234	116662.808480219	140713.624338607	128443.772903184	183103.074773181	173012.715585631
3.169_208.1166333	238050.669150657	223633.585207362	6140958.78102033	169499.279273994	275155.5619	296836.310420903	484539.758960856	376873.087791475	310617.207555474	302097.418067408	224791.271302683	323632.134427909	258799.689850109	156363.137826264	220931.276533559	176096.203014629	234337.870160155	297452.223144578	258592.767133797	168132.080566367	243208.332733141	303374.144995986	216625.374533335	352294.200625175	256058.494070418	247493.942323339	148060.435498387	311191.40640244	233005.650044829	244593.493100989	6968387.5694693	254144.365313666	205752.930206313	284505.882076743	219276.812116983	184085.888997736	145193.005681806	269716.962217002	232454.31630544	224524.664399558	213327.347931998	220912.270937283	161211.088664976	217338.524063476	189771.387367106	123357.26764772	304105.320552254	173403.44523861	175185.784755864
3.178_467.1778589	3405905.59203665	3943978.0023119	1498098.34715633	2097310.27220924	3562301.35740687	2704627.66997908	1845839.28902581	3649510.19695955	3463709.015	3065253.35873571	2432687.42728748	3828898.3099827	766098.113814706	1474768.84756026	2693263.35109696	2486117.8430777	1697481.68980489	1138892.9716876	5819012.18779972	1790383.07138677	1903582.92187843	2057084.21970541	2909690.67788838	1226694.23035069	1951604.06715507	1692315.0141793	2144215.73809555	6110354.25555272	1243781.55925174	2182856.99952316	1625056.9378551	5105297.44151821	1295069.28161731	899096.82407674	651351.160376887	696632.728045946	705488.131995539	1200057.2590551	449432.710505091	1120360.08715925	977860.105949476	1335824.64562165	1360079.11275569	4246229.09213619	907860.161236428	1532668.24622738	3725935.35448066	381493.992139436	680239.244967977
3.209_247.1733692	2266846.6293664	2551971.01173691	1501217.30885866	1765787.92842617	3832519.41456122	1849483.30612343	1698439.83534838	3389975.08119386	4481140.09570256	2155253.19154593	2894803.7670017	2206649.67311102	1282481.44570187	2465622.67488571	2394074.6071706	2293102.09777542	2385342.6462753	1529647.90488698	1586661.4198289	2151817.54531195	2110740.66059388	7167924.58953896	1611071.76863154	3901216.96580806	1106907.50629889	2556541.24703232	651128.477103548	5104758.48651011	921359.55198579	2729843.29613951	2661439.81486369	1623404.94795404	2954666.0195064	1554422.34004506	3385836.84431791	2075337.48264649	1294035.32891759	4306219.56310332	2973506.03489432	1638437.88309881	1330412.66339007	2933949.2825552	2375926.37807565	4392115.80850262	2429709.69609509	1446078.31590935	3917189.92397686	1729889.71590687	1949000.94919095
3.213_413.1419268	569882.819792987	525807.578529086	531710.77930006	453199.180103606	700712.950621403	711258.360164291	973440.891608307	891492.971227843	793844.935562946	795034.416304316	639601.149661167	698085.634390617	901048.686994658	609152.002903353	831281.299536068	627527.746743765	907020.986474722	487641.519793607	556812.145091602	608243.644997459	628839.534033075	591881.275881591	626285.571141912	797583.020702543	478101.045195917	630471.711493178	542424.504434047	580964.350560459	853712.124541681	595499.440224668	624295.417448675	820986.591162427	555097.778531895	449781.638281798	633523.590770993	444729.574281383	496831.873541112	904033.01522297	558579.586330046	382279.571131113	461890.285360605	612901.211163763	518862.465116594	556925.380665567	428422.751370464	445379.831432027	619147.146348068	559100.361844003	442521.522309234
3.221_296.2144192	203750.759319945	882911.836354303	781720.401262427	1118556.56048836	225608.832554016	4072992.46290859	415414.120258625	1209121.29537545	2622446.49103122	839205.71231516	295685.5609	257309.120459589	648351.957860452	4228859.39557906	5992457.0006269	484581.474357669	769390.672213763	512079.580782323	253257.759872959	761520.361283759	698360.577679922	299754.109484558	204804.957978608	314216.528895569	455455.073417671	6153514.55122803	4332044.46308848	342660.374885167	138702.933649207	706673.603750863	6635684.54414423	220770.262486482	140987.300918988	289137.372859533	121226.822922155	725906.163892752	170191.489546513	1895048.07944776	464009.761388625	120040.13754893	505920.53146085	361007.21646413	393462.124053181	165632.885308798	675934.480174213	95684.427008557	308193.872349261	183978.950081826	221137.820690645
3.232_202.0509812	2201508.49640431	10328221.5	4192788.34831006	3553862.28139568	5674199.82948555	1588156.73077573	1666411.66054703	736752.583949325	2266023.73996837	1364740.39987146	2730631.41579242	2925692.36603165	1644309.60962856	3273209.99173532	5648166.4489056	2509060.13501078	5108234.81374528	209684.540799375	3682944.48683053	1948385.85008559	304155.809602174	1165670.53724927	5586375.01318997	3920679.89551845	2387457.4328761	3137668.53757184	1204079.26603395	7454741.37258672	1733330.29858719	3520197.98364955	7241808.92962618	2638555.02635543	488430.074763923	517916.979183742	14974834.1425862	7172489.16139695	5293092.79730409	2333771.30436527	4256385.1448833	3286196.71150355	1041273.36133301	4044296.71569698	4748853.14149769	6348359.2992273	6719155.71629673	5070058.42646731	1598910.45641407	1074973.00543844	3233720.28784322
3.264_273.0725774	100010.677653259	365320.670311039	278095.052069058	535801.526680503	113213.147673725	121767.891569214	192917.340211181	774154.406870624	1667215.35269856	102303.781415141	124239.155682863	3142051.97855293	139093.863763871	216165.378604723	193347.155430394	133531.49369206	175517.275934159	511896.419648241	130097.472768613	142540.484121773	312642.873351935	292547.325733786	208332.492222473	157714.360786956	119236.481478474	133878.232950946	452681.901495301	436255.175763165	6205475.98818334	339681.721081879	586340.743963174	74764.1517163082	156385.71457111	95103.72409	248111.87938371	129489.908030772	129348.376376331	541908.108192964	166093.676432197	107583.959315805	137987.351881402	205327.999680533	186854.333024681	143399.226439622	77645.431152863	111786.269657033	98508.0413160182	151259.394426436	149216.343335185
3.290_125.1149980	40150.8666453176	47947.41819	33161.8259407845	43920.4913783463	42265.8508069835	49485.2601288267	302546.814711201	1000852.69672473	47535.0769710491	91555.6105376389	38894.4445859919	88992.3618943584	43862.8014499751	2063031.94794343	25711.6071532673	41172.352301277	41407.4126112701	185390.291543412	2109178.6579455	58474.3609942662	552446.449921723	45359.8537309786	53382.1399721117	39144.9261993417	42443.1934150932	89171.5145418152	696387.752400572	51331.4089273811	46908.7721465789	29317.4809442632	41614.1207838436	25909.618356575	954635.879283818	48274.8308840557	68308.4031624632	53183.8722157695	62424.3486078188	137456.014008129	47713.1039731719	37295.0923410448	59625.2963499973	65395.5691223544	83302.9339001605	44138.7861894971	50063.631526154	41146.544116328	27967.6463240103	65783.5288015003	22750.1097309166
3.316_890.0652570	60018.7755755989	654241.117342209	603489.841104235	780673.90642207	134308.9169	1281839.44911404	166803.06462055	191167.219432596	112323.580636627	87451.1622551016	79905.1289242568	3369083.30050832	178879.729525879	127488.119172112	12309474.8216947	136849.280362252	129731.314122016	154816.017754153	5730912.88998607	6259748.38435674	801655.274667663	120173.915121546	116347.147623591	185023.612895861	78100.8633820046	90192.1766766853	411333.571238595	4763679.95213091	178066.995842235	128228.955233557	86461.8676038562	123124.036529903	201215.842788238	109979.468749425	86937.2215612037	90319.7848617863	93882.9522115336	300469.670971365	116517.248873333	115510.55134368	75394.7137401731	99639.4912670292	102109.04411524	58093.8929623864	191583.254987792	107889.469311301	100389.406920301	61201.9465754549	888548.620112884
3.316_890.2322598	95671.8255426178	735075.801363163	705216.95237952	1012000.92566294	56845.718398623	2360094.09792344	188368.709626089	73917.857205283	92390.440047056	303052.82407905	59419.8291246422	98689.0448609246	78917.2527542333	83186.8005508374	85351.4455797167	164899.960053651	56488.3541533231	95629.0613918998	4275600.22725549	14312148.6935122	791352.750176118	2454415.04174479	105217.504650729	158760.785332823	86288.7760928759	128410.880082866	400161.794484468	3739387.08989678	78607.7989108221	94867.0132043031	77688.0422980141	82371.8909525043	121678.922638385	77641.8460700531	56909.4105253059	73612.8123657991	80272.1435995333	78749.9740655633	136377.496728344	173878.798774598	107201.045823085	67114.4682968195	72602.8553474056	47765.143400973	122453.267420995	43082.723429004	83259.8367339036	78526.9868722586	107327.142020911
3.316_890.5665233	49632.2852892339	534796.450416687	381951.376681935	591943.227218673	72356.985824185	1075719.19163903	61026.1918139671	88937.3411551672	75390.8043325148	103976.274655127	75718.9243361936	51300.3519061852	84180.0577154537	66511.0254118225	41824.7830471709	98241.6979083191	121294.773586412	54979.8231137822	4639243.28333657	5234295.05515964	697596.668062759	71826.1881652364	77802.5863697051	124145.178106798	69097.7972733435	69795.0587290344	269957.798275479	3386380.27149859	68864.4346455878	71181.246525979	60277.7723247225	62529.8106512814	119288.060425395	71675.9860231782	94018.4109724947	68174.839818376	77205.7722580803	46430.4477832084	79222.3281353043	86379.533331203	33856.9039276924	63236.297763749	99822.8157292603	51956.1444332751	89850.8674152781	67053.3928214742	70529.0691744355	55690.1628883045	61369.9678440626
3.324_218.0925540	2978767.25907999	648274.640929917	490108.068254615	657363.981387771	186138.055934791	8883820.79842353	344722.219033624	324411.08076463	245820.338624172	601688.593894453	253407.321611767	497785.312732091	1214734.31118907	223818.758316763	496395.002540849	238547.03833098	134629.789157364	790103.240595668	7222054.52197883	15392240.8992501	5299424.94199058	225428.031122065	650566.540788426	287741.637595185	351739.235407988	226522.006744289	17963327.3417913	216410.250494037	213608.81991531	301554.229107503	471804.168951292	266794.113825963	207526.549989394	222633.114880519	619949.045013975	316992.165805029	235332.817120522	129022.862199845	319989.959537308	56433.9952218437	108650.656034513	186092.83408643	152028.940356728	294149.080253397	173766.372854367	161044.675412277	272421.330154434	331777.523270812	231020.670737654
3.327_208.1526387	301186.805624036	1177792.25698657	4827648.4905405	86949.364146141	305794.784602803	448980.195423278	233919.930855218	285133.390261163	9311572.23053242	150807.357836595	187959.283764131	5235938.72567663	152183.589203168	249799.530225637	16432871.9706543	172375.179826601	690743.15498902	771073.969299401	10917636.492796	213745.967676799	607260.854876517	677771.972786123	307945.102990429	209965.930117627	232086.216252976	193613.98687739	14644269.0773811	6197082.54298752	242411.687333097	160389.756517341	3509860.13197327	346542.495507199	315047.657141928	168920.094478073	242559.629043257	117341.271180749	344821.846649652	484293.307140678	245425.996922832	2731500.07175104	124016.504013086	76456.5531428583	59244.2099677083	119088.512902528	177609.549432814	221164.442788693	151179.836094868	144824.477052056	174771.700400428
3.329_224.1470753	14761.2226413809	528506.632370214	560137.447127594	621790.499362445	13304.6628350829	20219.1006289448	22415.947632858	13811.4979310871	1274056.37644013	13158.7293956943	25606.9540267944	20341.9515982664	19854.1356083821	32925.8376964794	18020.9297850104	12993.0501938128	14580.1957570227	19807.4389769147	15848.5113230746	15425.7330239302	17913.1579219148	14923.9364136618	250549.074637975	19499.9050040391	20505.8947399177	14908.045674079	19798.6321757784	19289.6830024896	13233.0309798005	16463.1241182803	49368.5159861729	25111.5235107773	15143.0057094173	12029.1442940198	15621.6574125533	15988.7054315582	20252.1410976021	12337.7220859933	13791.7688117354	18493.0787825205	6205.77309964543	18438.0294981232	9217.02972793045	16216.6652137722	11914.3893587172	15858.2499213477	21923.7118308092	18700.2341297455	16839.8824176843
3.336_207.1493254	413237.67976609	210637.24637191	1348097.74552101	346846.910914731	185543.198784674	2010351.69544132	618738.506095422	645239.290179467	491614.251291879	279745.635286983	405086.296054307	172519.614572063	291493.0962	539800.61801501	878982.676756625	342041.009050807	419380.355273584	721270.374972076	764310.879980023	22026456.7928307	498394.257676506	615230.409881591	861001.010589528	466350.94051239	331211.975643303	218720.128243721	432735.558884654	822734.465237273	649133.952877274	345889.70744028	873367.621706368	926892.723569822	332479.851649956	244099.528522396	406761.201629665	321165.858697976	664712.211038649	97991.5665526361	292344.361233305	668243.481622216	208520.095472925	424130.843816473	364355.988195284	685872.021769718	319094.295307544	542667.965225449	428637.097344998	540909.068839527	227968.462707227
3.339_412.6570051	157830.957324086	410712.656663439	145698.416364416	221756.662014379	274674.21896848	618409.683600836	254644.29780155	319814.294885626	274221.49817141	338267.916820185	299333.540867314	374822.847137512	146957.538719106	181913.869471741	572401.351044373	263185.359854022	205772.532857578	119379.868991552	580997.041553957	88735.510424243	205003.157710678	153096.20481161	479973.916875112	146544.04787643	116681.317839058	201422.102945518	207601.420045839	440381.615560859	110301.143099844	134232.722769862	140826.655294761	770316.045377827	112492.356851085	85193.4057714587	105484.917815487	192474.150631337	41951.6663852085	117273.867272667	186488.456843119	218069.964599821	77068.7059669526	132913.861616559	117160.716519023	1210425.63946913	101441.332242533	126269.002295378	602527.330404396	56019.8233430998	124201.623371152
3.353_430.2187532	54990.4176915445	74742.9850225372	58936.1304795501	60373.5779252334	142713.590669654	88895.8234689521	97698.3962399257	106353.095241315	95375.5839546066	49272.1986268082	182828.695752382	92359.2725977626	111969.190542182	105277.070085142	81012.9268579351	101621.446261003	76871.999107756	96371.3756204987	85228.5243095465	65568.7924333548	97467.9365751613	112816.707556941	95070.9874047784	93529.7719547295	101096.122852313	84683.2899025694	55287.2088867251	113896.759696389	103981.503166735	68848.9139270428	57217.7017668806	79300.5485469469	119243.684560156	102121.797598749	107964.397354095	139496.301741412	129251.732948497	89807.9010541476	173158.744349124	130914.986662055	85167.1838540385	84888.3060932063	76923.4851514551	78668.1964788119	119800.187986618	92641.9220834395	122168.790050562	146932.338789982	96665.6541406212
3.359_338.1501396	38183.3939099924	427181.090930573	300826.539486634	591885.182137415	48784.8881483412	32960.2824287279	64534.3961393923	25063.2355218956	52433.2334644192	34738.3031316308	23109.0765685116	18505.016158581	22366.2187783316	59743.6641850422	3259147.18810186	20446.1414921495	22764.1816460237	18815.8402617298	17357848.7425497	1087113.43372016	23899.2427232631	31860.6929037151	31467.9867012955	18734.7360020703	15397.3385839174	62599.7098651102	24289.3116331099	20703.9557588571	31885.2695545373	25161.9502525323	42179.9572397561	46311.358896264	46707.745681208	28556.0627874509	36039.8318971109	31774.6835809288	66014.9545724498	27170.6432699132	20926.4537375272	39315.4880665516	42965.6476172403	46271.3507773434	18389.5152940428	28905.9751811668	26341.7276693962	26413.3959232298	23249.9453948852	31720.8342463798	31934.7081925478
3.378_234.9921941	551365.214832404	222280.009642975	5356182.10582086	188962.824255366	352225.012272989	180711.560754796	198580.141967022	703690.932473489	194791.975426698	288929.766558013	426263.788098382	219718.868522199	401867.931927992	322512.952008323	258173.693244065	293426.099285625	630320.687441679	285121.165809545	7587923.94219411	335639.120089418	287947.399653883	396393.673049178	231488.61160907	317519.648191415	218168.997546742	390572.55655242	16417252.5197681	314439.397779058	173733.163626348	290870.689345143	7076484.02986377	237603.991762034	254814.388114906	258695.250475674	209746.265475106	178534.783370076	364835.986866581	93713.1532409941	229395.896686467	161755.584616579	239684.446734413	382480.060040586	297648.731725893	378161.495487147	128567.93142066	274307.357512464	243246.503892082	164827.133993091	297167.739785319
3.380_285.2171367	197782.237263302	1233063.46811501	1239996.26514972	1433960.9406408	245446.821602517	181570.005849798	281541.151456961	229588.304001659	361163.339102583	398727.291913715	240743.129806961	315137.210011032	255443.445263273	234933.583185864	210242.843318968	231385.502582324	292302.688513897	313948.630946687	267458.311881768	302080.683889661	458508.46316262	219391.956219759	221749.530008214	397329.226659979	294607.047117886	220023.378746718	302249.80596689	256547.887330676	246628.879515965	251440.243151354	240557.064782838	277594.292435851	210720.335783767	240112.045268288	295847.87988509	225226.717412496	160018.023319111	232201.773316527	247922.597272584	321532.140307666	338626.450256182	297414.900365914	217678.225996627	157318.55564563	279216.652179572	253243.364388929	222283.243879045	246152.47852492	266015.881450173
3.385_175.0434411	2108462.38863821	199362.244325867	34564.3040621465	57280.556223447304	16637.6920177442	51240.7392313291	71026.9448352895	85713.6776639908	50865.8664014145	2362616.80397501	61338.721514306	80903.2968130353	46786.0229940457	73105.6883909186	58544.9087982195	55426.6358277456	77062.0809715605	47885.793703535	100147.156570174	82063.2421317868	49528.2149600514	79619.6560423726	30235.9039440964	89108.2161792681	155540.795517255	44046.7566958383	74696.0869719394	39246.5034335134	62973.0645099509	71680.4027588542	24227.3474620368	30354.3435652253	54448.4322343713	56656.5472521983	36601.5049735951	310384.974423779	47299.9810907835	70055.5680275299	44204.4222750581	49794.132411559	35097.5169613964	24959.0913863879	37020.5686297015	56424.6999726333	59043.7844952614	59479.3515193514	22105.555885309	41918.3298095771	175828.107530414
3.388_234.1146734	204633.098103054	590889.326049744	7097732.44059584	626725.9569	183305.476060431	1595456.0124438	113108.947810744	788502.522833946	77104.3173318693	299714.450694295	179863.484083358	719062.882642339	163746.956594742	134417.334063865	5739142.08144168	136026.015522455	200100.486911863	1045239.68901077	7386826.46706246	7863265.44650763	2899287.86073022	1822525.79433444	442921.57483626	130843.620248702	133208.28138666	78225.0377954579	12378279.581431	5244829.68663415	55629.36718	609196.62624544	232553.582749244	168588.245893893	166378.671897734	106918.131746647	203314.483374859	170582.933145039	83862.7011172863	88556.0256403682	203400.584676189	94264.6501382122	90837.0849975555	83786.9496351838	103110.760001151	159549.512296518	162342.906630405	123948.311100177	302073.771781344	150416.180060991	121410.885435394
3.389_238.1161650	953068.410580671	1231778.67970728	1100989.89852029	1470856.66625914	365577.693334997	8816024.35177588	418933.127113679	646857.797797762	179512.52826469	1020476.08573642	218490.470519294	1972217.81452721	1500575.76334958	124382.951610296	3899454.55659118	522425.471477741	1313115.96936212	1231071.66956427	7798116.9341122	14730247.804683	2827571.54399574	2207383.49203618	1138419.18915432	248462.251541614	800393.642411596	159249.123781599	19385682.4682897	2918101.12647827	62772.5068542069	1370653.44639855	782652.026790055	758670.915644205	177496.8828	556154.336660676	380930.869660153	347447.726580874	291252.80151718	253726.162487672	520335.865930284	363652.854327487	144820.173564427	182205.536558315	188724.781969113	233384.841881853	959298.817044882	609753.715695699	326992.429333678	518356.480490272	336601.572895747
3.400_158.1708245	118307.083546722	65851.7328617903	1053836.05193125	122746.584991548	104539.68812059	82635.78695	69824.9848544297	112641.593326779	2820072.4860128	130210.514924955	101895.068794773	95362.1832199663	137158.814464354	142073.668478862	3741464.84419321	116825.367746876	57386.6149645924	89387.8484903584	75844.0891697804	92105.268140199	750116.62242171	103676.359167273	127628.294964172	234848.682543469	120719.249354726	115760.752625226	161362.33791843	179350.53569306	198438.872401222	126491.531263957	300150.74102216	80169.4421262234	83703.4553574981	98752.295569262	129724.524296754	103441.314815782	148803.493410048	102976.996802295	57850.1947449844	124762.191372081	124374.537187977	140400.958040666	143005.578112568	100376.990519466	80013.1093660832	139679.416377142	116120.394191043	155266.715847055	111561.419376272
3.401_479.7022571	93704.4754653152	220905.077652218	994468.927624802	286232.996764411	99558.1329998217	125628.329274251	97433.9910611778	128406.869310453	3044592.03576196	105989.421760176	80776.2178678621	179263.550094624	150222.963029295	174271.975273189	3813153.4139648	226705.451868173	70150.559420446	132371.522168004	3011610.26041873	94954.4571451333	969333.794168181	80240.1942532836	158106.592348064	104858.336715399	116369.428303553	105415.576207905	137996.268210352	112473.947011442	161990.085843616	85229.3212531464	570964.521771453	243687.300562696	133069.407492625	125304.136628189	143507.946644681	125285.323954272	102248.638950449	233525.782445569	106182.481986448	130811.992991376	214173.004787065	106060.56835173	104918.448882441	82268.0157335687	104591.047253397	104671.476742584	87201.6367762775	125541.114698087	125252.665029401
3.404_399.1664959	174882.013731997	104384.583496565	24917.4217331786	14631.4934480646	285175.288708234	3757599.64570443	141187.447984119	25223.002176032	2378611.78763371	29358.7778288031	18242.3786927833	168299.48537489	49570.9843649762	50783.2105055335	108580.807055975	44578.2883219224	79816.5299522744	157913.520270563	39612.056177395	40728.2475343639	221630.538326884	170325.033507849	71346.3402003034	39910.3609627131	31157.6573515464	52200.4728596012	17133.5864279818	105055.127438664	487246.156886032	81474.9853757209	234990.207966494	123019.821423541	996264.632531871	84842.0765322464	78762.4114047105	71277.3238937242	16761.6550572312	842340.586930069	27048.5033468986	85391.6123991223	41721.9955301129	158240.375476261	43827.9968799221	39563.8531639537	54389.8256619828	56290.3169271286	47352.9554280559	40321.5819011522	66461.3203315696
3.407_303.1915210	130317.805317103	120489.975454311	52299.5172614533	207547.821169192	158051.037001223	1785606.70846205	50064.7681006931	176173.213033493	1787811.26070835	99444.1213286538	104248.751763607	93732.0215539888	156419.800127006	2924897.68165269	157050.83873376	81542.0108475056	116105.683650498	151738.048172006	121449.967486319	151667.233617121	135448.167149951	87216.4396888411	125145.684312999	149070.538539407	162745.801371408	175937.026028787	82416.1971830819	143913.809575398	105920.39313626	110039.236993922	116493.705641372	81255.4123409279	102738.367455167	170666.334380829	42743.5670545368	114973.068681732	120218.846410541	122174.068361629	111027.639132677	109730.98759966	93570.7510407556	73036.4891920288	91441.759308288	130262.43101424	101900.712909737	141338.251513036	127253.512372174	129333.111990663	117805.33265011
3.426_321.0377771	98886.3369794122	146054.524412129	192382.854765855	178021.278081417	146410.104648996	2559401.12542415	129454.392945853	538392.512337057	111614.864886243	127751.393416892	105887.871609376	102718.788355214	105350.359406918	90613.9096895321	206439.94102759	115922.28710485	129726.336744049	93256.7384858104	89765.3649299836	2657295.85773031	174037.760381896	147021.292785488	92370.9820367886	121142.943537764	69954.3474157287	64452.1784715431	944115.183449585	94001.3891387493	255113.744191226	258235.158894411	221953.080207647	144188.011652392	135060.38196854	116169.465982917	170556.093272569	117029.826193738	90402.6586742614	114010.294915457	61122.1881009333	109755.33239655	125140.397961461	169409.630595577	59061.238454914	146799.403101955	91196.8899304975	72043.8239813388	57536.6689339122	101396.889087856	61907.7064883264
3.431_268.1053280	118222.500887004	29193.4872006522	19105.3094837173	1104232.49352568	46535.7786961312	22047.7535895412	5789.99246311686	12458.0603630304	110553.161596263	1208714.3725566	3178.43000482636	1766229.09384301	6877.11995313314	90345.9563719617	3122.14872924521	102832.396305296	10309.7656840182	18280.4451095687	15650.7802156197	22613.6365992493	8367444.82253891	12466.86747	2411772.21359027	16212.9523569965	7152.86585548517	30470.4008780612	72729.5846800404	11806.9779017386	155021.361987334	84744.3874422958	401372.124773599	3516.69503251872	15982.013871682	52188.1115940504	7031.50523415908	3248.88804846225	36264.5172912715	252642.045852216	9601.81477205265	108012.063807498	35102.736472435	4089.00096009357	40120.0789108686	73742.104392537	9802.26316405053	95905.3540525643	7842.43791196209	9187.56440252342	5217.58508596541
3.434_204.1132557	870214.338891239	1772009.30068072	3589801.38179448	1554800.02925628	430338.276709722	16367282.7297413	614864.81271012	1163836.91212087	48049593.0202646	664916.55589367	1359277.86897211	2175249.27441431	1034044.34160132	998141.732067365	26161656.7959745	728732.520295726	1344910.02602193	1636383.87294776	14315533.8797135	13862524.0476738	10764204.8251295	778817.16686445	2036799.39138707	874972.232192901	584036.535079947	402110.443621796	16014797.4327984	654472.734116347	1689040.92288336	1533669.06296789	674254.872914287	641192.179652303	415476.13095954	3747664.5829418	849309.511835858	1482695.72068041	614938.997724075	324824.257226017	2612973.77204006	568239.327655129	233216.018193638	414611.637694264	390008.12521416	737475.683634318	1253416.74961438	687657.073649134	832221.808895778	553710.58834821	669986.313213254
3.438_248.1303059	2604004.36280659	1324816.3580395	1108551.50314079	969510.736258904	206319.926145582	33744.1026296449	239904.845707135	436451.904733076	92146.9693836329	939531.3734	132942.075846787	1542535.20274478	1003424.04361995	56976.2217341981	25286623.4120966	427122.924556225	804829.836054274	877395.637621902	897469.400487162	6488794.24028232	10106229.4400568	29549.8086080192	2200401.13931565	51208.7943718991	289799.58983934	123325.104349585	21624828.2066166	215085.243835125	112892.710193255	35268.0550044759	277749.59234286	375176.383684272	151225.160887877	203628.064924201	318701.591988306	239053.833904377	147705.168499994	147787.084620037	1732041.3706288	305274.197854869	71827.0822131639	189297.46171602	98237.8089368211	200300.414100709	243968.643888916	394425.151824016	538458.70933263	450455.560658593	159969.823694816
3.439_269.1090398	198972.93714133	1501071.96685975	1569030.04529912	1014847.406	117425.72702877	7313349.74361433	23832.8030111545	180658.585064207	92434.5345079706	1231671.65255631	15191.3447471391	1802462.86854279	225596.086969055	69741.2974394816	8325086.90043621	320447.073180813	137623.535951859	251890.083910567	47922.9344701563	17109481.8616894	8424024.57883475	1356884.89752511	2399601.81368571	387830.831132289	283804.436030966	189964.923031078	6771483.50683427	1348215.2808218	153002.979544152	214656.892612655	348510.03578886	136554.847703427	148748.755015374	1581023.7908544	252595.299079891	21177.7741265656	26038.8593508229	245675.079518871	137263.243717458	266023.40848622	55831.5625226396	61280.650585478	13488.600529861	461460.351580656	93748.8242971398	459880.162029374	228867.455932094	94195.6862491278	269558.474790519
3.443_581.8154582	1625530.95523399	400858.543755881	1343797.54513202	594747.339546218	88422.4077057963	2619209.86537417	131616.798691759	179616.263112601	3901208.65078179	127945.16707848	164604.577371277	2212234.68511055	316163.307569492	4129855.65770092	302307.47586585	180926.856867697	285707.979698013	202183.297282414	120076.749648376	190648.361430976	182612.778250959	139708.237825787	105881.566289007	152981.818983295	274826.027671696	113226.223979228	1846382.98679041	145374.424439564	129087.495171078	476261.092517103	1921881.60728339	230172.008780046	183066.695485531	134176.453418971	258423.242576177	388574.820110776	144829.247633022	427061.745845335	169356.084269779	141512.899867952	277151.03528342	119271.011002493	160141.218440323	74116.7779664174	291510.753814643	105652.694145216	230343.536204857	117964.904221295	129123.102904132
3.444_263.1754512	27432.2135883622	558781.489114787	715864.395389749	688163.88488814	24813.9177584455	29261.2067502731	33053.0637109536	26736.0424620631	25008.3828037152	27054.8934608645	28661.4862907301	34652.4568899324	30174.1436282909	29272.0455301541	30578.6530115278	24626.0103944985	23759.5369360288	31972.3407656271	28553.6749444648	29831.0292343121	27060.377095427	28062.0649840044	382403.712349212	36424.3415873084	31639.4006276198	27929.9434392096	25043.925918391298	27850.679948089	25726.2026544619	31223.5068924071	26923.0818400863	26018.8313838645	27769.3782413382	31426.6204384759	27686.7016996888	29612.0990007115	27291.4795472037	20027.0393412146	26858.9264934389	28706.7104626934	27490.6188417339	30393.2923113216	25354.1490720973	24807.0759729679	29151.5528506686	33777.5606308576	27112.2719323276	33930.7359252871	27723.1023183712
3.446_152.0353464	528389.145504522	557839.340541676	254134.893653697	148713.424864297	320490.938331211	10132015.1034973	453963.293437432	452705.953966453	3710470.10847904	287341.980943634	423227.893815172	2603543.52853137	283716.56631551	321917.200646291	218762.550996534	316075.006135327	494464.506672996	499107.326728467	1712360.59508493	248041.684520151	3290149.89413509	342776.681692317	190105.914037937	393931.217333638	158780.048199361	357319.213020458	339479.135011037	317351.107944169	373093.59174591	230526.360490051	3154241.6826596	428112.919212797	461460.937495978	253387.87311955	455777.572119544	281409.253803014	304763.273595004	674555.187439147	216636.462014061	279086.036434701	212914.125911368	144248.642024118	319173.440645422	514841.510452824	288393.836134779	416025.431970893	287438.412485503	264727.317819145	349608.493145287
3.451_270.1909800	53780.8439043119	263381.623372329	264220.932666007	453809.638413838	58504.8023466832	46379.5246729905	56521.1612843963	57938.1676948981	1343628.80469702	74566.6836845488	62935.4939977147	52828.4598422489	65933.2459362223	34800.5575780329	2541528.97519054	62592.4239403062	44680.3172109607	578906.237044286	62383.1426514488	103834.171600143	170766.418794426	63547.7152488932	990513.6199	45970.3931580743	32116.8632349897	62579.3005690502	75313.3004590569	53104.8394840027	56671.4727812815	57097.7268107435	44068.3342616385	68055.3620593919	68405.2142187719	53868.1789705636	63986.8314431129	64901.3747365413	57808.0692644312	56308.0553457968	50037.0448637934	46273.7214194519	52987.1796705715	73910.4152482539	86745.0253014434	55472.0702227253	53532.6998589661	55300.9623956745	60311.3635819833	64456.9757271206	66216.1110323548
3.459_202.0941371	107643.574040419	666581.607305164	988099.204238955	1245023.8868669	59940.021270971	3348792.60588537	136528.331572277	159876.286064419	1241479.07629002	64438.802177928	108487.299773045	1045864.23287873	104486.129651817	81079.541480085	102059.726416065	112804.035014921	120388.965137537	66349.0693710721	156589.692552935	7881487.00098939	7702876.98769734	817185.408484602	1605921.14653143	234593.618698595	96169.1163602594	154866.001783691	161182.052051834	119701.281146125	153580.008050668	155532.271490425	108589.830175215	587086.759412877	104590.442046424	124674.978881469	279863.606339422	99919.2878434971	238782.692691386	82311.1400853472	251852.39262249	337389.596413742	26262.6922175041	94124.8976800763	118376.810259398	166396.072567818	134985.370269189	168511.980537444	145765.548560317	61186.4093905099	76192.0719090983
3.472_617.7393016	49411403.8492855	28018629.9957385	25459292.4594306	40389897.9005905	27655357.4088109	33058165.9457274	42796491.1904981	16407628.9819333	28307938.1360274	44766814.4667851	32259280.515536	43171258.5618223	26032535.3314543	21774374.7491548	19239164.2910086	29664020.8841457	23839487.1193448	39380032.6330269	16909071.373816	28313821.9070838	37943538.6709372	22627352.4490347	15473197.3309154	52476465.59	50832630.660254	29536845.9138801	41755020.0230747	26142708.7222441	22229193.1497331	25993150.7628754	28893304.3897195	15646641.3596391	25940117.0550235	27353466.0114594	35234811.3738201	15785617.6930583	13326156.7607869	28031839.6815329	18644037.5742091	24863103.5165471	34984026.1929253	46790676.3	33086833.1984601	11163166.9394706	23637419.5902887	21072849.1862762	17532311.7136449	13153177.9710562	25658533.9501259
3.486_217.1080776	835462.54350055	424502.837180532	185875.994815744	212053.592919998	502723.154645344	484218.621654606	442118.427562889	742976.944900377	708276.448719119	380980.642827692	522003.324472787	575075.775650095	385781.988508367	413513.33934248	511073.332840282	464472.81501607	479625.634232207	534222.614163781	646008.083704006	345074.76842421	454730.299303822	439809.09742119	352707.703063058	780154.049602994	547535.87401713	511414.441509665	502709.17996761	646268.714601869	1148576.87337328	374620.623207662	821755.743771091	562314.493356425	585544.710445195	287919.701323973	625119.549320089	423089.010449611	596542.225957778	1622331.73897278	513916.846643256	171769.512493336	751771.240884407	617886.811425704	544071.526329324	576012.234361436	329387.63833677	569890.113541522	889877.486264104	401416.139844803	304728.434328573
3.505_304.1291334	386088.233757946	660032.692248052	647831.006837948	1104199.17693983	362827.784982357	1053751.54723243	741789.993192828	529172.107970805	74627.3342343093	145229.067647755	73207.2901830432	140424.296944996	165186.942915762	312681.304896259	162344.126064788	166823.349690198	199380.365054125	98459.7663867532	421518.187874163	225526.734282181	143220.495178052	362617.976775176	222904.522359856	439830.882494849	71836.7827050177	383940.601915681	34094.4461184849	166779.27425192	221621.870323151	164148.324464078	251938.168973067	308725.350428438	169409.258414943	161790.092966306	776443.087173544	119493.810821585	52788.5182616551	430491.824530543	219809.860767896	143531.940787011	82877.115043065	238031.826657436	221245.255531229	181551.46617121	53538.0968718954	123273.041124149	309420.559744062	100268.838866965	50118.8864352931
3.507_194.1540446	15180.8035021126	553602.905128494	522902.125985514	626967.920279295	6357.3151063142	12989.9390582897	15776.5333671194	10289.3247476975	12837.5007179078	13453.304459218	13092.7395528128	12473.0789708063	15249.9142731895	13165.1368883222	12872.7170610021	12408.7920286716	15943.7850949595	12109.2791555805	13426.2262096711	15680.5121478376	11713.6233920821	14195.8007265812	192532.866828061	16868.6930483762	13935.6445079662	10452.3064020361	15762.4569753706	11173.1377115122	11173.892392491	13716.8325370921	33328.7779875327	10950.8623646588	13260.1924848315	12084.2357265315	12735.0753240284	14268.8406125769	11784.1095815782	6630.69617187249	13273.0815203575	15997.7371517101	12243.1241386776	27778.4409552838	11952.3430112306	12385.7115344891	11121.849714538	14130.7861753263	13908.6747484159	13550.753957404	13317.5639662247
3.520_236.0927798	1358101.1904919	1460512.00297089	983883.899373435	1289734.15445814	1293056.86788104	1077537.41729107	1829930.44657031	1198285.32123693	2783273.81322212	1258631.25967144	959543.392443035	1302303.52093394	1082106.27302986	1740264.20945968	1435252.40292259	891507.128411522	3136444.78824677	1756706.23032439	1888557.20154296	774909.110795158	2657274.58164548	1528458.30643749	1339439.1098149	1917355.86658155	1379196.16836976	1160260.86597508	1246864.5435422	952557.137515503	1089705.64318134	556126.595607716	1388841.348	1609119.14388492	1524752.3009741	1252352.31443691	1034958.8803527	1077028.47002642	887569.729970355	1450034.74616246	1373664.23475693	1434546.09321087	914938.214229016	873153.404344188	1154249.01304696	1085314.83597076	1046988.89114038	1054737.02949259	949617.546511324	801422.41686217	968387.359761826
3.524_195.1570713	573691.91823399	537677.860891981	192860.041292147	191474.980010545	634908.662261386	170587.926589996	337773.074802839	11205652.0031498	19333480.7738611	507655.881682396	675791.483151152	56932108.0308169	628229.83680541	735820.824086233	784854.793651185	563250.108604768	171181.492939957	885106.405563473	282645.160735667	15749153.6012805	419805.648059404	640105.824443698	497793.759129704	82652.7948537713	447645.913574531	346900.532826388	220977.408168965	728938.09285426	462134.221570919	490348.500536833	160450.766605913	452897.364836908	320350.963595031	640122.889937833	344214.78409351	441088.409649356	71995.3629452065	3086477.84962067	117325.749152848	735509.987626778	166640.532151977	33107.8426893399	582500.421290511	578649.435091469	30423.0555191919	1684331.01092437	541738.430388992	80717.1044294942	68600.9802174225
3.545_349.2671805	989897.90796524	5587005.47357194	6222693.26260046	6147000.55618917	438277.378534991	1186893.5590176	522233.771841242	1604482.38233629	7477393.05302081	557236.064299555	580722.917845119	588773.070605576	897544.572472097	491106.727650576	1279337.04434983	775447.733660578	1268745.03939288	515745.632872593	453278.140921641	16293713.8349289	621099.114602525	821438.443034125	532476.549239505	554272.64647105	842337.143881706	553014.635589795	614329.930368608	562452.96464855	1482781.50600809	632102.984233358	359883.205023261	486880.314219978	678708.453523916	1249830.99938995	703889.242532137	480684.726690203	519983.980077194	1369635.38294359	574514.667975262	905992.751546396	828056.483105585	739887.95944024	511200.556305293	795188.895584905	512594.715512003	512313.382389596	708720.225159627	493527.217305484	1007716.58428495
3.547_172.1548491	79211.9618688378	408201.408951473	790545.550062067	723978.58267548	69365.512823538	74195.5246965829	72436.1408496362	95989.1970371526	76458.2779025797	84193.6091097202	46157.7593002246	57304.4204911809	87525.2512164821	87270.7980889657	59268.8918436562	95001.0025322775	58785.1047358468	86005.4506116119	75712.1767424552	59867.1382811936	149703.786318825	87040.0794127153	44468.2508977482	63388.4854063865	61290.2826217461	63829.4313296257	47834.9745331815	55286.3071822389	101572.492148944	46370.7326357119	90349.8977606675	173043.867824037	93499.1892792885	72407.4491403991	118444.878158268	57511.6006473423	66553.6747586245	68614.7986760123	40790.9299006688	52430.8600790837	82578.4911704759	64297.177467725	60127.568827581	86064.1384673385	72485.043718499	53068.90141	85455.9368564313	90978.7290375869	96457.2519862434
3.547_179.1446394	10613.0117895944	247989.988184227	244247.049072602	255540.788349064	10839.8179513005	10416.6623118098	13584.0791201291	9071.25899174719	8081.28110864213	8677.70833238064	8839.14483344792	13187.0120220938	14683.8304724522	10832.7243694511	15700.212790643	8507.92103907056	11009.6751790874	11259.9107819514	9038.14428415281	15219.2921136512	10112.6750071295	9901.25939542405	212981.032639297	11807.7872204929	14640.8376949735	10334.3037858368	13249.9656841445	10559.7954555852	10479.1973164466	11690.7348400872	26794.9503285079	12331.1338549382	10835.3040032172	10945.6241403509	8098.00846809541	14847.2093819153	9350.13677265318	5938.972703	10449.7490653813	13462.9497923144	7435.85186700104	13593.6266114497	11868.3668380956	12828.3003571823	11111.7135791565	12210.1138142756	13493.2104780119	13119.9586396458	9057.16760454331
3.552_355.1076330	206911.491529706	1667511.81120146	1040310.49692271	918570.673365371	169728.199003838	199973.743623869	158398.367749044	143695.995369321	152928.207856167	237623.257941162	226441.510118562	199899.392394566	176093.782978764	147953.749931572	138700.457891517	154651.836293722	139998.702561504	234394.521571841	107675.528492419	171409.015219716	221994.897130668	114212.12492856	125905.341564623	162866.163691022	200617.08023529	124086.244792263	251384.234760188	181842.702795316	136641.093610116	164506.875987239	174599.054824788	178939.032130184	146936.177338827	146805.396483506	149635.08212999	122147.654432594	126868.057854922	147086.546968877	127778.669500402	165436.45955717	183280.464016191	217262.643760565	188622.884041411	112968.939390315	126415.519865812	149322.422614293	148967.788929473	141443.286573265	200443.040318851
3.552_477.2711597	221311.249131698	643393.714373768	678783.956717477	816635.243886863	118393.029534488	2026283.91942639	131617.309917102	186847.815698181	7948500.91003659	265528.813296579	168549.02130041	4505958.62992071	239426.51422103	147598.262720709	391784.569393477	123431.772408028	410133.211722204	381573.906308797	129400.847899063	323289.319602561	102524.660692362	152473.989435964	71900.9941634966	140632.237867067	359361.860601562	870755.032455096	7235283.26212777	6205000.43098696	75845.7550848555	544009.2893	1530413.64010827	149685.52401164	149765.359882909	225493.699409965	101964.008149663	525376.538896129	117277.688489093	611652.027957556	312628.313046465	109636.571300162	260434.006317832	73187.034595535	174949.051450209	89997.73335	408352.654055364	82429.8506196802	177208.901684868	161122.198709868	151192.595110289
3.554_99.0634382	76448.6673253404	1180197.98134086	1208210.44252698	1202055.48761421	68187.207398695	64308.4179163192	82475.5682355789	57496.4291742345	59204.4035915232	41914.491672043	74478.1608787151	129687.236649327	80692.7048989641	61572.8875320075	67328.097290523	75327.9092153506	72123.8450506173	60070.7052622968	79964.1946363882	77837.5769231654	60574.8489912707	85307.8243609206	78242.7766691084	73547.327014753	62035.8279549816	55339.8059685746	69010.0026072323	94389.9434093616	80291.8067307265	80877.3234857858	116499.690616929	79565.3420872593	42532.8184667602	85366.1336442948	59210.0569544929	74006.4352124173	45330.0353234608	62066.9944413109	73251.3827678228	94622.2915048966	44654.2693913415	87852.3604633601	35752.574515161	66423.7772013814	75672.4537003172	100451.518626982	70086.535121772	82162.2293167598	81219.543155455
3.555_98.0341657	34940.4620107548	357402.311745813	428769.440042235	385523.518016022	33230.7415543185	30031.5048272428	32408.6059505603	25997.5115854413	29313.1225120873	35838.4031987266	32850.82839	332470.251100937	49157.5126749766	34615.562305189	66186.1756350868	25566.0556504716	29227.2635228001	38218.1507740813	37356.9755547742	39809.4681369261	102309.736294114	34100.1089757997	585681.292566697	41321.2115859781	51426.648094523	64706.6190355619	30347.6314817957	27917.1383269919	36677.3465867881	39540.4045360152	39535.1802226067	105232.72958245	38329.6102434876	36618.1377323037	34620.9468450508	44771.2892458747	33020.7410685832	29633.3333666877	31279.8633399296	37537.2150052401	33592.9851453385	25153.2945820338	38755.3959782933	40703.6526007807	36470.5393068586	47958.2096869136	35151.5592886541	50804.5662238638	31141.4006711086
3.557_346.1600784	40004.6130751578	417888.517792142	219461.708860487	219554.192110264	45548.3805151732	35510.464454664	42590.150020209	41162.3405421323	33129.399205614	41984.4989270208	45669.2019208236	50075.1030530628	34621.5922677581	40881.4165904399	46841.0366344221	51020.280916567	41554.8673483126	57620.2986012409	43849.6454814838	46436.8731312881	64454.4389427298	38357.1138673213	40729.8426265072	37282.6476015038	40081.8491415703	41641.3128877929	34511.5215571706	45867.0516939321	40044.2241494377	57161.0410499536	32043.22938	46397.269069858	34006.9469162989	39452.9470452686	30309.7419111805	39458.3607757377	33498.5427813184	34130.4106713296	36566.3364984167	40123.8751469203	42083.2954165908	61093.8816340006	34898.5720762583	33687.5380067364	52137.412536065	40200.2004392625	43938.9824270308	47831.3345022384	47592.7147740243
3.566_345.1979984	54237.5260823639	512829.583618782	574206.647683661	740994.195621338	34360.6739165879	574617.519648647	72144.5833457056	36986.9461490015	37650.1293808889	40695.8653351363	44541.6037240494	2320785.35597899	51220.1599683433	43011.9813825497	6790308.8078643205	43102.3742267828	39497.3119645749	49654.0981186144	46890.2036567756	1605863.35569585	51821.0071992456	49900.762694809	810103.977284593	61345.7155792185	60762.0810511655	44632.1821336684	58084.5646799514	3056037.84762313	70590.2102006026	47596.3682431584	138899.17836539	53604.4576363498	41232.1731492834	32582.4769611073	42786.2246800751	44145.7621426208	37833.8691517034	202756.597636197	36866.7003726703	58274.5893546759	37736.1089705567	85123.818702883	56101.6701549549	24452.1459667744	38657.0940238151	49673.0114243791	60033.3014901974	56059.7460186435	47714.1610265926
3.568_274.0858142	223701.52532526	110624.277353885	431257.616507798	233683.715946226	182094.66588409	2903863.96435568	377148.987780676	116976.686720939	178432.514734041	64487.9669634337	103748.854943839	226816.545591476	122357.565828518	105910.704934196	155555.420365389	75730.3615967782	97105.9069705663	63426.3144086918	66419.5758398837	2580918.52556206	141061.658031928	176495.01025481	217173.877467349	206087.596380039	64611.225011289	135927.396304884	56963.5916140773	93712.9672995948	372488.606672709	86912.1689206059	81165.5798265505	50829.4350667465	99562.8771019963	71387.1009070047	186753.520513627	87707.9606301206	81632.7045194411	85301.472160418	91048.716934658	184584.378178911	57388.9971095612	86581.1281702526	91719.4445112807	215340.415172403	106812.999422133	55650.3078589833	169964.215713283	88429.5362047531	86736.1120642562
3.570_324.2362310	294280.414029797	1069631.12759293	1068611.2228985	1564687.09048327	268901.690043361	259026.803345157	247585.062873587	323363.898062811	231423.617784488	305790.820512945	260870.15281001	390541.306081867	353785.734898488	289882.222276074	886505.460211646	706519.730145368	295909.206722116	508836.514859339	402915.33793746	321024.941244837	318137.654767389	333431.998651788	201870.429554626	266598.785756232	327641.310831629	426866.645752271	563411.368992675	356233.447067094	515472.277069648	218724.644673556	398260.857683055	340974.056961986	259720.860036375	354162.166501292	274367.364072124	324735.281985034	272779.690535146	420094.146527309	226027.751257283	451271.498770773	369384.40687153	506286.425289107	268473.52010148	223134.744119428	321981.294662695	283886.676499641	337951.058418497	335516.971082567	431086.894468375
3.571_229.9982256	209384.08393675	538728.918289557	421778.430730683	565622.706453148	103639.369327154	85140.8222033962	92229.8316509229	98976.0839291157	153594.083918208	54437.7420870023	75490.4000835629	73088.0189329717	95632.2240233063	146159.237581933	110562.933164803	99259.6794278561	77602.2223894061	45223.447440473	81031.3197857526	40070.4157996539	90174.2613477857	106285.044782283	135162.98540976	87075.9991421908	57170.077518992	77351.6241227116	1157006.25202769	105577.045581996	71990.3606987909	71647.7315157561	88189.5313454631	74156.0762386438	84520.5101733075	58863.2443662174	126402.440046942	82029.0233837178	123339.678078567	42075.8015032089	54297.1367045457	91404.6385005803	66814.9958635917	65950.844113207	65028.6803515905	113518.491077082	65110.3551340621	50347.5131119534	32940.0986445315	60891.8720339352	86004.5358229294
3.607_353.2548827	55980.0930652002	369230.772713645	356491.875506925	433442.646414959	61005.899973512	51250.8189690495	54861.6836736218	69410.5008173604	52871.7593924855	56134.0338735994	58550.9929385738	55739.2472552993	59609.9488123196	60598.8797590456	52049.2951296242	73921.3581237335	51495.4614070854	56260.0644355073	56515.400300278	70643.451074868	71405.1707141005	53602.7923522587	60998.0618969224	51951.1494442943	58245.3770046735	54512.7179606921	50081.0878914033	58147.8432216228	65466.6920462209	64006.6471266726	63320.8126183219	67078.5671952927	65750.234879168	60545.4204021774	46421.5055391555	64264.8006790153	68092.8247123813	40006.6007934613	63721.4187420591	63131.4481003425	61978.5491583294	57071.0270606635	61674.0503702134	60605.5936907277	63425.2653276082	70046.662714027	82271.7700245117	93702.5302901772	58406.7074101378
3.622_385.2446157	914158.641621387	476925.743267245	12123610.6313156	865804.863725008	445028.787598113	117761.799188812	88494.1507665077	203566.677853281	10554161.2832885	170040.872767907	297443.591973844	260091.856944932	1032423.02185439	465751.156978742	1538198.10856042	203474.400368682	1686499.75841579	1454091.27155686	152788.229070845	1227300.36003236	437825.100734803	605230.477257388	263747.849122478	86071.4970650164	1398824.20425512	147380.032778332	17043617.2592559	5528404.23054731	187834.294027479	2182880.0695961	11160693.5917892	248881.68065855	205503.150103326	785736.682879061	102790.137557248	2162621.34083415	217548.941712171	131699.936596192	1042440.49555207	167577.66771567	175565.91572702	143477.25041819	719382.472524318	355299.822768244	1780666.0916065	191718.098330642	57596.0604491921	132016.57042089	315493.089375618
3.626_160.0427512	269272.324718884	320380.122793218	508356.187697909	1486732.24816706	238873.406675644	223307.325935824	701344.541951305	489789.81461176	335059.978595776	276525.635176066	228425.487077155	282427.811163009	285145.270927381	244118.079367366	635016.281784429	252805.942544545	627335.24952209	431558.771905852	6977202.43010912	523459.984523081	282586.06259075	1912719.93522933	364377.360004854	284085.630910422	640730.207490994	243509.380323891	1347253.36461673	2569834.76791634	254899.722530532	1267234.57409816	18436610.8505206	260678.511276083	204852.266876253	398203.732940764	582389.913422384	859222.294406491	340050.56823687	160503.452612156	564205.233122347	276407.781615089	136049.385042019	228029.879135446	133040.777204787	232497.126731419	714348.300426709	292974.365241697	324491.906597685	167031.076962478	273172.986553413
3.630_190.1074525	345759.507584118	390736.727817186	184663.26849459801	240917.327938658	494840.848233961	32123413.2583354	1166856.69628107	366918.709015382	442861.913993637	3005256.03480855	301484.320978247	1181990.02263151	566327.735086672	435772.022042569	435755.986748091	308424.637892674	912641.192418336	293362.85028984	619698.914959702	5134774.54520401	28766397.2508224	533451.347461082	6610653.76947313	951438.250327482	152737.78960357	561844.864188624	284658.590719063	357848.532213213	283354.728912794	215154.829614015	386875.035899677	401053.009719782	779511.431468053	395121.82632821	533485.029290691	683969.123460248	203712.306548016	444663.202046005	377762.968870745	475058.510023288	130072.44911736	268222.943082575	698388.877218768	405610.497215544	363748.121382257	780923.678253277	321776.591894101	138334.772958164	355029.165450855
3.656_830.0787796	1642875.46626837	396620.20068493	1432865.08416246	611182.993071771	88103.4938560257	148170.448830026	168596.835439622	196074.569002346	1566916.1590768	154125.307127853	161528.262953633	2318761.65261666	284559.802986909	4157861.61719894	320436.362542608	187931.69829789	348865.883550815	248923.793698825	138808.763174369	299955.686905059	126465.26169501399	195100.752414266	68687.2822892105	176453.66486098	328945.962201734	135638.329542847	1814699.65323994	179087.729419559	320926.31711771	380343.229261498	1968495.49054349	223757.870545906	184964.131014125	161307.458081683	168946.872792813	468749.341461995	158211.376613592	404928.643131801	254230.974428281	182771.536858551	254731.041286334	138975.975939059	153843.494317306	101507.828933257	420866.752731322	93640.3852852094	152866.170343376	112280.743203642	134888.614947609
3.664_381.1294872	137409.583663782	414631.723254654	434806.365969688	198605.10632803	145863.789005198	136208.434856808	229200.843574857	198633.299324551	2185480.56805502	169667.139203467	233554.808532632	138880.111211699	205274.717532205	3582081.24774431	203828.341467828	183180.701744457	223941.844463031	233166.011158212	3497728.6171431	273276.880739676	2322880.39572233	412094.884715166	240336.909664484	148940.478477647	235603.909249976	104918.308735837	104761.012722557	238019.897754887	151700.251401303	382024.764461371	180452.211087778	184585.688234311	163851.185133228	203908.206801671	292202.780651451	282948.004738644	156487.844915246	369465.23830354	216647.321810741	121402.104849147	106361.584477416	146871.96348724	199373.463131424	197680.235582108	247181.72913576	136617.188481515	111856.58641266	139585.769977041	148354.379790927
3.665_433.2505149	319040.640676182	771762.031269659	957222.174448806	1023389.54615927	299010.227342332	288912.673919507	341411.454643844	329934.453090365	337180.095019434	420257.901119112	383617.303474271	245159.227249542	302350.713433525	339214.109223716	274441.144783133	287898.470825802	367964.525764631	393324.299207894	360428.399096618	307349.419866795	485925.864263199	342416.31289777	267387.255887544	326552.117424144	259168.232906069	296073.536034087	236110.32744282	286489.648355107	246960.214335278	310984.228183457	310800.695177661	330793.332774914	329602.995484005	271591.98622838	184857.403936869	291964.898438051	333764.005357265	340853.566943441	265580.86546569	233502.829465051	320184.083262109	226320.632333766	272040.313384525	257951.100995766	305767.094656925	318907.166946192	310444.229598895	534337.504711488	264895.303029052
3.693_247.1920947	93649.2872987113	601403.986901304	505039.673982655	753615.375222334	109382.020587164	131923.371235592	184996.957018767	121666.262546605	112909.229761084	142014.169692865	142931.370280151	129518.574567368	113087.12627128	100460.380325378	82970.7474631461	140106.708283068	84380.9486542717	117735.733764425	240965.301774842	107643.829288752	181845.365877979	228030.171211837	104208.427960297	163013.407668409	137257.667469407	163042.111690326	79689.3782210094	113225.792473518	155540.41127183	99800.9500539235	705673.090810537	107106.236261948	106655.401731278	97777.4296353104	130548.901309593	89659.9725921598	137450.196886042	88641.6751817178	100643.939322936	119829.099306486	92263.7426952256	127447.980084625	132230.718817786	124277.283990375	108304.478666465	113683.781080206	159621.987084824	99232.5469843312	127368.068972586
3.714_113.0420717	87373.8577315268	547326.961308723	507843.444350309	609390.150769215	283147.851251942	293195.801134763	270118.430744855	166246.988389432	813472.292005442	151980.24233783	86855.1329003634	177592.543775364	176684.208375009	288324.261386312	101570.428688005	88362.3624718287	135617.854851969	292007.388438933	3318644.9645429	117075.185651308	306933.462885745	101274.151277061	205500.126464857	163276.767728022	196635.644019799	101220.193446882	177935.844621321	208218.151145859	305102.34498233	332020.953480901	130720.265880551	396784.93274623	107598.731739966	114276.467379594	189675.37812997	243953.698921819	263880.806923964	108985.068944725	164976.873894168	181859.867695795	130370.706452475	97301.2637947203	140860.431940915	257977.624127414	297968.635625646	151335.597906558	197468.60366899	155607.765690662	201248.193623536
3.725_589.3845533	731874.749741958	3956974.67507434	3073022.90240564	3827385.93378245	449811.226620237	1201887.27296337	696526.556654706	1189258.05945789	7954165.13717166	597270.17810163	600058.91813765	640406.544140928	615526.044385133	512755.484056774	1022768.47789023	1032975.17698317	473753.048543581	589991.583111799	14882675.4189459	14738881.2463692	639041.842079619	827079.478055289	627459.319872789	592814.122358238	856436.732970595	689987.892610064	710291.466732638	948434.523321236	1475700.7975698	489060.540186088	433845.731079423	590062.417846943	779229.465016461	809820.093453962	726628.270283321	496679.542986711	640019.053738751	1505441.87792474	517826.368653524	827680.028088637	953698.860959952	788793.894274336	552780.310087267	891983.219784652	477767.460102474	512866.981987388	677800.511442476	548350.149330196	696843.104024886
3.727_284.2210151	887229.699533116	2737712.39606223	2664010.75966316	3239394.60121237	677161.906995326	1095286.96120736	641925.940109184	1023134.7635921	689466.951481087	521934.513384016	603470.913493391	845387.076038408	520159.735234699	869978.689062968	14980579.2721163	1042414.64196569	276050.388821096	629622.507534538	16493599.6123522	584066.774503826	710344.967934024	768382.195822125	636736.720483354	750627.283793272	487482.67317244	785879.555133629	720344.928073163	764787.845954552	1056523.58031984	589678.720708722	673553.133566978	712259.67463196	494296.239292933	750166.909006581	1147134.10070009	571308.495043841	508728.353174543	759453.154595298	540602.83248333	705876.761645873	689859.206056111	903400.8543	720375.876301427	709312.547518395	556020.847520882	486821.526272456	756724.327752166	513620.97602755	678556.974442775
3.729_136.1203194	2140719.17206042	202052.597369756	4998365.9260853	999059.479164751	134651.316678658	194723.188340316	146975.360297231	691531.610137137	255522.954269099	199457.368824911	144435.723029363	7646934.92060697	1349133.31549591	190796.980095987	3539865.90555388	175799.786175465	186934.719906044	164560.740019579	7019033.03436827	196091.089552251	205379.699598597	272261.140931339	333128.977799258	146203.961090556	132261.61445507	137254.533308367	8026768.57298264	5115806.8493916	189079.226126761	160041.34079157	2583089.22162075	200765.69572242	169408.684228019	396133.719067921	238387.55620713	131164.076544342	285276.641641896	821354.920613932	1103884.40970746	2416923.25284957	90462.5833290708	170671.204086842	120724.268116992	164727.30141063	143761.849422193	121261.1773	229709.5856	209140.907473078	181567.030010575
3.730_286.2093192	23873.9542507185	499266.665129986	555583.079621717	595596.085407427	22089.9735426404	22293.7712696638	28173.0651524289	28128.2616942086	22951.7609831986	21320.7005122631	23508.4868425746	26644.1269035461	23725.423448541	28783.1932387091	24404.6233705997	22802.4184693852	26151.9460742681	24322.4346566433	23929.1436661705	22126.995730318	22386.7090439139	20667.2518759955	315247.150761497	26190.836375062	23172.9802167786	26340.9147580208	23007.2790021141	22996.6905528667	21176.7851971135	22283.156047329	26439.4993908676	24433.8865250113	27240.3013981681	26186.1861027619	22513.96894	24476.1429991695	21122.4838728356	22230.9219241462	26066.8240686459	23812.1448442146	23667.5938001505	29183.5600891308	22861.1085009023	19757.3050165137	19796.6303712207	23020.2762642019	29044.313781028	28218.5981872908	24684.2367239731
3.731_354.2750602	70761.5055665238	152045.646332662	315054.942626668	366475.796557137	48380.1978799969	50935.0633925204	70556.0600173985	75692.4385939277	63261.7072574516	57875.5065585908	65220.4334253101	68555.1209592564	57249.4394247223	67476.1632142818	48806.141142724	65126.6429226367	66129.2509587168	63271.0394453754	61884.7178570355	50393.9663684249	63827.4505109876	53734.3816811549	62432.7789356057	68823.2211836751	47435.9886456391	60788.0098656497	62139.3381249059	60288.1586437836	58634.1874357588	48933.6209984717	63565.9086159778	65836.279407086	69716.3257098171	64189.517493958	55160.1624223851	63263.1222055912	61471.8716706344	59695.489451543	58113.7320593727	51350.9962056848	74457.6113670572	54179.3087129778	50288.2266709323	55312.0501410655	53571.5459864208	64845.1850315161	69282.9370036652	74981.668596472	71899.6748183352
3.733_434.2847439	22218.1561310933	395072.446749358	438597.638515261	482428.861070419	17148.5426542023	19258.275122019	22541.9324519553	19092.0078036317	21303.8634703713	17764.7851442023	18184.8881590479	11894.2147483064	21134.7757560487	24448.4963714843	2342406.36348965	17897.1762758029	17836.3966237855	20759.9740826478	22201.4892202984	18419.4789666331	21739.4373273576	18927.1734586199	277404.013520978	20672.8165628106	17736.8874087793	19077.8763345923	20113.6307004535	18418.8449740202	17238.7398289028	17196.9147622456	49277.160102415	20123.1413350775	17802.7087350127	16960.8871826308	17934.2646996266	21461.7696974031	18226.2243737126	17728.1339357219	17673.4803653582	21127.2423573881	23269.7257709155	30122.8322009607	14841.7322679725	19688.1750600707	18015.7616859898	19877.9816049935	15175.0627707067	26229.6526492346	20012.9726394076
3.735_152.1434357	15187972.0796921	390840.450964037	4863485.12822428	8054327.3760282	476263.177047993	555185.282098443	453557.11784902803	506230.904042601	18309887.3834634	382942.421129559	664371.553973593	74399.7307913423	9011981.91800006	518536.878483896	671988.946039722	573689.595564738	202749.016143499	752616.599972064	367351.190348515	15237674.4526807	859188.653581444	130179.404047241	635363.87080848	258465.460108008	242094.852482289	171956.32943366	299663.915445615	511279.650013542	505469.227130078	918213.808397385	427581.735476567	441901.213299201	52172.3721048057	521640.486145552	375099.371282322	274881.255010148	342910.391375454	274974.260358554	368886.379570509	43715.8446007147	174774.550907201	281272.378513243	479337.854252292	739127.851821596	402604.011723135	27393.2057556736	352990.87716053	1283524.03608808	522771.552131866
3.746_137.0598066	1953944.04794172	1419034.27454905	2008910.2516647	2541837.51744356	1511233.95406236	1943874.48505359	1658713.54507183	1457743.80862373	1525937.61040367	1318868.42910691	2337233.77487729	1314490.13382655	1948703.25253822	1308662.32524065	2329727.91362072	1457568.4082857	1755763.28686421	2225911.69774064	1876226.81245178	2535237.59983819	2203081.91157854	1413093.16056418	2634872.16978615	2005980.74686443	1989718.87908527	1498876.18623211	1633484.37177156	1426002.76914454	2647029.23939336	1684969.16571148	1917808.17650361	2552148.95698308	2938317.48897178	1240426.80563876	5599964.98282616	1566600.0646480499	3257727.38633405	1591042.82909025	2316079.86778752	1720649.11418466	1535537.74863576	1604939.23223837	2362986.16082312	2070426.2778675	9656248.4907411	2775717.6410091	2400001.21141987	1833069.48237289	1945340.5851646
3.752_550.7629792	136952.629042364	678164.314883172	974972.422807267	997442.125364399	96328.7030692696	1734543.12202417	117510.056001672	152887.056729895	121702.410052166	121716.502109844	147816.813247437	150866.558335298	250346.420611256	113923.074084697	10019259.5939891	406186.311276526	150758.28465815	311634.094256119	141126.800224623	214373.745443438	157030.540967025	187558.204594127	99649.8690209789	105999.123232672	218913.254940462	178506.224638411	292318.999464357	213947.262180398	261054.245943445	108626.421331035	181977.71972987	286936.078062469	166338.511763199	275766.812536511	213589.332020848	141448.555655391	169699.316702064	340223.283098348	137824.186609863	168934.6959	392065.530137991	215411.413930476	146143.483040164	71141.6277853368	159079.339788375	115316.398419131	162260.634655018	150447.469362567	172028.261302226
3.755_713.7757428	118767.572413831	83452.4734531076	65961.7262389082	70520.2433173762	76907.8188564638	46444.201518896	81866.0710351454	81087.3933408197	71673.0266396456	75802.3399825607	91642.9537982094	114371.19881389	154554.137093167	116836.31000935	61047.1874596667	220149.052632992	106731.750343557	158917.502517241	117679.095769156	129557.020130149	52074.336069503	149695.191562224	70138.1525650867	66075.2257493768	120837.378283833	117935.257435328	112087.483874077	184687.711873138	165313.278728985	104511.429287648	104282.39558686	144815.890436846	117295.215884057	101993.909751533	122200.743569421	95897.8343001925	181719.691214537	213849.759732571	103218.396769037	93519.4143375764	183616.284371185	108625.161040559	109594.557943397	106190.600986961	145608.770571675	142205.927296832	70025.101415158	136038.066269906	121491.206353119
3.783_251.1752788	439700.319829623	451187.029577158	857267.412162457	176187.438347889	492678.104665737	639858.609779627	414107.067349535	151513.57254229	9456406.96373416	166221.70572737	449188.012937417	364878.573943147	146295.244275626	431100.314585125	10928823.0813553	234115.412289623	91217.7419812237	249278.760255813	19397842.4063129	6708682.41948942	404559.048018934	571357.826061617	413918.271001051	330059.792715077	294061.041548215	381337.599592856	8713319.16885202	428914.9976	372854.043319972	263094.03393548	4096241.38536627	364460.809060444	310365.620391588	162188.992501335	291787.382083562	249678.962691252	252348.706937109	233150.538379368	255946.325204674	186145.904154457	171211.375394952	280424.804422101	235299.76854561	282686.023520447	190435.720424773	177635.659765397	201743.55300341	274877.159169268	169189.701155708
3.785_419.8353749	151029.172707875	1150702.07915223	1295737.72896284	1601484.98789671	116879.903950742	128758.387263048	173399.394301754	169250.626963173	123583.739334813	212603.636288739	112511.974824812	212783.366739258	244287.291798099	154654.982123812	102182.299887984	311981.775252719	230294.943706706	273123.059304909	238149.172079054	233357.534424253	160754.260220017	278207.17781726	126302.378352279	116236.844889117	303328.898957726	242107.986178056	330432.003761976	256307.630744688	373827.166935884	175904.537575258	191925.335665687	253366.409776129	184048.793796871	226779.799700835	200509.206899338	115442.410249124	156950.390983431	332483.036299426	137016.245305184	238598.309317403	309626.400841485	316757.069130363	122208.901907329	124041.301905206	178118.043316046	162042.462701903	169011.536081091	177114.323772688	216528.470523204
3.787_708.7900592	166462.867273027	620061.981555593	3813982.93763228	206279.152116782	211867.298071995	129846.432048704	83428.7235701295	345707.376107346	2132228.78736978	129152.45217109	60969.589621383	8062753.17958922	332555.350656107	191882.203920699	196335.078025573	334623.728476848	130949.674020826	270420.747436619	8138248.07037922	278014.981160252	170265.413543278	398559.294388096	215823.928674503	255337.881913895	288194.511967266	209185.067318124	12892165.1790134	5539683.21252494	607050.041560589	316849.699473191	293460.574176693	261821.197242449	255197.278132246	629804.194743744	352239.778064703	292586.124843288	197562.061716624	684264.171864316	245718.088308104	428077.375814095	294675.13779418	370676.859673712	243067.370805803	259283.835566565	288955.548019118	221440.815875591	291603.995671938	78951.0416343569	212202.598007573
3.803_223.0667416	1691163.8787028	311965.901759378	11944517.8978225	406050.531625159	213230.277534488	486677.240504881	139324.336425189	434672.175564245	4889252.62940655	149000.896123493	125883.66650772	10622935.2904611	578280.231571825	3494343.58343044	764277.613357778	259293.950340011	874924.756217466	399680.505798372	12550358.2997256	1066416.60525334	455824.639688218	2753769.72395015	208936.391646099	224580.032413181	409115.706921603	132325.29523186	16464648.5779537	9663475.05715154	169567.074439525	835232.356653975	99344.2336064087	154028.108622678	205743.525389595	655542.58350055	297811.528992718	399608.633438284	206538.464745402	1030276.11445007	311274.857141105	3227246.62858468	190087.348314327	138358.541716183	269814.593083062	205313.477122679	377126.541985991	99271.890757882	136950.142380845	227877.99791902	187397.678456411
3.814_249.1596401	151036.56626727	543464.658575699	618803.676540734	684362.956857102	294609.999844484	288673.40257687	259035.709301695	144667.697501816	2192595.018	275098.383254654	144872.40580779	322143.543711871	236833.160914507	131813.73427326	245333.328540194	225993.504074992	253171.163353566	231541.700858122	207910.182422131	146256.794707035	201604.563429302	214190.550062281	198790.141843933	228130.209080312	103120.289812236	172420.528164759	104256.972853887	101145.774756171	418956.37827805	163151.420940698	831790.45917264	183880.476628419	223587.259953194	177111.98926504	194694.058591475	201881.860198394	66451.5921238805	215817.913145493	183244.913039988	220251.890504206	184849.616233381	45749.3478050675	208148.710237581	269446.812879592	234692.398422539	145537.178818972	149582.201404262	177147.819848871	135322.143302357
3.815_268.1838708	36418.9757187239	149712.776059202	151906.456126433	218557.684791838	26523.3468347446	31269.3355345588	34768.5559021275	20183.8354290408	33754.7214889833	19852.0932051558	39942.0151552421	42732.0775900761	24141.0302797884	34300.2096640365	220482.0566	39397.9254427714	209916.772121372	42005.3599822442	2444114.24023404	2471293.44141292	89487.3385386623	30927.0907132168	31808.6013261544	21335.8007060676	40405.3066739153	50659.7535294265	38063.1707284145	28306.5670363953	43422.2432925651	34413.6770719478	122339.680550853	98465.9868950162	24795.4897350963	40125.9301603052	33019.6964440741	33461.6137930278	27406.0726486617	42677.6560947481	45104.5096620772	33265.2855247399	25968.5982505607	44157.4002443196	56141.9132723936	30357.7843841699	20289.9889496047	40910.0408559571	45507.8506427691	38890.7422294202	38964.9538294131
3.818_221.1285224	845851.695536352	760484.932719308	9078104.37796819	306030.284735215	317543.398282663	266325.156806796	410397.87405701	469367.269353788	5488435.86214277	170472.783563823	271312.638709143	6717147.12993893	525089.705296792	349764.708585868	17983137.4808026	210706.188304585	743683.872476242	435923.796021206	8814934.39173246	271668.647019731	801121.647724109	554680.575172916	217768.336867684	575110.510240846	319543.407841791	247010.754381659	17616699.2076994	8525196.1639698	296957.958119193	369342.019424176	4045021.55266981	470661.674206446	446148.681222141	168796.24861951201	257466.668633456	268232.836592247	565387.49810969	1737505.38979311	1454390.52846417	2982394.28967389	199309.265697838	256020.060345501	254456.534294182	455782.438900585	411920.980470716	412978.544497038	373316.166158115	138279.485300813	1579259.63334205
3.827_920.4227636	135008.285458227	136669.485065284	233177.448434755	213755.224158856	152722.86071045	103698.291089585	94303.0711031934	64185.665825594	114404.630096726	259263.825793367	147690.174019965	175596.071885268	185721.904347701	60516.378413927	104255.170792352	269600.844133988	83859.8454245571	217783.544801467	63108.0175561519	54112.2278733504	110330.131008847	74413.6886310641	42967.5400779274	129553.238036245	180577.132159822	77265.1444385181	277711.157400527	88906.181740272	120959.921332821	103145.839284981	74763.9028064796	94894.1417412028	56864.2321761668	91951.5759559695	114717.701969314	60730.4708983767	81147.720038883	78872.9744531865	30302.829053952	174813.146145977	175940.303192686	186707.68765576	223271.071793453	75263.5716919282	73672.3355460283	79408.1110598033	126396.588626903	36175.6661165492	65408.638943526
3.830_510.7197785	58233.2884025856	601410.056463273	646604.882978837	779717.53639413	79414.5070372242	54997.6987716757	68699.1200857535	115981.192632703	69348.7178137407	78674.6260047204	77864.692209537	104219.291938224	143660.593255678	60921.240547039	10948331.5541408	116348.906027116	159325.619683632	137133.522255443	94210.1212207641	137576.502009307	105784.639202101	134182.768476544	91842.0007638081	49957.3935461258	144611.43160577	95248.0218791646	119411.830412837	109256.792756593	113867.473069531	92815.7159108989	105130.365845846	141951.666177213	75614.1867642261	167838.787470659	81767.4737911984	98757.4551671561	53006.6867484797	138326.433624038	103061.447842775	178396.636882643	130835.602194785	107814.528247905	95860.356526721	67752.7642248264	88437.6992070111	71374.4103429389	81731.7339251798	62894.2348280862	89632.24664
3.830_522.7539987	148735.896885429	767459.816951993	895507.945330007	907045.661384372	196599.487865232	160379.769115362	258375.8229	308029.872786267	185187.31626231	224890.842855125	190296.590236983	328034.688728106	280017.976146318	150169.618910291	142469.449035405	353709.019250874	293916.577981759	436908.478734084	257247.733269009	222338.980856802	184694.000013776	276386.110365905	168631.014715605	131322.538229732	342533.048177441	286783.860244209	395228.361707062	392103.697128637	354348.506318329	255474.913760731	153971.931186846	393919.6349	202901.042636581	428476.359567093	239745.579955691	129938.104470409	158742.668282203	436412.568971982	182900.149565585	369906.692331394	342331.015272844	280403.440781702	205072.561474604	145070.720103368	125573.914830281	236666.333399256	221580.554055601	188114.778563647	221645.554136263
3.830_538.7196711	110159.934886271	461523.758673097	3959319.81129854	613448.020123369	171867.031767842	182378.333945091	204804.802295789	177356.101915832	155248.351752552	215576.484012939	145342.514767318	311506.68473273	241293.894096359	190193.464741317	90293.0209563163	274461.35928494	246593.993767415	239519.793836544	273074.012126172	265790.5686	126941.009038843	220986.858127914	166290.32275464	113901.429221368	315948.793128927	232849.372892297	336909.242466542	273840.488666474	291371.654047028	174125.349863188	149625.124694373	255616.755211554	214671.648954165	246304.275204927	178740.473428946	107082.134915372	172350.303909173	324939.983462027	177659.277987109	279651.335452451	303850.056962423	239105.147600446	200393.152999162	136587.243887682	103510.039831509	204942.915396968	212727.231604807	157184.156161908	167234.189625134
3.831_358.4792355	133898.721395683	1180439.23207754	1178561.33446084	1680943.80258934	172090.187343339	156586.010105546	189017.398361433	182900.248532544	182850.68395159	212696.407906569	151659.071555503	193310.837616187	235953.611876208	160270.833755436	117791.271079578	213568.385713509	254587.372383284	263008.785698922	216220.115909374	211956.94841788	157841.519217808	249761.969196683	174210.360134321	114263.458755138	263177.792438807	234622.49531575	340706.207910041	263557.95498439303	237646.075422911	160789.585554869	161018.730535915	281886.549347445	169252.443514564	231556.437013162	179569.82893123	94108.8502139985	150360.254917825	308086.987672205	178519.907943632	301305.364227192	348903.130281515	176441.267338302	175531.798373528	117127.697857101	122658.485897712	183640.873682216	203996.992054604	158445.113213182	193516.434346113
3.834_336.2279887	174494.357559363	967715.08858874	902167.909052276	1112421.90029484	233642.718238955	380955.534568729	333183.120828645	221004.739419785	129430.626207159	291330.050500864	202502.554297015	190771.760833649	100388.561942591	160881.604844182	780885.352666714	190326.793697812	236326.221272597	150447.314416309	228740.561267578	238611.43430644	240321.317114239	243848.468107045	210684.76621274	235561.025154616	187256.410530861	141084.638228794	149721.284569609	230932.413537935	257054.930212644	166340.874353731	126920.523712239	249288.318591334	161131.57552829	205930.426719906	124903.410398148	191889.166197946	193782.004257931	193824.357739289	168326.664808939	172870.796154977	230258.252157095	285614.347163932	176251.231577046	264522.453488389	172960.317934469	261647.978725648	315385.117154138	181601.992101401	259886.26622512
3.834_538.2191856	161647.984129087	939457.69203182	1034472.16106376	1094044.27859371	220060.266788998	143347.994286916	224695.49595313	296321.901719064	239040.513439361	232013.508844141	210540.15593939	357906.092465856	309866.188836445	152904.690283546	135431.282572138	321746.653652258	276294.399944227	279172.509087196	332245.629532768	345972.537360658	153148.851174435	198628.960393972	208800.584808097	148567.632451932	358134.924949132	275549.63966154	370808.533461506	341230.979787406	327773.28877816	257424.910622215	210417.838227734	290349.354979288	238938.85045079	363247.315215209	261922.541138943	135054.672704691	148922.207630036	364556.132370111	211342.24552921	403087.068640169	343811.666125844	283095.020906669	191447.822761641	161944.280881077	168430.221691212	252676.353057565	243969.936172494	200523.401254999	210362.601743088
3.834_645.8023742	192668.787324506	682865.05315747	744444.947361283	806061.599135613	222656.824267031	3467884.01618152	118889.402578201	211417.751541744	65633.6862790161	157448.833150427	154962.588407389	117958.124988643	249219.533085794	155171.980104652	12882187.2049308	157022.96962401	322479.631366628	153194.488597956	120060.269579996	3721586.64042104	145946.103591383	121095.670086294	204770.413557917	72799.0632334612	174012.007605774	172829.099466853	547614.759586714	409135.439375388	199318.643047582	135225.594516806	201628.213850342	431608.268056668	207476.614952664	387105.096385202	136353.037313167	146733.571305054	124569.78607149	240241.00016809	373314.454061171	173126.832564717	223372.40118745	597805.931469251	153154.920767195	131714.808917389	125321.678481393	157104.031992948	174159.04540115	135485.210598653	202506.198254634
3.836_359.4817919	262639.626393155	758385.742479735	670962.807133483	825873.5266	294794.499620492	262223.337525619	403290.750697848	369717.618841902	323847.715057766	307380.3885	296980.660656627	332347.117809322	465266.324299231	282549.805008693	172706.854281457	504730.340086467	428080.749616734	464396.130146669	374124.801749727	401818.2186	231573.851737113	358883.118380475	238611.220270513	242532.100209785	523298.731000126	450113.968273502	661120.903213351	492275.782070187	425847.31696323	367259.305736689	274685.871691634	519098.123175312	353199.567227551	447629.362280982	406802.748998951	156909.534349246	196496.72329691701	466931.062242603	266182.509609793	441663.601580474	566856.682226938	384344.652620303	218885.275469653	223279.843366734	214443.182494021	303183.610025587	310851.429706318	286035.435356862	380278.243509405
3.837_529.7331185	231974.076848593	1138931.15270856	1016539.16302641	1343040.40447662	271027.244269339	196933.555907647	248851.994639592	298132.790525287	317297.8256	314133.473971545	280326.617560326	545020.118333181	461331.149652289	360967.633779923	126107.970738809	509998.578922865	465129.869769841	318928.148333839	455904.411823956	406146.188822924	199329.336251081	306289.914869962	263409.679582668	172712.118458656	416150.957341173	424942.611439588	670504.60473241	529847.033725111	376107.424281005	269852.438827477	286116.111010896	364607.453371311	338483.107840397	447235.355906323	298195.386306301	182702.333061733	226222.550139895	610779.359267197	205336.190621178	485986.284359849	556620.043341116	455540.546021627	308234.878626676	186765.16871756	198938.919904829	332185.791795611	325857.474044733	275655.626763694	319667.901767685
3.838_520.5643537	319721.772316872	726297.11235819	737161.076642261	771384.328475109	109928.538938127	97213.8181123194	193006.633252916	148767.702817341	131978.876395413	113082.778281108	143159.479695253	144417.619450589	156891.358979157	112017.644023556	78949.0430028523	303599.198069893	172596.791748766	323827.424938629	179852.642062072	135416.024851018	136898.780090525	175402.032456677	126452.061739483	174890.539710139	241681.711806056	222532.671708822	266015.841584192	230082.259789897	121614.431885239	133635.530249073	110387.672153274	215334.60965042	121812.367777648	116973.207328512	147209.066431861	86887.2866487885	109729.413978416	230712.406388845	81367.4091529787	143654.030649255	179193.492078727	144838.098425711	100064.031403278	102242.194003822	102674.737104984	86541.7106121775	183240.407651518	151299.503265819	167793.853612126
3.838_530.8749607	462624.418011409	812634.432623775	970874.294763569	1057930.9793893	118523.841167332	109033.323651816	167946.715222081	139067.139125683	189973.192431222	156148.014484302	139634.297758963	234132.433663778	155465.953008752	135111.947810778	108917.917454882	341177.43828287	170404.178638906	269701.974782687	178184.73719555	219909.147777113	186985.483634409	192277.117216632	115055.458284647	185523.376529923	323057.618711613	263874.802505805	231358.722452868	301124.142564285	177057.098745343	169227.470028814	131787.951052995	180871.53247469699	189184.862459151	161517.764967508	208771.743867174	109461.364723318	127799.091810068	232506.566863204	137018.332668776	169694.144827395	244913.294150853	188422.261816055	103864.00871039	108393.278155933	115902.089987938	109403.707334467	218568.55076098	219942.22449438	130685.326498509
3.838_580.9775892	508628.814244883	427797.728451473	3818346.37920199	338804.569010633	215835.194366813	1640443.76298011	241462.164636138	659946.352548207	7334807.74343111	109478.538640878	95994.0539969307	363527.398633661	254436.528754957	156065.780799642	3687517.06263654	162925.147254595	157798.937394021	1452520.10414028	3495362.83119693	22322146.5902942	246669.557861511	142767.581778501	190332.26003355999	1075785.28225454	154736.949193059	391710.513810054	286574.237860416	5859500.4276645	950459.779488437	120863.395983279	306843.268075095	127651.386948316	281162.72133414	1556778.82922182	175095.447420633	112853.61825872	248421.762443425	91882.7085426843	152666.775780102	439772.542439937	104085.226713462	284767.21359733	112083.513713343	123463.387040799	213924.230651833	1389623.42866068	82209.7547356991	129889.270532813	97229.5514032811
3.844_566.3312299	22933.6474874332	465368.333393272	289646.111806857	357405.862559641	16781.8847164925	19748.1630344275	26620.7374330114	20752.1718419871	20073.3258686306	19492.8450035824	18937.2615861325	18317.3500446426	22420.2835386721	21821.7514457756	16371.8048196459	19287.4843862513	25467.2765088446	20073.5366582444	21111.2570549302	18430.4771891053	22949.1558639289	21679.5756344819	24092.4495455538	23209.8098019563	16391.1992605093	19975.9428269304	20018.4437205804	18674.7721002058	18916.0373868632	17254.7708904591	47959.3045457404	23141.5431073827	19449.2225651097	19651.7502166871	18916.7523287692	24540.9613279256	20345.9178902735	17145.373662693	18931.031360907	21130.2626383654	25012.9861383667	31476.19359	23737.1434521327	22039.2564386902	20010.9483862546	20998.7207957827	27565.2305471014	24252.6859060557	20261.7342577371
3.847_769.8533955	1323679.5384852	527777.173561902	425601.207307264	488244.045735816	469837.191783551	523985.581373528	706773.877088589	617889.470562457	508090.694490866	601364.016309532	543608.198223119	774852.61474946	777835.877787507	423294.830793449	400010.421334993	1116279.62501314	774360.475968875	855243.046500151	863546.022012175	515588.582133026	728635.331583233	608666.422380881	428406.704776513	739144.44894901	957722.115863918	1077968.81561186	812042.920401371	833268.518654707	802813.260097888	397556.740697761	636522.098756548	757484.139254165	766265.62647521	638312.591418485	707820.244936949	336395.774272547	399919.020877636	1000928.97628586	320053.310534369	478697.439821566	781402.008644777	784639.12117005	383892.595524064	507904.115902761	456987.136657562	594325.987425956	704556.159917391	565124.174104441	592575.143997583
3.856_951.4069456	236199.952807531	448332.207229516	4154988.44957234	648415.297048067	166126.563947983	179657.061813171	226918.865748253	263346.530212702	126461.326204174	232594.626722686	209750.98695949	224114.376737045	174945.272148948	162895.33632032	105527.976074308	181620.540508567	187786.256681836	240224.770341857	227940.615809786	285784.53368577	211900.168659773	266174.924198132	150845.580253967	172631.191278557	367823.10167287	179699.498967974	235241.214680448	302899.072768555	210334.742815854	241554.556969888	168824.390069622	231196.735100416	215256.407631793	233112.922390745	269332.422305228	151609.523178028	105740.708594625	237190.246399331	152803.123411457	204193.588529734	233640.451988286	293133.886274926	184778.089795944	149429.098916677	124835.265049522	144575.551889732	158195.484550266	180331.269547782	195029.589624262
3.862_547.7223167	253134.593747011	290389.405673021	3360150.66022236	292253.016468016	227614.146751391	347708.438368143	518304.585238071	170397.663375847	173939.377540028	558949.769266643	201819.940100448	105049.293341111	126113.24287138	184623.452327141	236244.681040592	148333.420803274	150666.130822881	139236.642101397	241387.495834844	105753.877033321	75243.9854107274	169862.389181472	127397.089178479	201975.400151775	121048.802331755	75254.1741676774	12619316.2138501	5247470.45843052	168410.267451432	199509.057252228	112164.268751408	180355.031426647	69367.1047791265	123839.089251418	170138.044924962	182494.947247741	103219.213638566	353686.387675765	147157.25110834301	269812.651514452	81223.761878377	109105.42589441	114953.306247849	201824.061003239	98123.5278845167	122229.076350423	217344.770425202	170376.384310266	154709.590034341
3.862_557.7100678	617291.538771913	467542.719273517	543549.259278386	637422.731618712	454331.781233345	937306.536577808	1310512.13049819	406583.762039103	373232.661101008	1377127.72204454	539276.265553384	512387.81012265	227164.218821798	411284.187508835	581392.543735708	342081.976031841	251727.655867691	348030.271886163	429344.041327699	18135698.5860695	594778.303976535	163710.782070598	348710.551264736	585269.113362632	273572.289970366	314950.901689673	368657.499293225	396161.639909527	273168.345079161	342173.730283236	287127.101162746	446072.080545952	237403.047347557	188926.465967024	464338.223128509	358616.339686434	260448.267686118	244834.460593661	225806.488467563	591047.851781337	225785.685961821	390713.618201846	268622.140046857	493094.356189416	195667.2289	232009.32961756	587811.445058178	438019.06314984	259353.293298406
3.862_573.6779201	218813.747232085	696624.577319186	742455.439059993	899362.95729152	155472.958053123	260863.145381431	396374.316742489	90570.1488941284	1917905.36249382	430873.418864229	179962.415299801	153826.0299	83088.5439992155	165680.088584986	163817.010075163	128273.059889033	113227.345569029	118037.08052864	171909.153393552	158586.854192836	215088.8572	222325.659731109	100572.176271184	157106.566850678	120628.965635307	100941.592686148	2328045.35551293	138836.453963734	114152.974537401	125929.964122491	5115168.55418402	144581.258709246	77410.5296364525	116911.953330613	139556.738884117	133774.906822548	108216.572	130199.906371229	112297.180975525	222749.79149742	288688.915175081	89261.9330824416	76557.872893711	159422.840789098	100483.481256901	88791.2763960616	174517.014479349	145413.311106879	136829.353937623
3.864_884.3810066	443087.538325733	298912.878069293	524119.550635554	647639.410040516	439928.912674996	215386.333034959	252624.85261111	171913.482192329	325037.070698616	709175.901237418	419266.249101911	334613.643508417	239361.049827617	139807.335270649	339907.653007046	277116.304452755	173768.287602136	357637.965347168	185798.842521207	157972.230394011	352237.795409674	125550.948400416	226294.762408377	280456.179487776	289228.512747032	205594.276490084	493421.507816132	143177.745456577	76882.4699678115	137680.899579238	156669.169713698	225037.581392869	119722.556610944	208736.645856548	172864.394316463	123519.369591268	37207.8262307065	120559.325998297	90533.2441445245	228741.872105658	248196.23843608	305922.066165423	423463.727630734	184549.649696178	92089.0029548197	108344.797566518	338050.448763669	76459.8854320187	137385.512437753
3.865_547.2208508	1077358.30306861	866602.337191222	860723.917046086	1137803.5285442	911304.067319647	811460.025078378	1784241.13568828	551060.391459195	604919.289071986	2131238.38729456	797581.474206593	792886.051315322	409095.229010802	648473.492191925	959776.567526508	578411.089894859	547298.333803504	626203.72497909	931541.061037293	349234.872785249	1076941.04561613	314223.835487896	593439.317105616	1103712.70001353	431281.377402442	506299.589414706	587740.987760596	743783.343871855	346056.829227888	650235.740346745	607592.301650778	744128.119098516	473786.920016149	314544.302473394	665573.329019699	753961.00928884	187252.158050742	339492.657824309	255003.635217003	1060523.12374546	354653.039716585	619557.332453729	379855.075278505	818596.353908329	351276.933685491	488491.19675887	944483.603059505	198810.029440089	713242.777368058
3.865_572.6736357	485068.47180512	332827.840763724	378149.101162898	395737.598889465	319769.430367985	616883.19520739	767443.954144968	225175.0689	228349.096196085	998671.126292651	318139.911226489	390956.458038221	169106.934276258	238005.606156992	396219.137464677	245122.083291879	227786.139204208	261365.063768501	323733.696408177	170426.195525376	399605.971494555	124690.960067063	217741.102651349	371609.314886664	204961.770960097	258706.344152714	241184.683082929	251562.932425632	213858.10561429	227148.706355477	235768.668734309	325213.398588074	163314.05706168	141133.199322868	245035.946716081	395050.464687586	109589.137134299	151419.916821777	298504.699319225	558038.649920882	177475.445980093	277208.974081123	215668.803632396	302856.208104416	156198.215304403	224788.771476713	378910.113424726	294986.025171314	178757.569092855
3.880_158.1186754	88821.4841089619	71705.8755151922	71268.8665411082	113732.809396188	57069.4135653408	65203.106428980696	130306.490006408	88807.7396537309	47195.9628719857	160347.551901017	102560.349834733	69558.1245907364	80533.1196390439	282746.737799175	105864.0783	151976.140789056	81807.5445828583	206522.004742019	186602.312994434	145057.0289	100275.141722403	72394.4070118955	107982.329468026	530144.744850105	89662.3747354867	387219.376817159	163667.696435008	73152.6583398068	139579.674807794	176972.615038528	301877.133106337	268471.99072515	35021.6110717891	85439.4970908207	204177.707418625	91236.964532059	216649.110313371	271647.482174512	195885.817583405	109490.159966564	251684.617775351	205451.941296331	128686.046838491	250151.88262892	177947.119697639	59320.9749373037	92621.8304099592	116680.875247251	177861.070419504
3.880_378.2656085	122422.975628186	914311.058234353	1054730.89033665	1308385.26478112	118919.376525851	105453.700179226	98002.6252626106	145475.072839644	81232.1283412233	107165.676545705	144602.902120461	181977.750957519	197687.603828962	140537.374157915	129337.705302936	221456.930145242	509883.027774089	278758.352558131	115707.404265525	201992.312778962	258056.555810723	142232.808473009	953623.564526378	93777.4368434683	121450.341114539	196607.583132504	370111.801642153	137629.509783732	118675.218177477	110796.210649501	181526.106024661	292229.602030586	133186.980004382	103368.20175456	110713.769047288	129476.321076799	98246.2251477877	181217.807968847	113999.439953272	158073.651794733	173937.934973116	228979.276846099	122006.109828359	69730.252428741	128607.835958195	146727.944611757	109869.056255655	158538.701404347	225636.61178874
3.881_199.0975744	266374.225486231	213527.153975521	198320.617688826	195562.724570674	285645.366967539	220132.929682117	307625.166592508	255898.424149811	268761.637621759	157557.643488619	196314.291823258	216297.869152278	249281.335848252	942137.889097122	172704.768614748	227606.547285194	224748.144217688	226277.73852163	249179.937507674	236285.446680035	264362.025351919	326518.801648047	222586.268146837	188185.755912208	259883.879230225	256401.720877147	215151.149399185	194721.358534416	350324.553255134	280695.293623671	350787.842108226	1039539.24181517	224805.718406537	230241.071265944	425572.07768248	185511.393558052	338731.12428271	557245.458305822	336763.43328425	254360.906273304	221918.98820291	386500.080265899	266525.6539	388568.804084918	521614.389898261	210556.454459292	347333.634731392	199277.423017541	681027.420297787
3.888_395.2998361	911864.70792728	2642580.3544474	2831155.70708038	3559675.4667055	819369.791575616	1452484.30216295	931725.208856183	1145551.00766664	4834352.6628059	965948.821834836	680706.887858432	1219043.26228896	731060.756671911	960966.633326285	842433.462591739	737179.854264183	717780.215432633	716538.056539072	871058.194351429	618852.772993687	576870.282124236	2216923.31504412	647203.655407483	1129062.9281788	649110.440019413	865964.548803794	598298.040571409	778417.958032546	896973.271067152	793689.481667398	1092926.9994297	842106.397672096	702018.297824193	771754.23686121	1204430.72105203	584247.055834733	483942.394134074	849914.402161936	494359.83322449	738092.37936576	706660.452521652	673369.499033777	761162.952648422	879122.668593977	819558.73260112	738063.736591547	698724.350943954	552274.974810766	693657.925330151
3.888_413.2426773	487925.505375491	8394681.49096282	8486830.29449575	10627646.0478785	680558.756460001	540248.462621327	708599.180627551	1046961.28781845	416391.421302875	1049185.28105539	909744.605341084	510373.620565122	1848989.8172226	512794.942634473	608805.580445531	698359.323810729	422864.872980676	891193.81167463	700210.076418569	10615388.5953548	520377.727343548	653764.872776314	321396.323946095	781969.828144189	652859.206057293	578829.240220567	607545.612535837	682275.326135509	1552342.26070698	610418.720904266	606953.125986055	634329.560747381	628065.781795813	645887.187967012	728090.886433135	419172.985980258	758415.566135497	598919.652042671	687441.418375845	987798.99034677	1010420.75902968	623988.125703907	613466.37932507	716346.181332977	704054.668347596	599619.24231457	366790.991955113	653063.412714253	389713.708390079
3.889_399.2768746	27961.9861136081	265061.541052836	291682.405632649	298427.768353937	21461.4346134392	22558.831778988	31335.649929644	25813.2893388562	27669.1837995459	31835.6854502421	33158.8592910803	23331.4304341507	21515.6196351881	27315.1233605589	31953.9921711292	33873.3406278232	40211.0230755605	28736.6467021729	23871.0672749364	20499.1418843133	35746.613383868	22312.566475217	23271.8466249965	25276.310620585	38108.6692475186	14195.9698944156	30519.203488665	25651.8766513349	21387.8852001595	45110.4955004334	22987.6205243886	30190.0275691407	23202.2487656783	13551.4994637299	21867.9063085641	41644.2032966196	28719.2058708625	18262.6478905016	20098.4410162458	25185.2741168446	23370.9255862454	50429.2281363847	14554.717871165	23886.1012284777	29049.1934956148	30127.8264361978	27536.6323883364	30988.0067903778	27823.9495620482
3.890_416.2226313	101549.090018517	618527.020818678	571447.379258125	648977.392523951	63309.8293288894	78626.9874109048	65346.5027472567	95237.7901901683	6994918.35469066	192395.641154675	136639.175657704	388549.284895338	106847.216814138	109918.095591883	76325.2112395347	123137.084227341	158036.356628711	94346.6051548289	80954.0009061281	64662.8276924919	1317072.83254347	94466.2205083025	433318.28054236	82198.2360633977	86126.7181719034	159211.159891007	86319.8921463489	88204.8114828138	90171.8895988068	87389.5752635631	101681.680703266	168049.273804437	72837.5759907906	93652.2923759819	93392.2919751828	83490.9452165367	83980.6253660873	82772.6483513097	75400.9525372236	87819.5728027158	97800.501011502	119536.745940456	86408.9365225711	58246.5419764613	64068.4334507985	104438.318312216	96904.7696985182	99690.8560515563	103293.790040558
3.895_239.1096253	238397.250633809	960606.659420197	996084.220238559	4385904.98627082	230698.051744359	863988.319706108	248148.672537673	182318.975243791	161968.556059802	180070.499869258	267851.699092739	2152693.12977891	175569.100947702	160985.729968547	164173.774909854	184803.90515838	178052.869668616	214339.939297216	7095945.01326206	4594647.49218382	187883.523670107	3807292.9681467	192909.110564082	212486.168922179	127152.806566357	208603.673379472	8027583.63028618	5089469.33379465	175889.789699194	137607.494499274	124848.458817128	221134.839848363	170839.955125767	139987.564281609	257641.725595934	68340.2380063586	188955.63457235	250017.662823088	219342.329239954	157661.18412563	137649.227728397	239314.244797207	178875.793587616	139841.723160394	154455.188723412	160599.597100933	152969.487713743	186953.808808429	194336.306263285
3.899_179.0713917	150296.359898386	1418199.1119967	289393.784462343	119990.540770561	341411.347911629	10506110.8758079	169171.354810339	792876.837979309	185059.102473604	117797.249303333	2151043.97504146	764173.464381673	105251.588964635	138935.987500147	586857.57411898	434796.46963517	360166.673219672	232643.696875735	384048.828492295	5744979.10370656	374536.926790315	286109.892678306	378905.720902016	194877.228792338	1399019.02742587	120974.185978341	101252.84313865	232070.941819284	151206.215080053	6552500.28567949	5784413.87553932	423483.414769528	399537.553599473	184707.594883804	274257.520742618	92604.3855594918	308984.408400684	109112.872604494	270813.680297134	191090.468955805	109212.292225076	195210.328100239	153021.961797422	1430374.15605051	248508.424785844	3443504.10121112	110296.541076177	111731.606248668	208776.721121049
3.901_245.1110280	52920.6606084798	1649529.70377273	1731625.274	2069632.83065317	48964.8500504666	50587.8933364226	240915.291196865	453742.438905968	4657548.0701258	267910.732398263	157381.15275313	56125.7159764842	31078.0354690483	118443.154619768	52970.2120661186	56812.8126029638	33756.9811337382	158111.893707324	38242.4456525472	26191.4754432165	49677.2163466003	82821.395369633	62728.9955328329	45877.5620025117	57669.5535561755	36042.4669492653	45873.5030796774	98908.4376244708	44949.7578599468	64328.1811306734	111841.153569098	110955.760922245	46986.7096907767	25275.7545012972	43311.9080847863	89182.1703091316	108353.528163461	30181.1213988537	60929.5586645309	159130.636950663	38544.1474989693	71294.4881396921	34374.6221094939	40064.2685027415	43262.3948818899	128604.716062309	62638.2804481792	49721.5543080424	95991.5190303344
3.902_301.1520060	127204.871193865	168467.579159236	201985.791090928	218469.355114327	147968.339811197	291394.86438775	236864.780596126	186794.090222659	79731.4415499546	194794.945453163	141912.108607394	86324.7399132144	116986.424761318	95264.9086924066	209693.555192751	126721.384473598	83230.2100921747	61136.1874537876	231655.077349163	6594980.59808534	150049.559633777	112036.1992	129303.56471516	99031.3544117858	86020.9305618343	64353.7167481528	231352.669484595	233260.49505451	94056.7154141182	92148.3084908185	61980.4023299293	252486.338832081	77060.1053333004	78178.8593773531	58571.6421948798	98537.0303347479	60326.868633867	46984.5278999748	72504.530442896	77782.8310517383	73472.9171330978	106040.361053483	86896.9354409199	279320.458043634	72466.4690802072	68045.7344926097	287822.606982005	63232.5612420343	91625.0307264763
3.903_181.1337670	210814.434378651	2373856.81476649	2391351.54381513	2808055.02581281	278145.096883089	316684.764626683	269109.681482369	574338.10914308	6144761.38391745	394097.533595907	255437.43341622	388255.55804273	433390.686624774	229890.21844928	321976.103928699	426056.23667064	339103.560262894	501407.396048757	536606.41439464	11289532.1132252	410152.464318486	419131.510116486	337510.821641381	270691.14624047	452985.443742062	287976.711805561	349451.002434592	221284.256070281	558897.985584334	475287.624715406	299297.382593506	500119.208278471	568278.05868855	375589.297639212	394163.138691597	367041.571887739	270240.389804915	803367.252490648	388686.90765656	325302.656614189	356673.62154648	316468.503203596	332837.170973624	351444.349634624	358058.624265936	228535.019421708	376625.206706271	349342.355352763	379197.193588158
3.904_160.1875225	125338.663687177	585862.150096582	652019.608887744	969685.0764	154058.635877539	4347217.10658447	117689.616949353	271726.641184061	293112.542492243	145890.722215249	197179.094808748	652794.892960276	140849.55091945	348982.183776292	3802601.25243849	139118.469472558	262984.720220122	838729.624797046	140075.210852776	3549834.58913703	295109.775832533	276340.751685937	73348.1057261636	495925.061941752	161943.97025884	193585.616230498	884585.547337157	472723.966092462	126761.634216563	169658.21094444	220282.862144792	272708.234258968	187577.916465831	141243.617484024	131331.930645128	118437.247125033	141844.257535331	297755.088169776	129133.118467301	139853.217903194	227653.29627242	180563.281103307	109855.414767422	157063.965325203	166295.811889343	115139.622885437	111272.098022341	180139.076028271	236612.688264209
3.907_285.1889159	184655.44688716	449212.430055307	298922.28115015	351402.301978516	158810.281961703	169107.254351939	192888.092792478	137543.366541968	190683.896030012	282507.089066403	269344.324009657	344301.99315372	270812.274304958	171861.951244424	925115.322737844	275727.642631567	214925.199404015	331813.091129315	154820.375904421	383189.905997809	207819.31693282	192694.362935406	124767.321811659	323172.65018756	168150.226339096	379108.41862226	361219.777034941	6844126.53894329	103832.691833775	213416.070350933	357395.761889054	575365.454566281	247003.167812023	204617.165101318	517921.028692688	104827.756810383	299759.086412279	333351.89858576	204828.130665482	198650.015029723	167740.800677649	187866.059649532	157239.017324454	465949.344154932	107670.47131739	178138.55346326	213049.704203548	181860.681304386	209820.694835978
3.908_234.1052078	38440.0994737276	564836.573932704	593032.797895996	876368.597193602	43594.5917043012	387122.620682459	35653.3130844865	53547.2514331948	34092.9738894277	54954.5330213577	52076.4447177801	70439.5670742921	53955.7256105339	40927.0296338292	29091.360309299	53624.2218101422	48909.6959155885	71631.1874954745	3344124.17277111	5284302.18341429	1348830.5798966	68332.1032575096	107645.043306425	41685.6529494005	44681.9517322505	34036.4121809417	2820984.69633076	2257877.86633669	61527.852818795	52912.2059482833	35715.2875916947	50024.7080927595	42027.4857227215	31119.5960142542	79235.3940080235	45077.8615740231	28845.0212963743	53323.8216774682	38478.5274544306	46231.789415244	51732.9752207875	103312.16495323	67251.2103361978	59298.6015134526	44762.9723035909	46952.3209894822	42711.3066713677	43358.446730213	50962.9755134567
3.911_183.4576395	178461.707700584	642372.097653086	611298.522077568	794207.101236811	115330.279529138	2151062.68666944	99887.8622632652	178244.151279789	2158036.41736592	132590.054343031	126256.424773577	148020.369580682	156049.382877668	126034.496618995	4227738.67842201	243116.32304084	163028.426519963	291616.531021315	217223.895017655	283640.894423058	218282.32170209	237355.403746391	115911.556901969	103244.44523673	178809.274515108	168237.141722287	283318.206241112	297015.642168243	284087.948185369	171865.832962116	162089.804232743	204883.915998377	152575.001351837	178103.47469434	105811.024651166	127998.922570811	166112.94439102	264719.620866437	151131.730936961	183451.749352912	159571.293125471	227106.646385873	140700.257402938	120750.640605642	180138.29213337	163436.701793498	119377.935307842	223528.408463084	238165.354658051
3.912_503.2069516	122727.370050428	760802.704297364	699455.447990997	873012.113521299	95708.5959889471	49968.2571319787	91024.0495932786	91757.46251	3339862.183	138709.11894137	181800.21547099	99544.2170817427	136609.349020054	140755.008489069	3371244.97058991	230918.148281391	117314.050831333	254608.631632408	145576.944836458	254118.433346908	432166.839977256	166362.606403585	109875.900862559	116973.562992558	163589.558378665	97139.0568790182	193474.056777643	235048.496323354	155390.863890172	95378.0106173178	146253.400409161	160005.96828771	119084.596041801	157376.966745324	116640.115292244	137162.879569814	122294.545769401	261757.516505444	95849.877480276	125607.386302991	122332.681383121	185990.943295008	111215.48590944	89206.2962816159	135248.368851987	127374.732872556	257598.415495376	162570.383931841	179659.920525036
3.913_160.1332778	9670499.15909147	5807255.03548605	5771440.97785282	2090998.41968769	7814045.89986886	6290327.12909721	13974705.9162539	8965138.61205133	4338105.03282146	15079190.1529569	9106300.28909154	7707246.7549177	8399690.62950721	31161070.1849649	9446100.28836657	13611417.2453868	8351331.80281323	22128229.3405114	18802702.860825	15649899.7389235	5417421.5663066	6308730.86783491	11159637.2610492	45401601.9627157	9891888.83849857	33222293.3484303	15845882.8541452	6306973.99274224	15284095.3770341	17584229.8414113	25700635.2523634	26211030.8771165	3565979.91663855	8824143.06734776	18286562.5297624	7985104.46574647	20915980.6921536	27638709.8640154	17728958.0185001	3086805.65271699	26131381.0239519	18512770.6855078	12413097.6607292	23499273.5804431	18222165.9743732	6218338.88385833	10432224.3334351	13465067.7391896	19399454.401581
3.913_161.1365972	833660.920959168	399398.930076498	1059795.14051111	895961.245829597	676424.127406873	515330.61862148	1031200.61970532	737229.302073383	431474.300513961	1316121.79440778	786683.502431402	668657.04490996	821211.716246606	2594456.09249715	718146.818125741	1041505.64831071	659748.390929909	1769868.7929815	1552015.7020478	1208611.45153228	393253.535278133	530182.894866968	935455.622337743	4022053.98418399	763542.115226068	3088208.7131222	1439687.56614993	475675.94639554	1256847.2840207	1599416.06628968	2212838.89822164	1937863.57152552	857366.185812334	706698.892183023	1544820.19626529	790800.802200008	1643157.25650186	2444238.7660532	1360907.83863579	334485.266010241	2363834.11790868	1512574.54686418	950561.795756344	2041968.59396815	1475360.9443059	681286.618722056	905768.613655283	1238522.26310668	1590433.81597428
3.913_510.5278917	41408.1191991267	658208.159843796	692562.27286293	866995.745091961	30088.9442239285	733848.715497701	29981.6615142717	39471.4089583453	30848.7674539528	41723.6687493469	40188.0952461908	50108.7700778299	44970.2647549326	101439.060867527	34301.3074339507	72823.0702521575	56119.9503049123	79516.676845067	56854.5249374433	83713.440218472	888909.268774869	69527.7787035717	35831.846841878	54838.4332980167	52393.4773852247	33514.1419149154	58235.3884917369	90916.298873219	84923.557660129	55174.1677378833	41126.2226650064	42776.9510341393	40936.7113804564	48451.4939029663	34677.2802878273	30707.1011138629	48002.8614724108	52002.585106458	38226.3526552271	48010.9813966418	41930.6074899258	57853.0040442463	27300.61659	35300.894116451	62354.4627044525	47528.1982939592	40025.2205255182	54225.4985607133	59113.666317349
3.913_736.8370303	203630.050577031	858103.087379165	958483.434034231	999247.137875838	139445.737926318	1788202.40284771	98558.6391986458	188295.105086866	124248.790073271	127996.383417033	113445.730724959	184393.450542149	119279.229458612	181173.899293573	10597139.2361442	249587.319549705	158726.803169751	350906.512281954	213146.661641102	309886.297485208	254299.727945348	269260.74468909	93148.1195510613	103620.426228304	231596.543071957	148213.991326264	305064.202136076	304587.283171209	324321.399238482	211958.839314302	209438.588267838	227946.86433122	149857.661694018	175809.657414425	104067.927184761	112036.980233958	209592.269406493	287903.582187266	101950.665373401	197469.614448772	173945.443949175	212070.494056201	100947.225731371	69053.2038959037	236294.947384705	173720.853202787	151769.382503003	244977.820779479	235817.201775435
3.914_114.1277960	3837588.36731112	2379632.16132593	2350894.63547668	752391.928735609	3235161.88020236	2420419.92048939	5828655.73633855	3887455.616	1903652.80613786	6333091.28061168	3989508.48339167	3075552.81169777	3612117.70734409	13444480.8201243	3922609.6031128	5894008.68102812	3650224.08453001	9731486.03280499	7585031.54381503	6680764.35419498	2515411.40427444	2805008.40890574	4755232.29071996	20588050.6212244	3986360.6154112	14322166.8698387	6604915.74145573	2780615.01141698	6191233.83448887	7987040.72756305	10833151.4081154	11651520.7483004	1361693.23922408	3593229.88675344	7727934.57207762	3364640.44696004	9076469.41581145	11832499.7688471	7507798.67926135	1202861.68324799	11048119.1408828	7806808.55526174	5129670.9846245	9998410.35042089	7713979.17615937	2632380.90204182	4210745.39361331	5857734.81420043	8668032.5325058
3.914_761.7925180	176659.458797675	1223742.06686131	1313264.34451047	1627173.6298049	174773.894192055	106764.031960282	130600.247755645	172795.983248969	153274.230820797	170529.422510068	164219.516301495	178160.883022329	187876.75476979	203971.533162018	103796.495982933	331631.945257798	239709.850114856	393637.25131121	279338.964400815	435212.290008061	313790.141893739	329129.041835494	141818.657763596	124633.587218836	253494.024063888	172956.396565616	309415.128294017	325959.704808973	354491.573919314	254404.545334716	224276.384835827	250913.623462548	218078.501481384	192657.851352934	148260.301800275	147304.758118477	192673.900615341	307591.579306731	169462.311132851	228645.818441175	219001.962190871	286338.251558259	114959.215117201	83364.0354702276	207029.71292943	183828.084163021	153582.85778756	285089.539455676	258288.925610177
3.914_762.2907733	153942.437719666	629363.547620921	622926.463737251	749846.481263768	122160.939379407	104476.066919245	86338.4575533945	113099.746758117	93190.652851363	108332.742135292	79655.1714574923	157340.933543664	121108.910815615	121956.396100286	9835876.58600853	207794.91657979	121623.588900293	272785.160932459	180491.584981196	227307.806414568	225898.874830392	173859.849147943	99819.8032685059	73907.8884483057	208701.023748224	138395.160169144	199450.710846764	260555.057823718	248604.500518113	130719.638073733	118771.227806525	157887.80856015	133909.163356102	118118.39941283	87610.7019372636	101708.769316045	145950.811721093	201350.027526868	93213.3216033158	142833.678289279	153219.748681519	157218.826302868	90904.4762467478	71037.7942780474	146723.234044771	133494.43623419	114122.356642724	191433.966571042	193776.41038507
3.915_755.3126495	183854.00047702	607801.31303458	589106.564474335	642057.27560582	120843.01080972	91985.192041545	120322.736902783	139157.553833808	120251.793080765	121856.30689738	95561.1311180812	177051.626496809	154507.816324805	183120.584610624	3288577.47682517	243118.565605861	162701.55329331	214361.311042054	204005.398311754	227808.566496012	277145.555386269	207716.61591315	87178.1274308479	136447.827755647	154536.68765171	151216.049886624	218766.273096962	260866.052847378	214607.527583405	180230.252420607	167506.407087118	201742.457346198	173256.800400183	110369.60831569	141269.443685549	119017.107821452	179708.811859986	306567.90708967	114507.601428517	137970.078320086	174446.04978116	155318.625270971	117667.033125895	131716.575211864	139692.834126479	167179.110153786	144074.03502168	224986.081170669	155343.38054398
3.926_394.6699654	257978.333329631	252352.941915132	227183.881094316	493479.830885358	251692.531356581	109081.653415557	155707.423341502	169710.124318325	194171.743190773	477241.284552027	270804.824592119	302544.335785637	191051.903146267	139687.634907874	5606107.93869582	289846.574255576	146200.119738719	187091.881658017	7159220.79241577	113728.917312837	169340.402791831	117654.853785872	123686.935320884	331090.900429778	254966.343882353	143766.595729578	320338.106340118	5456884.34981909	204911.308731824	149090.100473794	92886.4222399577	200566.86196503	95197.6447930926	155140.654988017	210817.741020452	104633.481366275	130117.864211713	95404.7943679319	99870.9612718754	124411.058403447	281741.562862662	266433.679430659	266024.574552376	118231.848526619	182047.014873997	172230.087081354	253303.208439145	145679.66291258	110062.200288874
3.926_433.5476233	1223226.66381351	1682162.33607236	3051990.81739288	4476828.58876606	995619.178201807	5342067.73813175	1179160.31828174	1651120.86739438	826083.860900975	783028.085209668	1170880.55597071	894289.407794357	1413332.77598455	996577.478624101	946885.754765666	1634961.28110693	1465271.49555836	1922702.41595831	1726450.64951201	7932003.11428954	2021317.44402997	4848027.62755733	1296567.02045035	1333236.82194404	1807114.45271111	909987.131723244	81100877.9868321	2140417.75667461	1817524.38883462	810547.412467081	1733345.29393979	1657182.40416305	1194525.17610868	1443894.22001893	2109915.45225732	1134579.46045479	899393.793907037	1350604.50437594	1288040.67825141	1584711.88078573	1617809.56821969	526002.860381664	773112.780218315	1337355.25345977	1625438.00020506	1252826.94640918	3480448.81983306	903953.483761376	1259038.35744053
3.927_401.6502953	435459.062968419	355013.304673984	460036.734313698	430279.674599059	345320.628753314	204589.817414222	240601.011695813	165247.898397251	230391.538191555	595779.064132162	357058.434775075	420177.138032549	344508.747171313	161553.911926835	239776.437144695	370308.200403202	189720.086819064	256683.579463673	7049705.55050343	138062.312885646	325619.376322938	190711.874039271	195864.586139747	532662.936621552	425691.130175383	260755.638365989	468318.003284597	108933.586436034	76857.8981455869	144443.231379639	146581.765050028	208514.118182903	180153.767800494	245381.787905689	366578.874031361	161631.6279	125988.466623777	203773.561609861	136092.0942	184994.573568778	387535.797078932	330770.266300076	367885.808677779	224896.759517938	136168.156730568	113245.898326149	399903.237062638	156859.831265361	119349.285554031
3.932_605.7468445	216033.176972349	542106.606911455	553921.323197457	725903.224450653	172060.896015246	106505.87857053	163415.707193846	148234.566727577	128050.422310299	166830.321185057	157299.235885247	181158.755338787	75443.4819114604	113145.61097763	201551.769646415	92583.6725222799	116778.90134111	164558.890714143	295652.500905689	201362.780662846	179123.162497426	233288.016852641	171748.886187493	109901.537080425	192114.926127059	121234.119386917	1075989.88550508	210953.430982371	137065.294247205	168650.849643064	129771.713723308	278293.218414081	108272.51110797	144432.884495111	69540.6834699958	152721.549254874	103597.952924636	79655.4057820622	130385.020912993	164390.525145916	97632.2010175483	156396.133454978	130756.979003311	212919.237076153	83102.6055057425	137526.176127564	128243.864326011	160915.901107695	101578.115936024
3.941_223.1156641	8430479.98309662	19480591.9740896	22661415.0097979	22053516.8499645	7561701.05103846	31002661.934565	6514402.38436821	7817737.41109727	7719343.62267444	7247983.9035688	9189032.47374171	473623.239897402	14200926.8110611	15014205.4655133	6479739.48813802	5016866.38790774	12324015.9857193	8148255.29509529	8747730.38768057	8137348.74630229	10947288.6106285	7521802.70018773	6878414.73586434	6313553.65942774	11975679.0356094	334407.184432949	39990521.3326967	12684127.380208	7814384.14168364	5926991.33503078	2532055.57512504	9177849.77420817	6014436.85827759	15172191.6965708	4852252.93128204	7049994.52842182	282526.937099782	6276122.8879698	11617385.8504382	13284746.6713113	345937.912982701	686527.548538396	6697797.42130837	6679545.7914064	7959940.85942052	8273173.77330161	11171382.8314846	9813701.02643709	5720753.17796542
3.941_308.1755719	466194.577298082	768317.076548045	481081.778204536	522682.592076163	317830.148536987	388800.475265558	339521.424406827	592914.12750185	395668.310897141	283707.869530928	414617.263723056	1195394.69982024	458210.889893085	282541.967417917	287001.416273634	238689.963210535	465453.644051752	871002.951456882	40777844.2506809	676029.373414095	581936.811193316	328775.247709408	270825.350039184	690635.297459715	239574.803061982	401051.471821537	650945.892731121	425930.655944129	445280.493088227	260724.270959988	720838.9423	672473.386062649	225971.985240706	251913.705020454	453017.569603143	344062.217650143	234687.59282185	629973.418952295	286593.991468393	550924.738923328	372607.186166474	396504.902937413	257972.445353956	316589.667575557	268173.396680371	269470.057485451	450413.652851167	856545.633912309	314688.60224677
3.941_837.3629608	285222.033770553	226408.613002308	572724.374460118	412829.144062558	213579.177708928	2123653.65533235	238568.658490228	292345.416891932	216912.716883021	299502.087547117	282759.503506869	260990.469054942	161948.131926876	167747.393133587	9557872.38283471	160924.204148327	214709.862431256	339939.608853236	232130.380953832	313877.617076436	243101.119969712	318607.502017662	181381.856585435	240325.37270305	473298.98401093	185067.031084904	351654.11809788	398948.217854203	177772.347893708	277197.000895196	159977.766492703	253961.038887968	207801.058389128	235853.866683825	280949.241864912	112743.36640645	156701.54523018	202412.500059307	174618.006319615	170782.611150449	221594.956878285	313898.924618662	186917.498991832	146641.597953263	169336.638025293	144739.840538302	208417.49526926	143855.497391459	230173.188395648
3.944_222.0550543	97680.9989422233	571185.494436101	527075.790916782	659063.702736798	141275.081564729	96499.8641585588	120498.647326451	267127.211607645	116148.588110339	92325.7350169897	103437.54811341601	88560.5823992202	134265.479244088	125922.364832558	105486.909144741	60597.3141235991	317890.810404734	83201.1032049784	74622.6947519221	479949.174714082	236447.8788	244477.534689038	151731.553290132	132415.220278138	66985.8367491047	88406.8153832365	1986887.25891045	77554.7810453686	118660.701497196	103976.558146964	2760135.17661871	127457.592400531	419220.94549115	108676.582849856	190393.821356427	110693.972925893	64336.081888396	194390.955288015	90798.0671488046	169957.490071703	55700.9391400181	164246.179745676	92860.5640618897	126121.597313688	100778.33246842	80237.3459513341	106070.028341549	87508.9417339403	89116.6109828848
3.948_363.0183678	280435.271911897	622174.896656728	245540.771927855	198129.832319304	114825.587930284	50625.6828821889	897396.129283366	251763.907734803	1968666.71096038	136766.3822	104975.235924661	163626.023204433	836362.246643107	271800.578208293	123425.163398848	108985.289242208	219439.571404675	71371.4081203093	290349.451442881	2735711.0627701	242448.143211982	628440.937417724	122468.570304704	137560.87608408	219573.209101586	272036.015086957	3061187.83286048	263833.212087135	145218.259278327	200205.998800665	2105890.86408391	333353.759955105	111271.782120568	1043402.1125463	136401.858495995	118810.844861186	595096.108762999	110538.179621315	287443.81014155	214450.863439701	81978.2756085709	82285.067847763	112642.883882979	147186.741605803	312506.925300107	66489.9174393654	96921.9568158854	94375.1088336145	2181034.27556379
3.956_227.1445947	1923086.6181144	2969220.93495382	2552495.03066221	4168492.00564991	1384242.38909492	1252742.86798202	1730217.85231012	2531763.87479632	1271369.35190812	2423600.92803058	2823986.65565165	1462432.62911007	1751367.69222338	1938509.63343762	1740055.22781214	2441923.85674805	2150800.77355496	2922546.9302956	2098576.34486507	1722826.33589137	6122455.20074981	1581832.08390886	2430854.20154907	2193859.77266827	2085469.30575643	2095091.86821393	1500298.26821023	1681920.53873913	1970019.17464265	2038272.14594506	2054996.3279644	2705360.806	2244059.14823941	1744032.48523039	1718851.03840308	2233455.70423432	1780854.75300313	2216460.19897062	2233190.9519742	2059437.68625645	2049218.81221684	1105178.02676356	1579498.75991108	2164071.03164977	2456730.06151318	2057383.48864266	1523880.73556576	1797698.8796166	2022733.381
3.968_289.1805428	172853.48228064	467940.532881375	4686779.53891191	373932.091280534	230594.899927835	2201429.30269907	200516.570842362	402572.052075978	6527929.39410251	255541.114984199	225350.295133735	4936558.8206051	479983.407716284	205545.769436651	739817.990259702	264325.123985005	719158.56109513	690947.53328062	8574729.19839037	531710.473216878	178684.796004075	294186.463272668	159969.088830129	218292.590272715	550905.321357864	943836.973923455	9574321.32094567	7008689.71357931	125745.366215434	856308.479662318	1448696.20058845	183042.956373014	177302.155765789	320368.084575372	138620.572703692	763985.089462482	117564.116765923	665074.196295875	400835.906155173	66718.6483546042	138056.567359277	143685.653724699	270482.398613049	160201.613627349	743342.264631816	109734.384135433	173053.424151486	272118.559067031	1324632.93118489
3.980_126.9956476	24668.1086999706	81628.9332353019	680612.744448482	31714.9094699817	19878.880727808	5721549.33363804	73650.9126001011	198391.080851224	587351.717702367	39918.5402784889	310083.075386138	1634281.54478952	21957.3446869101	24970.7173952417	98279.9285131377	804251.979793636	22418.3753007678	397752.314605754	881870.023361828	42663.282874330704	2042055.49718929	37547.6245660258	73423.3168859798	75897.1808377561	110983.29485972	110293.673527562	67283.3207915657	146080.367165245	71397.405960665	704746.958025293	3002770.86423658	354478.837465381	48454.5124731757	46015.9615374632	662507.035185585	31590.2244195488	63830.0865511903	16073.5392290484	231057.920013094	44334.2983360874	39063.5299215154	15497.8770877515	371638.970292063	1920429.83388432	24680.9324272983	47330.0321611514	122048.649055645	25882.1673972499	26225.0995069618
3.984_412.2094265	200142.07312229	563500.078056074	641929.543031958	736925.005693886	220504.362966956	223806.666453745	204309.211766568	242069.502327186	184847.86285207	258879.712456405	232794.970796536	185757.606102353	258201.249441877	211633.860005414	12567948.0236333	280440.641359962	201296.186394507	220957.855035704	361636.869360862	163470.245492379	1077835.3090052	207690.644442468	224738.228582689	242851.078044243	214583.331807494	361708.482129501	224183.357418038	224593.96798038	202909.163761772	232729.436149701	224849.041495758	209446.249473639	225627.891758989	231417.382589485	204867.879314497	253473.429155518	251267.35941483	126745.324754567	189186.302953424	187298.38813265	389468.369069051	193146.421221411	203910.820409844	194062.167920852	248833.926217017	261727.30850201	248112.955667264	308646.947840656	224979.353731357
3.986_236.0918552	122025.954458575	264078.276412935	386576.078556817	447371.112841883	147209.539739908	126713.836063825	205426.341177653	138951.043591729	114004.635137711	202912.311702411	174877.528855247	166588.192124614	104217.097214311	158324.89300038	8429000.9171924	126201.059543349	203949.361395959	150072.406301275	143937.426411528	136855.870874524	331898.938227107	176323.376721818	128794.852064596	195119.28512225	123352.979722539	195130.08820647	87019.8355349222	243989.996203117	80963.1488229609	137739.654058108	141943.511711853	171024.318413786	98862.81984	111360.735286802	209229.934476722	89327.0418583584	97114.0544908657	254308.933905868	133657.517284407	108909.570471647	97620.8135657852	78133.6367266269	142960.192869762	97969.1535073986	127046.816546031	151048.653594365	146323.288228237	45424.3001891164	124388.047043066
3.999_488.3314142	284879.780053549	1454391.52225547	1442491.81231926	1798425.5588472	229441.748877626	2855736.62822474	779539.463793955	584306.763105844	3053453.77504191	282818.733114381	274754.311986132	415078.456203656	337099.293880177	285447.07595358	253683.660856614	759825.406394968	351005.711064682	243686.438946846	340077.717136208	219711.601653114	386858.993475817	1296317.45769185	322689.207901483	237152.17600902	326542.350848289	427150.582496073	287019.647423589	248348.66282887	909714.803733069	377236.861493018	504823.7241	1432688.19423731	403314.492831215	270281.736632164	929609.118922414	279120.848197001	233589.586941159	204247.095986938	321592.088599913	341552.635945088	199251.37170432	176994.50615964	222917.975899803	273621.882415758	334783.598855972	402915.352329189	226327.561197512	327129.175553818	340086.519235709
4.002_1031.6541022	430923.956928772	3250149.51974589	3130229.76544937	4135548.5867784	328423.80222833	475682.545031917	421176.150351754	370089.053060986	364750.280989119	569899.35723529	525467.766141541	454538.504211373	356251.333277322	427148.588781853	447947.297481631	444359.251316346	505870.507026543	458077.02090519	318499.223715394	445787.285642505	557011.447903366	361293.605530651	353073.776757311	530201.861033013	417301.526498278	402875.329968299	403655.927025895	341813.073386321	251017.255925365	474976.294293542	320055.48305131297	464857.837198211	416273.16085619	495545.849853847	387183.421167197	270364.510413199	328724.04052787	363232.498963367	336179.522500211	369701.533543859	365474.582569848	364990.564411724	461679.460757661	477412.336358608	422483.641079011	384036.207425789	331048.275878719	225690.244351386	391863.671814033
4.002_530.7100717	190510.532535727	1040915.80813766	1010986.49135207	1391843.94211378	134384.743985147	175647.017899366	251197.613494022	196043.507832494	185238.471470001	264916.281561357	254248.16228966	499728.472623107	397444.034846385	246747.502352003	5483599.38337916	349555.602196781	234085.038446056	464957.757884371	7290284.49360564	439378.878710859	405483.610535786	298689.355712987	199675.663110935	592849.678999847	290519.354891115	203406.471686188	436524.964515301	281738.96112748	217031.124592758	269444.837928082	199212.254947572	234955.29296008	282567.022361641	219683.216033965	289915.314623393	193616.588401331	219087.298987646	291019.018460371	307956.322376735	210835.877457768	247798.752220926	256173.077862301	172879.225296359	172528.318986217	220507.313731108	284589.564561355	208148.6355	151395.489510205	194567.070206373
4.002_541.1997214	181375.264693753	774838.332094235	846313.730314398	1006456.07003749	221999.200292243	2334999.00869967	192797.387790969	213904.619397098	2049567.77460104	200831.539930254	148130.723260435	312564.676188444	297906.344727169	190438.260291612	9390287.85058985	206401.926316227	120004.446808555	318239.601044037	200689.255392718	261289.520305761	176904.020870204	159728.563261575	169273.72238567	410089.557804171	200909.012076983	151221.805618175	292251.316744532	166472.022540492	155902.171890632	171192.809241134	184668.456489225	186613.841742978	151128.480404966	141604.588022512	228105.148094979	124067.676216484	98273.4132231898	261076.792720328	158654.372738235	88285.5240370766	175335.640191172	202318.911543932	138749.718727798	278075.071726842	177493.670220497	164551.370065015	280306.539593578	166843.004716055	168217.047877462
4.004_335.1363758	3928650.26523432	1216866.50391877	622896.539357449	864895.312957083	4624321.87134075	13218290.4362381	6974439.59004032	4735827.83216561	2372181.05071029	3193296.2383138	3793409.56408759	3521412.94014463	1030230.38635526	1825357.10425484	11369241.3454198	2188240.28058787	3026417.37489673	1408237.00925967	6109039.54448365	1360524.17233588	3158000.40763737	1862082.36607769	4066082.75181186	4164704.48100894	3420825.48329622	2770522.41393292	2312205.73631368	5439666.55129023	891450.249390581	2855036.19633551	2045942.70329555	5542184.28958376	1010001.33	1511166.34130859	1058892.50526874	1051408.85376829	237609.123157875	1177758.04164873	699428.016009797	1402940.54376175	1357047.4924443	1376431.59641585	1383607.13304818	10248876.0010002	900785.630481338	772853.076227438	7669532.05081831	230508.610490058	727817.069003068
4.006_314.1578127	66775516.0938183	76186879.3242607	39766250.3844666	63676718.8869935	77079803.0673491	219360337.547788	101660764.152073	73000492.6247382	43811533.6557317	53669028.7755631	61486103.0058993	71963742.3924538	16816531.7885072	31581972.6410646	186143188.916723	35979426.8400249	48937086.0129097	27082461.829309	92550851.498289	21437313.5154542	74374867.5416049	32391763.5163827	71049943.6579336	58497271.4310024	56609004.1716286	46893037.7526011	33252124.1311736	82806910.0621561	16101839.2843563	48277423.2629556	36298719.3352145	92714343.2987174	19389902.3184894	26259856.2898313	16969283.3779619	18986318.4950252	6181545.8383743	20024590.148496	11855656.4968134	26417658.6269635	27943277.494217	29624202.9387256	27524151.3490889	173869273.928319	17501139.5116315	15813453.3714537	127363677.738886	6074550.81526848	15158606.7915625
4.007_506.5073305	146606.104568178	1132258.45820049	9689227.18769034	471292.27218833	474026.705668604	719649.696128905	723309.951631172	338898.566912391	827705.573305339	1016177.12554869	395350.372360479	7703808.59607988	112469.491503273	176734.376089747	249660.792564047	298577.655609538	127052.065875199	218338.454386499	6893211.60696174	7556969.71715755	186932.837734447	183007.076532885	148468.894816195	270599.005346989	212786.12613488	309630.105216731	267452.577713877	5358605.47938328	169773.399510073	131831.354558659	190160.995328467	169447.878560843	163537.414953124	236826.431704299	221888.068394315	139609.951305225	184581.932204475	629836.025826069	161559.327051973	145576.456411332	267706.396243033	156208.784832042	159445.822419214	126679.299555815	140603.366138166	109912.64859847	74826.5562162354	132055.2399	170447.623720601
4.007_819.8252077	109917.176380313	843695.350241783	1005085.55290062	1242930.98538144	158898.275887887	271984.123757506	93855.6522115083	86808.0210440619	98623.9734141469	117670.523652523	92229.4163238765	207288.890713626	106778.307056578	81532.2652152264	2900545.0128139	119000.054540008	256028.488642002	142616.530161675	142220.912393758	128421.182806042	123662.860562826	133248.872761384	155453.081347727	148414.70272722	110783.237924228	195851.940904106	116557.140363115	146422.388745096	98432.8883821463	86827.1751343947	133055.929913772	153931.841331258	217532.079097156	97721.7834770195	101701.169659897	95394.8713541125	97786.655410749	100172.269599801	142617.430101203	167761.922251758	74334.6590309798	57274.787960457	101821.210953604	145703.364477828	79194.0247117288	124413.725447244	150306.998096291	79293.6159027195	151596.590656419
4.009_557.5307015	284939.04467537	776531.540193781	809362.894440871	799748.04622972	161015.43086042	441002.710861139	177284.817614017	155587.085575479	215833.640157068	193736.274149794	157535.635519603	323651.062872114	114759.692966971	162998.941073458	4187729.84460464	212817.924380943	311708.878150426	308939.793173459	243894.709850896	318297.668433549	146300.365700666	209624.422248931	375523.561988499	274715.157160187	192915.052037957	302183.768712606	226465.882459736	249128.515654149	155246.166303815	246316.974361692	215946.057400537	263373.690541564	475109.984583962	196622.151068539	192590.133400669	182674.724748283	247525.034782895	180706.436581604	340171.461439104	278509.231836666	167904.847863882	187263.862515717	89974.64828	311911.058668769	158224.323533963	235445.818062545	215795.937567185	208496.491686667	310436.941214522
4.011_251.1093207	17017.1786536767	562433.997699632	584873.452044762	681333.842384719	9464.24304611002	13314.5311210917	16018.4474661278	14459.0091256284	15185.115962751801	21891.491317951	15836.2818121168	20744.5629896638	17432.4057947406	15499.8516669272	15898.8652496535	21309.3953344698	19976.2459367153	20789.0271187181	18755.0278972101	23322.6988705248	14160.9528222078	20505.2159343086	17608.1579286745	16773.5872675874	17800.0401338536	18045.3675961805	16530.9251737119	19356.0327308995	20805.7803657185	17530.7495713514	16473.6879642264	16606.1878504145	15991.6205591948	17224.5441187682	12671.9330657486	16075.4573838224	15305.0277420519	17943.2538166235	15261.9682777864	20347.608881071	18014.4300619219	27959.4355451125	14101.1875160709	15211.4691666331	19706.2137650172	19155.4812524058	18376.0620054096	16897.1445863534	18689.6469566751
4.011_275.1547255	417556.474818663	1313692.08009134	1630015.35825988	2358924.38582608	620087.981	382198.479068431	334581.546574694	625937.383684261	480643.470036201	519019.180043121	498267.704724376	509561.323167789	656418.990530012	515106.311219982	236153.144623635	340233.878553959	452277.568750735	492910.6171	465210.987859476	352843.924994913	1566621.07029384	510251.505653503	526474.316754195	301208.471743871	254346.831543938	561962.878664058	404082.300582152	457545.683428119	346317.679613531	243495.009856626	428811.775358041	598522.311790272	488540.698573724	551495.189995884	409155.057360073	362463.389796889	500941.023550159	390093.183290338	277141.784330698	262253.767951057	509427.469704584	495033.89249645	696268.232430412	530203.807821525	435865.745054742	412986.284255935	440405.41280085	503149.304546657	368124.477111735
4.013_537.3838257	77554.3598587911	549573.431099928	537287.761361489	648691.434747174	127328.898228434	91644.7206307648	99888.842850442	51008.6635765484	65826.7809206539	76327.6763361604	74744.9718526217	91643.3536713938	497842.641050078	81530.7980308979	72414.7342981143	105847.761961023	154980.978820759	70637.8280325025	66038.831583944	56788.9715551156	69935.6880184871	67189.2216052327	850137.979416968	124296.732850565	254045.233032322	119802.3586	170683.106156801	4285953.98800605	92529.8805777768	52822.1569993141	50805.7826065634	184146.776774707	47272.5726297345	74772.3136304058	57526.3319603065	99055.8561497939	60391.0987822696	50716.6684207729	31596.5501743576	55529.1399219622	80267.4766387128	53136.973904366	98969.893575214	68715.4606049309	62782.8651842202	73611.9257771027	95235.2769902293	115210.092463731	64413.9636651995
4.013_539.5587691	349794.671405443	978692.524856883	971475.203903523	1186985.75040003	79684.487729162	476051.150767602	133107.836953075	224929.187219093	273823.609947651	232187.127607698	147230.742722905	370815.636004734	151209.868777149	202260.27285465	119235.478835519	364379.383863353	747612.832073031	487012.63175650203	7032457.03670462	359775.580524723	248021.404473091	237244.133376503	395765.795204847	273455.006872002	163387.259341006	596154.818417721	408606.69422985	291227.260438588	216650.4361	337953.078817647	289456.413130308	257532.698341598	473884.237093696	257348.675447174	153734.083233058	144896.348090329	273483.489055321	196724.877123251	339671.842069926	383877.610443515	98675.7024785657	157915.543276311	74923.6086221247	244243.678927528	208013.903805287	176549.162582301	327280.786303129	183000.207152509	433656.528681228
4.016_269.0898010	329265.141011478	739485.339608435	746914.723808373	929737.172442132	276801.022681133	276744.985910906	484648.640934749	944516.405316536	167575.127153732	423735.946422272	461472.853462022	261830.627867322	534942.413980514	161782.490742259	509310.148888374	214772.824895555	367686.187222506	281078.186787574	287124.770429817	243033.492286585	296870.531017343	611534.010040547	233497.480954123	456007.664298976	197048.791387251	313423.826127209	373258.194046042	573481.152000876	211723.191301961	239797.108787219	570237.358276231	562569.009014722	355927.948594164	387495.511302527	565596.672424892	408436.407442821	211190.733674233	424416.941577908	307062.319956043	500693.622072521	271024.877851289	298808.842237275	278456.492995139	205637.494173231	313910.297538804	194043.842907284	288710.010333122	177302.811393112	277123.106810598
4.017_247.1078175	1138493.0593036	1157035.82520125	1789151.62857863	3115501.28555511	1089594.14872204	946431.755401265	1458855.745	2509800.64331837	695183.17878926	1632337.30351884	1238036.12027509	1316762.11668076	1977496.35438787	697775.308864335	1776491.76131886	812828.347866299	1009385.10430763	683745.837122854	1203796.21442702	704134.153799149	1280016.65026797	1932394.49494583	789232.589708559	1069273.73878349	787563.186728197	999408.560416706	1287408.58857613	2089334.59230947	803050.716162251	997437.063141771	1898314.38734484	1387915.8461472	1232319.90741884	1151380.59419134	1561639.34806458	1080607.70088073	761660.08584597	1202284.94230244	1264670.40179012	1716639.4335623	1102202.97743819	1136718.1536285	1164673.06711374	908122.182844157	723424.549480967	784390.945402538	973885.449340061	733223.680190427	732663.995630221
4.029_261.1572522	63965.287705443	834486.568216854	632551.794813376	648651.176959135	83476.3749749554	105414.845322879	90710.782414022	92888.6648500711	43198.6832072056	55031.4260085539	96150.2424485917	63944.9546500717	101234.387293637	75725.9385226787	84229.0835531898	55525.1233105957	88234.1984267919	72150.2249336788	87284.5649527302	63641.9117035194	59814.7319445808	61726.9077390611	105960.673586168	71828.0842591003	104062.084255635	57216.2375912949	102396.636815427	92402.3573892961	92177.61551	70105.2558177867	73714.4926728247	51939.1160153501	56312.9450567015	114302.000288866	78151.5313942516	90914.5496524927	81610.077517033	58160.8024907637	91991.1852748119	64349.3299923966	62486.205541277	74936.5148860381	76187.2230822751	72241.1761058883	103610.182154631	131699.860964624	64606.3638897232	78388.4843270894	83321.74544
4.038_774.3186470	113818.491179249	432173.069545368	467773.023795785	440896.251562959	95717.5311627788	713863.887888295	118856.965010605	88250.4402817427	2043186.66566386	102375.276444829	68864.2147474953	102637.154444513	84922.8410514106	71643.0069851693	330840.939778841	86713.9044778084	72284.3110593029	87678.9396652319	117174.614174441	83237.2121974236	122787.634315098	307184.7711	251184.984494723	96626.6068460315	76651.7968420809	151327.170975171	90091.9383826067	77740.2797072786	117214.524287581	178082.12197711	69524.7596613275	60725.9734281196	153931.826013622	94257.6214060921	84383.8404945834	114300.277282098	84820.242212482	70623.739152879	111835.483814569	217695.87220213	95145.0580834102	45111.5993023762	91752.8874100994	278439.304730812	83882.9080778464	103371.318832881	74314.452743399	102508.994998199	100224.485965062
4.039_285.1307013	521810.378085023	802328.556324611	1038440.55281897	1135437.86851576	535186.84638952	771148.162027756	560476.704246895	1134110.51050691	563904.905745069	620881.338183262	635261.521069648	775971.381374819	581439.679118254	550410.384480057	33224979.6551223	589184.966225396	860513.171756759	645230.539767687	635668.355395635	510358.072484456	309149.624811043	726861.198353795	728810.173642923	724003.687863209	579823.128539825	685485.683899676	640768.623171754	874908.787860752	584402.17670519	602477.625785931	576947.485488154	743905.388606722	580216.564307489	602865.770301538	732885.522960973	429822.055764126	456441.474921992	748382.728190624	493579.882048636	557108.898036614	542325.857934898	381340.843235651	427093.094611526	1053172.73510787	595779.382950471	582390.665216697	840703.087245257	398387.394286385	570695.918839002
4.051_347.0871051	1403728.5720875	7919323.8023371	8442937.62171423	7714086.65359818	604988.74293341	1272113.79360829	1131523.71438459	3471219.29507914	375396.274761295	1891675.08398549	2794000.22627074	564709.666728123	6869153.17259457	1618727.73002801	1879188.41082793	226464.264046297	2528501.79641214	2374280.20502299	1253968.2827957	195194498.989599	1723241.46343664	1945934.94874024	1557008.75385839	2046801.57094713	1866025.38391382	536352.273760635	907957.568781793	1855209.52391562	1203193.8402661	2295094.17404471	893412.874776121	1674676.63937013	1941878.28459669	2103873.04613658	2850836.73873187	1512688.8040931	970090.913928119	119128.500654441	2429925.68417523	2716400.17720885	1609536.95532703	495048.278901681	404156.0841	812759.590221205	2501084.44294248	997020.009100181	1588906.22172565	195972.891905675	1487514.59199986
4.070_761.3498024	77328.7247701057	537283.83813875	386601.736914591	568624.025705782	93466.5999134679	119720.231737049	106808.332014974	63773.637805118	87545.3815715365	89942.5659057815	76708.2666702522	92650.613765242	67405.0108896809	94067.6691409564	97186.8082787431	141870.892861466	76976.6060488295	98391.3751374821	96346.8086224753	125392.691920129	1450087.29831072	72422.0485594398	77232.2898703134	73360.8619201281	125760.973586237	94280.377833753	131981.776358193	154585.765562389	108782.074671154	97048.8474340462	59889.7604436122	118115.17896974	61448.0423439071	89616.2457472448	82984.4247577175	51524.9719202197	64277.6649382026	123568.225545466	88995.8618950219	111653.886175568	94889.0057414372	129528.421615189	55899.0438681297	73956.0562663588	79180.5194093168	60255.885383146	141801.301140435	100845.920161212	119320.870556197
4.078_223.0587308	55941.8274026979	39819.4423400116	49146.4001807972	48569.1169176537	56060.6789991609	42231.4316831022	59659.5518741771	67092.2293725937	61043.0703406507	86088.9057468128	56777.9645305857	137496.938242041	89256.2086831497	93797.2918082288	106730.215076856	51772.6097536162	50651.3033739521	56802.6299650295	56803.4212129331	119843.193535401	60963.2769760437	128139.61557228	48053.5056571935	136716.300989793	36037.6684063811	150010.78934975	54850.3264888805	45601.3952935816	245459.223543991	154888.675368911	176076.963226263	100888.13918083	48503.4713526608	52817.5165279685	41239.7828242216	29942.0617919787	41081.5128249148	26425.3257792777	55330.2722941207	64525.6963228735	50558.8573172402	61603.1156380346	29360.2600537811	46837.8747091644	58230.5952516083	66318.6012348587	58133.1755121421	44809.7598505711	61330.8589095189
4.079_596.6256772	92143.2037297838	303297.489431192	3964695.72109012	1096650.44423002	98774.0404650268	926756.119874758	106145.814835324	114499.605292815	86484.3160255809	118466.859037951	121510.2614	131531.913421244	85298.3877740276	146608.01294729	3175446.98485506	239710.981396424	100907.956443026	133129.988137064	88172.4040955263	2434991.54840456	457676.275453782	214083.733166881	100419.817880337	162423.044546721	98738.3119868064	122063.563422202	168739.372080851	115826.219007054	108496.366650406	93809.0435763683	2783161.25506981	152046.602183918	88646.1074267651	92859.1070695231	115359.629591523	70502.8086131977	92067.612642304	118772.462719732	101782.156686337	119411.676151241	136042.413771433	138308.793853486	135287.30998109	81712.4542486776	93779.8011928435	113297.138344069	98540.8221737477	157262.529159282	123344.384966163
4.098_204.0665257	308967.947380861	491809.634830258	503521.71121624	632586.387585243	293957.859465978	3370949.40223394	386493.23329339	413063.318275836	376377.726663369	307219.174551225	175729.799333602	350251.443938888	199941.845219751	476350.51885858	378463.869185301	359938.413031941	469000.87171823	494956.873766928	278011.523366151	5248234.05622083	242629.466166924	169123.092377757	247150.44773019	424709.720441692	340697.667133466	330197.183875143	273027.121651339	274798.945715116	339138.42723292	284451.309120834	256175.010002893	334672.784769437	296119.951877156	231778.32684178	348845.762859298	279285.757357879	215039.74964766	465199.163423684	284362.088689477	253048.347025449	262006.273249836	246113.915653909	250859.856324961	269609.563358777	321125.914902139	215756.122185957	365455.88705388	301122.693323741	282997.095911228
4.099_366.7532148	112797.779805909	465335.456208557	313873.758377143	536507.474848379	107313.095038397	104403.298781272	132559.303743823	140307.636725441	112337.257202997	137357.75077267	124121.157525098	100425.470489386	117132.286446705	146167.175409599	120875.127663748	123569.866928397	108828.66053786	113139.286922086	119552.895445498	127065.297240638	113516.769027338	110463.205793753	128758.956675618	120524.357330346	90167.8050235873	102427.506853509	124717.105809749	106969.86316674	117608.943738883	119402.375111601	99241.1863978725	116553.693726823	127104.041000845	110102.76835044	122577.757025642	121084.145421266	98983.6904474652	103004.825243508	123863.243695158	122670.463821939	120180.309456802	117031.903502613	81356.1101149896	112861.895655936	128064.947311173	132099.29087888	105312.011961759	127331.656514401	125207.202334818
4.103_452.7373511	229853.310036303	299104.627590446	342572.555980569	596995.002078387	153243.84122899	44674.9911908977	351333.07631639	406403.549534907	87563.8837129831	36726.3673768311	231970.285616235	135958.907541391	368479.472753514	383961.844536892	10103345.7669229	218033.573527657	661407.495077747	386601.064070941	6395746.61879035	6509625.90087898	3845444.53930381	364157.638664628	132745.49616352	873445.167004955	195137.630149301	71703.8406942537	6277734.00177606	5298540.19634954	247636.600453796	66938.8742882946	13780962.5710091	291651.613580635	469777.261225315	219646.695231735	241470.801527926	104890.531921927	92859.7995124249	82005.4413257564	186015.942293912	55754.1372340064	82142.282087097	121275.047468801	140398.288036734	53988.3503282059	885371.331442735	134812.191644465	170692.067803725	312885.638122466	234729.686171681
4.104_620.4181485	236535.052214261	832120.960752454	789600.257814231	1151168.16637806	206704.521862665	246074.929669896	273096.481933906	254372.613743138	202139.815666906	216685.021504194	255923.704654158	338153.591193805	267665.229126458	235827.063449249	255667.523730297	348192.985066803	301576.1196	308127.049100544	347884.206755073	379433.861961545	252657.144147664	311948.917046064	253690.900512672	232503.542190085	322577.557899934	333088.792059775	419026.43492898	381664.50726240303	290043.034513288	290092.878946904	359023.664888023	270197.223299498	214224.900817942	304768.003354076	217510.189997606	275690.908525706	192303.464015398	347481.480856263	281476.022884404	334450.838841121	281449.72585769	316086.172965132	225569.001015862	214486.034480144	260599.838436276	200070.878930705	238705.718641481	218715.414694302	331908.673202867
4.104_663.4703138	66435.5517856722	321007.780593713	431983.927451839	326656.879270152	100887.272005329	85169.400237142	169561.565810393	109905.814710837	153878.313105451	66944.2059462219	76923.6386754207	127602.758807752	98509.5258717774	63554.3132715619	200270.31049919	64274.8972982881	73565.1238680334	116558.852483011	53639.3161657238	126696.537228473	123268.542909973	73165.7249041888	1296596.7189211	113883.169629898	109448.381962423	64645.5502921261	65281.4232944615	67478.3806562077	90756.2142369061	100607.599440212	297384.441628194	71870.790563976	74369.7891564468	66916.5121436318	117491.691820746	225328.582604687	73614.8125	79972.1713382473	68455.7361629092	94501.3719914944	88054.9426723886	182776.13454842	110892.44537246	73160.9602566662	140176.365099871	64569.8530017478	69809.2175768538	86650.4963751044	60291.4255548001
4.105_154.1009718	84736.6605984741	1048832.41577679	1080902.6358721	1357903.7606045	82445.3848811296	338242.954541854	92759.6475248583	107759.373175345	103440.935934175	328046.221603535	467203.718377357	787175.212542603	99950.2259144698	416955.909571845	150747.028032041	290069.053997704	165996.947521872	113018.354510755	7091605.45277075	413819.527442794	222875.083761174	375063.279501851	156325.556187142	110453.377052845	126815.858243675	211961.056047258	7015786.09459372	296857.693765667	132242.04922325	84422.9929613851	116711.762289044	547686.620606015	394463.725235696	369699.992204105	71669.3862948086	338154.084540441	125225.964469306	161984.892359499	63574.6699633967	328704.568875187	400335.438585284	47035.9998847719	83793.5851802911	123315.798767284	294030.42432334	366698.181036415	321272.053367101	564220.653905586	206522.302245028
4.105_619.4158528	14850.5725170904	562588.069830043	570078.780346937	786696.774577842	14280.5381986684	14081.9172873981	14666.7004391855	12249.1853803574	15045.2456500758	16110.6535850757	13606.1795666492	14474.4367754032	15012.3186939329	15287.1040877019	11977.813850546	13628.1225796939	14282.3348294646	12614.4735811719	13507.4724643513	14976.2757190866	14641.8389078727	15230.3190110509	13506.9140409069	15690.910058966	13454.7683395903	8465.21333101856	16594.2230169485	15505.7476241011	12515.9326174496	13540.6288927248	32231.2500411456	14782.0346227327	13028.3840886436	13628.3785689752	11997.5159396029	14915.3554986232	11114.7244673823	6373.51638469729	13171.3196995253	15319.0485445886	16202.986923548	34240.8533461475	17404.3090903979	14356.688137933	13364.9105268269	17104.329994061	15626.6964778738	18911.6663421116	14456.4166418599
4.113_194.0813755	1364569.45927086	940341.720827659	990511.653948241	718075.764412268	3227252.65608609	1153844.89540074	2079687.01606336	5552829.72184633	1559753.2164648	1578693.9013304	907264.925867469	3206618.39701967	3133268.05794119	985165.66698201	2108956.20553241	766788.817728642	2351502.28090985	1049503.15768187	2247416.1045177	1049113.4236092	1522705.43970444	1119125.852	998494.53066581	1882101.8354812	985617.835492702	1119927.4211988	1254770.9913206	1010040.3729161	2809922.27616465	1392404.77438425	1148975.47633004	2332048.56195961	1100255.9071308	1086014.92650652	924423.263327816	723679.201929823	1497286.20433588	1723564.77516931	1274221.33984601	1127075.97802861	1182386.90280048	1152796.13124234	1188522.72981497	1154024.02978448	852176.62265126	1157479.14791043	981731.054887115	873134.025895844	972329.285883151
4.120_280.0685736	110646.684517894	321226.865407667	350912.789764935	340997.964759353	71531.812053377	209372.780151754	75928.2585129896	100286.549045306	54221.3395621794	74341.3143924484	66313.8013835568	64018.3717581345	66509.516878436	78937.9368179858	78863.2566717122	182952.220608004	120041.125060709	59522.1072028958	47182.0353835877	1309842.81279754	230561.038836164	94276.2131301784	125932.390661887	35553.5450043948	68819.0286026624	118782.671061731	1415582.94110491	80753.5528256929	92896.8471053996	87908.6502318263	41838.45114	80845.0269405978	135246.267335368	81635.7880464238	74907.5765605168	53817.2276836549	96958.367497783	68708.2466608068	49552.0518564861	47328.3148193092	41647.1061687333	56973.5283055504	68140.2886864106	135440.812438703	84485.7689023443	56454.3456488825	252076.051500144	132299.944249566	241134.083475757
4.120_310.2114374	35490.9264489975	522835.511563844	590359.312034955	701851.33051272	12538.934645927	26404.9099439376	34305.7208863561	26126.4945921192	24598.5743317962	24572.9366056282	29438.4751080925	36106.1885476142	31115.7751446053	27251.2536680357	37471.316160801	27463.0792319211	21003.0101372459	36629.9600185511	23022.7441160112	28671.7816248201	32606.4580119708	21476.3452309362	438239.320865095	30911.5643049967	42313.37438	30858.558324181	29530.0108008327	28205.356312884	25661.8113155263	30430.3677947654	28026.1067471437	34329.1709428001	21853.5605528915	23213.4670073362	20273.7367664548	28719.4350884057	24316.0690138313	21080.3717835853	19737.3061115749	26907.6860213922	22163.405907062	37929.738939996	25320.3781563924	24268.0607559328	25171.9569403195	26796.9683699433	37858.0977326292	36674.4739178641	25883.805134599
4.122_174.1489370	1956588.72508879	1059192.9918731	1283847.30363928	2126327.49681971	584989.989804544	1015850.43564174	7874862.09710278	403235.29385404	40935968.1137189	392270.744311541	851827.229441377	1553179.18770944	1247374.7932402	928251.979001601	21247702.0422232	424241.434345412	1139659.31047293	1293406.0230175	23297971.1568495	21681129.759998	452936.000715251	2730277.12424369	5384082.61561474	311708.424932936	206807.739575632	1352603.55531652	39174170.4107884	10301467.4336335	753897.167800558	277996.567129823	1209576.59116079	541946.067453847	1049219.01338247	565411.749877218	689552.695726685	457071.589035108	2667509.28078529	589278.275961189	2083127.01390164	293012.973476067	1281283.57505392	220404.497839434	325128.946459588	6260220.95977476	979701.193278374	339514.060822907	1067124.79364506	971376.071767705	659452.569829276
4.125_203.1253825	41959.1726594661	497719.415319687	443407.334494067	539661.684669221	35986.595630853	43871.139534501	20242.2816760755	49720.5712887248	50571.7986165371	35311.7313658735	65302.9317527407	30766.8833281344	39963.0811185586	59768.9153378374	49650.2382804429	33688.566709793	56015.8516849383	48032.6851806883	59484.4850930294	77176.8969190546	394995.543545898	48803.5214327217	60546.7147761861	49175.4660994339	50025.73073	38981.0882318653	39730.2630942549	41866.9004046994	33497.6238500074	34585.3270299748	52265.8965743298	499758.961723799	45523.8510882888	48566.3968693611	38568.8308662704	55300.0452596725	57153.0671088458	38420.4792534211	42544.7684940596	57121.8274328933	37700.5271311826	28491.4556629276	37184.3448214686	56375.6056866522	50197.6289537968	70730.9565608088	45878.3647417567	54312.1513261639	41487.7893455071
4.125_295.1943714	54918.5541920031	288599.656898944	262505.497026552	256209.040263333	86727.3941991591	149468.120237709	66487.6403976968	56944.9803316937	97477.4301826026	79478.4598466509	65158.9051540599	101567.361203454	125977.927707457	71122.482621775	3982122.33983252	61927.017986361	74379.576327014	57525.8121501288	78094.5059887703	72313.5331757596	63539.603549105	89295.0212157866	74483.3970542393	58715.9483563045	57774.2533676038	81801.8589527147	62283.7011808507	57333.9015593417	119114.870033042	56190.5336260303	59871.1424842835	64672.1679272014	105340.742926035	89101.7093794964	59546.9883078573	75727.6362697556	74980.8704993235	36820.6182887103	75652.3270658049	77597.2315742774	60667.371812117	81668.0852794106	109864.713370283	69370.210232838	68295.4205385438	68713.6091018055	39126.233453283	73544.07644	42849.8375873702
4.131_582.4229266	44362.2910954058	559832.213157594	647832.169257983	616676.574665846	43090.8770840351	44774.4709620435	42253.6389609273	45849.5225822058	38879.8362346385	43951.3223340538	37760.372888687	48934.5148423556	47437.8228280865	47385.9956097345	50644.4093935681	50232.0966169565	54793.354296199	49797.200371285	42731.9476748986	51411.3073791659	45526.9099747312	57208.5800889251	47424.4797631171	42664.7600825543	63574.2630552532	43642.6531493685	46886.4724075938	44508.9932924158	52359.494267576	57321.6574951273	44042.842379581	41522.7680571036	55899.6410868196	67943.2471192037	58000.7144382485	63320.3915696811	45642.334217672	40647.7361128817	48761.0881512714	63327.7014405439	41357.2926671355	33529.0267028012	44594.1206502879	47158.0980682984	46422.7740554951	55834.2662838867	36079.5427307796	44404.395996949	47132.8074706982
4.132_197.1175781	3827887.65258465	1184900.50558887	862213.082259214	747936.696886978	1448936.50865294	2256759.29852822	821858.963156856	43354.1911998689	1944701.67404526	2882753.26906635	57156.8902847379	2210833.34563013	71131.647500487	3270310.16809805	4486489.68435588	2133675.26194539	2152991.91918981	4209695.90945824	2933057.45982427	1203225.33662505	4556907.63650541	2484466.61946634	418366.318586018	3046636.86685559	2581522.43099052	2682920.16856221	2733771.08573981	50666.2427391919	3305099.06485762	1765852.61215629	3541087.09473259	4721754.91689478	2801738.81401118	43208.6063119109	3275838.98604795	1367512.78737485	4962906.93888025	1801201.70086666	1702656.78562213	1183598.68828017	3485645.39058821	2786208.95765919	1532568.27153418	3928389.67874329	1720543.83529477	1436242.1609514	2998347.84546789	2944238.93969165	3671634.01382737
4.132_292.2166206	149549.424872168	707086.986033169	628530.97976061	702839.564168705	147643.405432266	130816.092778629	124174.263322027	146455.929891579	151010.273957583	148625.265552959	188164.571937955	130965.016672611	163810.818802675	175244.044959365	123423.537866712	159101.669153369	172734.765651056	166479.404520199	184463.03251161	156156.339112177	154677.289548512	161760.389725922	198367.750990081	151802.716024162	157256.770138266	129320.812799785	141119.559707284	148097.763431044	152045.089749543	163949.444890289	149292.424565107	165668.696355331	148035.137209706	177475.731185378	145393.507243582	222563.67212244	153449.553900888	121993.372474489	125700.616197693	173695.845771306	132891.007172394	88074.5772173034	126474.139615934	163522.802348305	199349.458612594	186195.920026211	121055.06861541	209206.663170536	203949.102607379
4.158_321.0439980	57676.9803421336	746223.667721218	101110.9842	795531.456332283	186251.984996465	26916.8019631687	100731.730565434	122784.945148464	2797648.85113862	54983.000661746	86916.3846379004	131224.380307131	5955463.88199363	123850.676980704	116780.905157297	220187.463202283	185823.771255122	54300.9583432726	1827043.29734022	65455.8512554074	237553.219743067	358525.960916668	258333.497217677	37785.4990705325	82874.6176073155	58974.3701897875	1321804.61543018	91430.273545438	139067.224962208	91565.9311027974	3699740.16532135	212089.084362291	101997.568524766	1835552.26688553	106866.783179788	23025.6981346395	90116.8847486459	53801.602845349	123217.098027669	122059.183760929	90766.3083765866	111754.04163441	120313.47069567	117770.473987627	88522.862741276	108746.933135925	53602.7924787415	52244.7307326368	271139.906997971
4.162_505.8059991	49052.6718294573	187719.284955718	432515.284015776	173476.986161975	54302.4400250549	34198.9798401091	51244.3972648256	36564.3012209919	48259.8799592198	40245.4571078344	38494.5274638986	55028.0137734278	44615.3393411574	52684.7564231738	36795.0072779537	39753.708830206	40859.8854007989	55057.8664767192	36904.3030952178	38736.9515519627	42012.1069364149	37260.0087847343	44127.44625	53537.628541616	40586.9119547003	27004.3036287429	47766.170061639	49558.4052144228	38768.9669317662	35732.7153607232	114955.247476674	54060.2666664802	38211.4645612318	34864.0122159168	35762.9236620576	45763.5975453787	47690.495071815	33606.4017588977	32691.0809208745	35958.0745048562	47572.5776990345	38667.7308269144	40289.8410748178	42782.9268741262	35341.2438232529	49977.7845489678	46619.483943822	62540.1340983461	46777.0047863973
4.164_151.0390446	2198217.42385364	708598.936681436	299296.221244471	543443.305304837	1210681.79066325	508604.490142782	1908841.07821592	4119455.89075989	511370.373589547	785981.863842708	582944.573714196	976833.403104389	306993.477382117	543265.78745152	755417.979815953	455313.337519257	466605.665074511	798108.973784368	447659.138266233	932765.633159824	2133017.91126417	1130787.04828537	751113.601818836	1612471.91782041	835485.107722284	750173.127344818	365676.255247334	776282.312538686	3140110.30547308	1533514.08517652	1553578.33906024	410203.224929376	463778.634633816	259636.303409761	581879.861631557	403666.132636689	222263.00480663	1117253.53342165	426210.698562666	513886.981332163	277695.969922138	622363.912798668	393532.282228318	403904.751674742	443836.806671326	704404.189733913	402308.555614848	323142.376773282	354815.29651486
4.164_513.6515442	66267.1506469948	544116.472614657	605302.968117741	608401.967466647	132175.193794711	1734380.56655963	85229.5179653122	87523.7282101617	76153.9781285231	100873.451157864	73824.339762174	204235.956952619	109522.155381966	96000.9714444602	3244057.85458561	172208.736622082	700421.273921337	155738.112567768	99813.994342712	143569.11314332	318369.422907574	122204.388986216	99198.0514395549	91886.832357064	163579.033672503	137470.410896442	209159.769576917	90324.7277837837	121201.104962872	68220.3739149293	123443.153705525	91097.612338699	108951.359646028	84923.3542942009	144481.501022706	61815.1331758287	65477.6795909439	275029.24429068	90173.192829955	116194.579081119	97573.5869131297	54796.4201816545	114330.955890936	143613.743174922	133345.799899578	118617.43941053	71070.4297298168	108419.138289611	108688.121077185
4.165_505.6662692	129049.314345143	775544.927525692	809749.626387292	901834.085974736	185591.888517108	1846358.63433971	109174.024521615	162826.593158256	143231.093201096	174615.374808487	157266.093382266	247224.994773126	142918.939342395	150641.836861652	3707341.54017935	308569.167068102	89280.8192753621	305521.960591061	79459.0568944195	209185.134155929	124772.14720363	146846.39094938	113505.687791298	198232.197085004	208638.990112898	217529.005657971	388293.453575923	145757.189391111	195377.170313629	134944.999249514	208622.441626825	131144.543876674	122457.604214399	110654.502959442	224268.121349783	123657.041906462	119233.077635407	217540.819162024	127820.826753128	158007.205237967	265963.111477696	250041.332106061	169721.219925838	127456.995225289	166164.208344768	178306.4389	108590.358501723	209344.207842075	191706.446841356
4.170_351.2471355	363120.065356104	1764463.94818708	1506337.58115517	1809333.21703907	467514.869295067	785449.813063671	488876.023552372	497806.360016559	444434.025671154	349350.399270812	365510.488917333	324779.328193869	286040.330212196	270627.229845671	547708.458864413	418324.363832962	322880.998402681	372717.464760345	398010.65282518603	301160.964706067	459531.662594179	336854.937724131	419847.493663195	358032.505283948	379835.274122165	389347.657574606	437326.702359311	552971.273597136	268866.467980017	352596.881872784	280514.282699409	476941.757364191	199715.234164984	301390.738282761	278566.176858679	201660.51816209	260105.204313037	356871.168850675	246374.826930916	298460.525911174	297833.862026163	312404.668786279	251459.148958304	551553.270818517	248609.256135629	285279.531900924	538243.611351842	223879.197713662	270231.798209814
4.185_376.7367651	34414.3808979995	315689.134426996	326959.291359709	357579.790880831	32458.2461281057	46815.1223554458	48299.3468261434	30025.2452453868	28627.7391640441	32111.9924214204	34085.3563796705	32501.2498857548	32657.7976864051	39721.3808282441	38099.998492026	30151.6330404367	30199.7007221197	39563.8135850753	44335.8034964515	33835.9932160637	35137.3187219957	25021.1733139042	35948.6099019521	36346.3018900717	34228.8335631942	31554.9791700053	28142.8451582894	31923.4551623073	42869.1520876178	35209.9431039874	32551.8310839765	32932.452339878	45169.5783144675	26479.4385658095	32618.8128315946	36434.3203373459	31221.7562106943	24767.3349791386	31847.2830223476	35793.6770578264	31843.7803162199	28605.2959519323	27803.7085073201	33690.2771849939	29021.0182761114	50157.4346226763	35592.8657316246	39019.5285838843	35482.3095990309
4.186_395.6987564	189287.297588839	596877.667157419	751969.412802368	688792.783792911	185017.597013754	271119.549896933	264973.029110126	183051.112484518	171020.299661969	198919.780197021	195345.742402663	233596.382372573	179841.535434886	181174.935938214	151998.252440885	220741.365719273	175148.09879151	212747.329079562	221252.655908477	160266.991976063	213377.86666526	173845.098380648	171315.673266872	230305.035562548	173147.362079569	177807.381290077	218843.286449506	167850.041531714	163946.674537037	157283.266810638	186378.63879636	167837.294610749	154711.203755034	149264.672023339	199251.35575976	192717.05650475	209289.548395237	225427.217239148	181620.558795004	168670.589914108	196685.037655723	224022.008259967	147796.644196593	195410.221701431	182014.72443612	172783.005215351	186703.76108046	222759.301187026	187208.59757803
4.189_535.7255919	119204.939471547	519246.426397888	393766.59206148	643777.546567666	44852.40928	92302.0462347602	65911.542753307	48212.3773945011	41014.560910668	46482.8350928138	67950.5970043648	79175.4393846721	44773.8721181295	45314.3207411179	66666.7438017863	50914.5902043697	53783.5839786013	59946.2064126812	142439.577504679	5688795.82668666	57536.6813672175	54783.1710083606	44942.3258566963	68514.8812883156	84574.1675800253	56127.3337953938	56995.2016415302	72487.5977500055	213677.595515411	45781.6696652075	42775.8347766108	58971.6193851103	31153.254954077	50887.8763426019	52245.4037479172	45815.7757381791	27409.1046087673	50452.2707985157	49355.8409374852	44254.6001153764	47120.4935571066	52970.1579637146	36208.4927665964	52366.7226764584	43890.1736703583	58633.2084658602	62799.846918155	43527.4907068571	48947.8592264995
4.190_413.6998062	16803.2019324316	470752.966527566	443272.398383033	552535.822082915	15115.615237268	18529.4007434904	21342.8456305772	16352.3234463926	16457.058892056	17814.1370476264	20329.7293822593	23794.1730711989	18860.0672742227	19426.6604149784	19765.6666137272	17098.5370191392	17795.0072812592	19914.0010580361	18561.083072072	18414.7191728664	15963.8795982698	18955.3187714598	251292.506701219	22159.0403302338	19867.3947841761	21161.9729527839	18420.3875836743	15951.2668988992	18205.8518184283	20357.7844761505	21308.7346438031	16974.189425807	17878.3574701204	17806.8147290811	17496.4691412629	18818.5299264301	16687.6915629085	14273.7806533396	16272.9118504046	19093.2123751366	15725.8659910362	20967.3711593234	18787.2070363981	16090.5343906297	15934.5426269255	28678.2234927067	17642.5552055978	18782.5335192821	19820.8059899865
4.196_327.2049341	22910.4872029005	504793.67330043	549567.615318711	642350.998428188	26430.8915371785	22022.1700128681	44268.3991757193	19819.8667198207	26958.6582675029	26310.8620155158	26690.046352824	34726.9429910737	17150.356003853	22306.3342369385	261355.44014193	30988.9976769541	24942.1444510409	29494.3449493109	23394.8036206393	19357.2009463293	29398.1935706218	27312.8565563091	32377.9148962412	34116.8042883193	30338.6899804458	26975.5778897902	26318.9550347225	25151.8522461429	29292.5340752234	29609.1925810199	31301.593015054	30924.2515445275	26548.119948994	27920.3450870406	24231.532846933	34539.335015542	23092.7182810471	23369.8867860186	27986.2988327139	27853.1399431799	25548.3056357979	35057.1102690634	34354.7389143026	31031.7042090528	27534.220040752	31270.9670682524	37468.796011769	33827.0945386301	20621.4163125052
4.209_419.7207299	84273.5306038279	684805.415586946	503896.601214418	1167495.54771679	92124.1736157619	79522.2887551939	115185.809139509	64499.3399473523	64296.1746685885	109745.842230498	91707.3247099259	107829.964866017	79570.3745188609	86326.1214206273	140819.780898722	90591.9985321843	136195.130684758	74320.008221899	4546452.94044692	102093.750149326	102686.525652903	39712.5971791437	94166.9984650861	92889.2797002575	138766.300878371	78687.4442226983	4799457.71671625	78092.3797895113	80827.6830809004	164485.388477421	73332.9973492536	84364.0119432475	87601.4190966548	68321.5156155819	87504.1312542533	148476.086079302	77536.7604072719	93833.3350117064	85326.1181711505	89841.2840076861	70694.3569465573	84074.6701388326	79826.3873691737	86908.3578321412	131734.715684337	118663.213153546	89685.3178530622	84643.3220365964	80672.3475457747
4.216_487.6753359	388253.405133651	742887.417242413	763443.225158746	860884.0287	311812.578535227	152217.635072425	243598.776517657	180724.558189001	337455.352997868	674952.734635874	467895.628847219	442220.34935227	437670.218582568	167849.017391083	176207.81473631	752136.460698369	185880.669278688	553219.553150032	166647.271914665	220924.679285027	447526.33221113	228169.474917604	145160.885892976	412784.481863957	392272.327596721	250945.29144703	667753.776017306	151997.061720671	175370.035053905	126623.336799952	190146.797303246	266303.059826035	160511.890265604	245344.795556278	375523.591609707	164987.65773781599	123709.279867871	223837.283453224	138044.547307548	160127.909119538	426831.591780252	586553.363180048	536050.04695682	150914.651455161	128238.896875695	171690.506634298	376361.476204582	138946.394624213	155572.903012774
4.218_762.3304321	56816.3243849244	824763.577001288	799241.2151	909304.0195	35217.3664051062	2670326.07410647	71274.7391945712	32307.3333510423	699123.336825513	59008.4803547476	47263.1844599262	70746.1292394276	24735.5601937297	33985.3935702247	1921387.80977425	57981.6767974924	35009.9128182808	43084.2092031194	33732.5552268378	21207.4870911021	55747.0773070381	110188.643080479	37018.5601285703	35987.6518190002	41975.490165021	56508.5238962505	135095.174570093	51571.0480379093	34319.509245852	70719.9701719717	738372.532516583	46210.1994062057	36575.4973941982	23852.7525129745	39240.2670506144	29861.6589819048	38446.1005709788	33741.8728046044	35935.1453874124	40662.5096722336	44504.5805099163	74227.393674258	34576.3675683091	29650.8679237049	41444.131717802	47221.3073019013	62061.6201682912	51726.8772908575	62036.2446859578
4.219_528.7453574	306228.477559718	1229902.72356722	1172334.359	1390720.76125947	233013.94422289	247576.789756801	261784.677780906	181770.189042319	172469.530602634	316297.242142323	336304.090022077	323517.488570036	173113.952203815	174156.248480769	186660.709011243	309583.273544415	284449.181197039	285551.340571788	316941.403178482	136742.673570746	376675.126706519	208237.62878355	174929.774251687	239704.701740185	290922.18609585	215091.176276352	323758.369211869	249679.89270957	139392.390425098	112668.883298611	212305.050920379	203105.389796548	131200.457232719	209222.42143735	209625.211187857	169461.583131464	152746.963123451	189495.561785879	115305.601809132	211284.269304876	181307.419202442	269950.109145043	201485.916996705	238922.966110794	131481.105096299	162149.606667266	332269.789310781	182406.7003	200443.108691332
4.219_545.7177603	273478.666574824	937110.440948679	936441.261873469	1170113.41332789	274615.207680964	300606.340646144	329208.355475804	177154.933337865	219148.287541999	433165.801709796	350172.135730911	464408.003259722	207361.070575798	172704.052377144	267746.025491676	333002.223029327	278309.031574595	282882.569044307	312010.503664978	221760.328424496	416291.793060759	234430.763211966	225816.149407153	285914.214170745	302691.686107001	341932.971451194	380791.404915425	305205.237980294	131016.15556072	128035.952158228	280097.68465482	219375.138652611	151419.338547449	203068.988496246	293269.131204876	186292.736047292	228486.089223666	240088.548410889	140336.280729106	281700.770075436	251580.719185369	448664.627620552	222296.712173551	256624.256693127	193643.402510236	145175.23506268	394735.908394102	96258.1438116471	241010.122943785
4.219_547.7232024	301281.677259342	1183287.46621902	1078895.84533193	1459578.36887573	215813.747031161	268407.1404	357342.950607242	217971.661534161	204759.293932674	494897.109232835	371069.766344004	398718.462264599	233710.320158376	202696.883069351	308477.201089007	350543.295043909	290730.03612768	224898.947395718	275823.390922073	258694.908635241	420023.425509515	233039.527578155	235637.985250018	358755.739851012	327669.802039297	311268.297167282	432688.476954615	419906.679806983	129819.382604334	152861.888953811	232042.122444381	280144.015422785	147457.402346752	195184.180043782	280017.491081023	186885.894724051	61884.8732915131	224481.384955989	148575.910994309	292412.532596225	282448.840361011	474019.089192166	238377.661083796	259239.74017423	141926.135005855	129761.881303238	401194.307065915	100977.838742269	289761.314673466
4.220_395.2004508	124976.876019685	729512.310627365	683295.647140984	741016.787398741	194243.548370289	123282.395233411	95215.7567135677	167194.375259329	116994.724214935	126924.821573936	101585.507994582	206724.194224193	92266.5809475706	74186.4029727895	179746.549980946	124412.533262156	105599.054118343	99470.3841383015	261102.792067153	103473.272779781	104966.928111705	102803.70754961	169345.107158475	39975.6149770728	98699.5386362912	74092.7884694878	87660.8168068079	225486.392230957	48396.9399429772	122534.691117516	73632.7275381711	265751.368993178	59526.2583520878	55819.4396758182	91629.6300872097	77569.6872731151	65291.353910823	62248.4515395156	73107.9550701294	50005.1299825719	74746.8491290707	85782.1096494487	88389.3191186779	237791.907358156	58281.2769638522	60163.4607400473	227046.461204313	89503.0636087989	85016.9939247806
4.221_363.4784097	398582.370530799	1119757.86205376	1147078.9209757	1377640.83147071	244651.280475697	377440.007352953	403610.153369826	214641.40199567	206402.992451739	440232.881345625	370344.369866281	602807.44436048	190259.90461064	224395.794831719	311030.836967741	320515.633693244	262090.527920167	306374.768419094	225781.352574729	201972.54965542	440378.058257571	182941.901345456	289126.407461274	327679.552194989	318580.820304468	450489.287143255	329963.476313914	255594.296236342	116484.190541678	84953.8864129756	287750.443820749	276069.931157889	121667.154596217	169615.97046052	355115.266461684	148731.696505207	117112.540086805	296905.066624372	100779.230453841	287385.827245079	349423.816722623	529650.7771	252498.402028861	215791.065005146	127730.568953057	116093.699449784	418409.488597803	153724.60527376	283764.782609568
4.222_369.4695777	340123.697246874	978643.630106622	1318100.23577448	1362191.40889087	343106.492180671	396523.995745493	422039.224288421	159486.897353816	274886.794733573	440429.566052397	305883.704151244	575758.680441428	238298.420948582	248420.521853608	359221.00567466	307620.322479943	301182.626138202	266797.608241674	278107.888376947	208049.768228531	388237.602454311	295370.037335904	256934.606788174	324847.335769275	471681.742836255	364468.210615305	393933.94397465	316329.240324597	127003.289746933	165863.278636933	277154.830400864	189935.613786325	152471.825023598	229315.586046028	310239.662912916	219128.552991774	289288.353458241	287917.617512142	145471.850969184	271863.598815718	416114.013006342	503434.05059716	270714.709043915	248313.124789649	180655.153945163	136840.835067702	428745.244277939	202838.127463613	225786.227198126
4.227_553.7014143	894722.032402579	2307009.13413287	3457577.64710236	3422710.43213011	725058.561448939	804592.588155449	1001985.48507306	379839.00225657	479528.800724425	1290751.1375025	769977.885093169	1130131.77501005	673157.615004977	524476.968460954	829565.804456286	886210.226087354	887661.998992459	808014.480960269	764422.131858706	609504.67076581	1109722.886	627267.686078225	697034.616221571	752162.53408567	1091174.94066619	787217.114170679	934611.40295431	697752.705233884	519917.153539125	443710.528859496	687142.62444487	586384.020695795	454514.834905986	562683.565376592	681524.147022675	634910.431712361	142632.057305236	702561.731716822	464319.561122939	836289.431146604	658494.998510202	1122421.55511178	636608.149856094	689186.884330864	444292.478957415	450026.053638902	935903.271689083	260568.583454446	522295.716784272
4.229_238.1073845	1338804.60063842	913436.426139989	770382.056102271	778881.928255921	1073052.60083722	942236.589388674	1846145.70815172	897587.130672535	2270280.94757596	1165457.65207368	974883.430046881	1269691.02425946	785358.526122874	1445397.79915828	1213720.34763431	800020.928497571	2363543.9954578	1321241.48347224	1470963.11838473	571870.285526896	1799177.71726073	1043287.75446513	522458.035749502	1423334.84547925	555365.57949416	973890.834624029	895871.004697699	715579.63482382	686175.052180395	507081.780309292	906941.312701468	1835823.60468626	1174113.84642472	402320.689263988	831714.835245561	659213.827722209	695242.660490373	935261.073920011	582300.541233836	716217.798592119	344168.539276974	705914.930971191	749288.314911258	594737.29368024	345993.827677574	674613.536581952	906614.138715322	526128.911090058	639771.422701017
4.231_464.2219354	50938.8196996767	190246.348416901	3531904.55198612	369489.906465361	50459.1398546831	87891.3641954259	54294.8626086915	54620.4220034407	52455.4616649643	58400.0472849934	64130.5678451037	69146.6772638473	36255.5500022459	48716.3727826805	54248.256928773	79640.2360084443	49755.6901513454	55116.6096097769	47129.0725779596	58372.6661849483	65027.2723277837	46248.3881625355	692122.163918869	53925.5308678132	59920.2754206167	53197.6113012649	73744.4446029143	47456.8600959292	45997.7509589091	47697.8555153287	52046.2363316477	58495.6509185855	53836.2355443315	45794.1882712909	48140.9868021631	52765.6904224973	53219.0506650108	46061.2295473189	47216.0793716542	58480.3139498316	43358.9144662431	84657.7889068951	64284.2045218953	44779.0483588277	42210.9952359495	55764.9333656685	53799.5360975978	57393.957245315	67060.8008381264
4.232_625.7277632	159279.221695643	591368.178854284	685425.374683935	668867.405184461	152870.54227893	200324.056763857	218613.258086664	181619.635806579	5681915.77961145	100078.41768985	171545.109108382	253076.316538012	149633.553521372	146089.435964251	3617245.18383829	288087.547094112	170783.663672111	173992.36600475	217430.575299352	135594.866058393	406070.436329719	175799.612962732	139627.661278577	124445.135601765	176854.215071961	262737.6733	145700.344525159	251418.346810348	126472.18171527299	74141.2421006172	210604.574232528	119188.883075554	105224.211024571	83773.6932834138	198833.640171109	209160.333731407	119052.337146741	327541.133772027	133029.440916257	144376.788289684	155162.375378434	272871.434955008	111269.211716863	107018.961885116	178349.871189488	100748.832508579	213164.651073381	181728.13312896	210248.402669626
4.237_385.2602013	231032.82356251	1480756.65301836	1573764.38495716	2000622.67051713	289262.493258533	292487.896520192	318874.014603362	326580.24425064	224628.715037184	433618.706596341	293088.005803279	278839.889323801	662423.444169497	268853.464876614	234509.016603559	491241.893003921	371151.019396835	352495.502664883	381030.948497679	395664.130253306	411240.710827177	345160.171077012	360183.321832874	363756.095737894	376687.665412074	324680.488138202	326918.62474637	222113.251547537	523777.122174481	268221.472548774	275040.973644853	376596.28552678	323034.369171035	518523.104521383	384051.652398909	378503.912626377	178873.642279843	434207.055309244	290785.802470248	462486.860285608	278679.606976582	357164.704916418	338038.812541409	329325.887000662	395077.333926406	342657.369691969	355119.316285336	211228.440229906	310855.93829158
4.238_247.0446209	66342.7398647998	207381.4099	2978308.72570662	234106.908566087	68713.195837952	1833735.53730393	110330.330010995	92492.7505836633	91174.8879465068	274855.24854079	763909.350362907	195557.290321768	74019.6491574544	216876.992777767	61317.7103478708	145843.906388309	139810.362123054	21542.0099469553	54519.9472978533	7068803.5846224	533238.387438887	690344.761213648	186289.714491256	128987.24537373	206700.540333789	70226.1147948697	1422209.46292591	309263.643559594	79290.9650615483	112056.079471527	5348806.40559835	105698.406935326	82762.9973217385	145150.510793533	21001.2704714589	70896.9897022848	94064.0060775328	114568.755120873	380443.483919883	236601.060533714	71818.8290420583	80589.2451355605	348869.210615519	127291.244883804	65142.034222831	156320.339667169	63697.1739366236	94849.9889972831	152647.182920632
4.241_581.7120610	281208.440939375	896608.762804289	1048352.77475272	1201556.11528832	188312.946050859	1624946.76963148	103345.943439439	142935.323917815	283152.306837845	358529.698398771	206863.813438811	251643.325733819	279033.201937694	154502.356406802	8931540.91312189	612495.656392804	258855.823710715	347488.252374662	6940125.36378594	140086.272398407	195412.419760694	172530.828747914	82497.5265784056	187129.071141193	211986.904764547	168733.278655613	476528.792661244	141783.653223063	483604.528171233	149478.971953319	156731.943293899	176417.057122173	99922.5327206149	127199.077817388	156889.062710191	155052.942669322	184359.628112581	141438.521684009	117274.395064879	143868.948558125	239747.541470133	416933.625253365	282416.360826199	117768.113105121	160189.963668874	102236.408881002	245049.07391424	137634.385660168	102178.627122726
4.248_404.7548383	17752.9671078593	349564.277152961	315960.274480583	377117.009357677	16363.5287944434	20274.7655408123	26832.9274643676	13552.0940631473	13119.7883964866	19902.7045992938	18328.484223494	21817.6092421031	20652.7292615163	19366.1909238994	2551934.03161575	18958.2365237131	14506.9031382894	23889.9151421498	16421.7809584541	20510.8698354211	23360.7866233926	14801.4036252585	299445.163269906	24229.9149976653	25001.9336343996	22753.0946085714	19652.2416080054	14476.2290816316	27624.5652521449	19212.1542148198	18200.7891869799	19835.583618299	18226.1019485799	16221.5658641529	17239.5035714688	20282.6693807609	19324.3307843028	14849.2152794552	14935.5181733085	18220.4570667827	9414.54513539539	27561.1675217324	19162.7552814152	20065.2936695236	20419.2619846161	22158.4789313866	20979.1886622848	21014.6061941518	20675.233876823
4.249_423.7823067	39154.9674614675	200707.020022053	566736.163374256	292682.831611818	36763.1954132707	44198.5091731501	49627.6536524315	31622.9185304827	29289.1769426705	38156.297742244	40523.9570442373	48898.1684979801	44912.7274503484	38063.2107724681	223409.68076716	36301.6227805401	31553.3724773789	49335.3510989105	42245.7401999773	29843.5388655822	54049.0129487406	34624.6175884774	487851.517235051	47778.4775893927	41111.4400020883	49063.0281273292	37217.6913927528	35591.3666985728	36087.3885653684	33292.8984836561	41891.0320847106	42472.4460714727	45083.5199256952	34846.0775963007	36898.7745946979	39905.7146710915	37826.0690245668	27767.0124397542	25677.7656826572	26041.6865991724	23411.5281022494	71435.1157887436	37062.8335239939	42531.2253151554	31766.2470616272	51587.2519377019	56200.3540952727	42816.1686346702	75556.816288875
4.249_455.6251005	280153.20530714	966913.31174604	1075336.64427121	1412917.50032369	170350.79983647	181077.119754053	180070.27253842	161091.211533638	191478.676129207	207891.147001325	180651.046713726	166954.656655873	180034.702566777	129298.030554917	171881.522713274	216706.343271402	200342.423317775	264797.74624277	7218605.64865674	192661.006367634	189014.363370689	223513.972371665	146743.469979778	154219.943326082	307319.517824734	254141.281952071	301476.065062999	148946.398571508	235340.53897097	150247.916620373	280931.322315278	125885.636111318	188043.229764768	244156.310812909	141942.466143647	116002.958941335	294535.940639172	170189.668768049	74990.1256281494	222118.674458961	225683.631885406	362264.975637918	203584.186057936	157924.206460582	143520.015075441	152219.037502404	176722.665695974	137404.061060784	232853.383561465
4.249_573.2253025	614157.770714728	2171144.90743005	2523867.68431328	2888669.88260142	389893.540763396	243094.918972702	269715.292340873	301894.688693801	687959.40926564	1011370.59749348	588209.226997626	852841.267312129	679109.951790612	316965.961261825	251262.013945073	1567908.5391567	258295.277704578	966058.018690251	273237.588434222	308082.083206339	504575.469641875	408412.65928019	188573.836861533	466422.833387425	542211.535764792	359181.439209317	1123614.79342131	339669.421362215	280352.722544291	206383.681333332	346328.147089436	369276.250681322	288955.700681322	255591.954059529	492158.756392807	283086.153964207	176391.788697889	471448.228911526	149196.454472798	154739.818717754	591503.418387788	1050709.95566287	686443.106304571	139684.460597069	167641.706203085	300165.417628572	481112.982259025	325143.043297219	273424.271052992
4.250_412.2747757	27615.4241248752	629908.515580388	548537.24238244	634559.846512426	21427.3852025032	40693.7061552963	29059.3082857495	25445.88607	24288.4784951509	18628.5932300071	25832.5447805496	26983.0535015118	24891.0535621179	25236.2509133728	22688.8702275271	20402.2678856704	28091.0731019716	27295.1814077973	20787.0423399703	22471.93717	22939.5420816423	23799.7031387683	26722.2600552575	26105.3544805199	27567.6012997087	20643.984591568	24788.9806990747	28379.0577916451	24490.4937272284	24320.4335545079	57152.3638799373	28049.2312455757	21207.3193115388	24866.7061145772	27419.0961950818	28626.9712382969	10796.494653677	22859.2917569607	26323.0077867435	24332.9658759431	23140.7582707706	26544.1422961347	18423.5305118551	23957.1953573532	18847.8757352757	24161.4430449349	24205.6687920947	22553.3156275422	24519.5571836613
4.250_448.1428360	464522.543585911	1731217.84724938	1808578.48664201	2276529.51947079	238864.196619969	265050.444576526	230609.988728205	186924.419847205	259616.969076241	336581.268749581	301565.70580337	275825.329472694	215558.247922284	213362.685502239	221067.573408164	314643.247937395	213619.774889824	401189.998155594	7244299.16512494	261945.140035822	292124.743856117	227624.542151616	171844.874363532	201599.858916769	388509.572722402	416369.747340354	482967.054786459	222144.038200815	273856.930369685	238167.915630416	362049.582808611	124815.066596506	234089.028284945	338601.842935513	214362.765312298	171227.882749951	119068.90949685	299887.447948136	131341.799163608	303408.584664496	304700.198209176	466267.865841499	271362.637617576	282222.508189455	224736.326184221	211219.360427674	251329.13553083	211681.259003179	331837.213526947
4.250_581.2101160	645083.566581992	2159294.88109633	2335807.07893148	2204493.4175947	438463.196228154	173986.441189702	336762.106875456	281719.205447451	572923.331141237	861386.88079345	548702.238226108	712303.091698017	572847.433695833	264217.708413167	187883.237372712	1392343.28192679	240090.798701412	916818.620725001	241092.562007772	312684.707377147	430073.247539845	372681.767551176	173833.640073393	427170.703671826	494245.093201533	333002.313220927	869507.067771098	292171.969669341	243342.862740148	228658.51985731	318896.653660297	331461.343012797	193925.302365319	265827.854900972	475013.221972618	274722.670197854	157023.039584941	407408.103611213	154411.05615054799	173071.589573698	524635.075010042	909786.892859115	606455.776231423	154912.352704718	172668.689175115	308404.207248802	420300.128620936	307454.043499535	247193.834406443
4.257_105.0683622	70130.7545050567	604423.207840422	643105.453479912	782236.16968632	60705.3417335171	57137.1729332727	175243.792480726	62633.3893845114	73361.3430510746	201901.698596181	76896.4294524338	68896.6451242092	71050.3146527126	67852.0610297913	62100.897745177	68960.7502090328	69337.6132311341	100505.555545938	67246.4126504468	75914.1265611911	68145.5097655343	64284.1628426487	67023.9833515575	71328.3938242946	88533.3211192856	80133.4707284095	74071.2097247778	60505.0946382001	63049.4432952246	68156.6221082946	64773.274030229	65328.8413304825	69357.0643520972	73270.0130647585	56954.8461092457	75200.3195358977	84950.1053934123	49144.246488854	97305.3972916075	127650.497398024	79219.4105605503	36983.4993459194	66765.2571227745	72688.8094404988	77757.8850995504	92872.2648470434	68150.1022601681	73654.8964641441	71054.8976046816
4.257_445.0778850	5476668.78830895	364239.49155082	442394.44180843	747605.083878528	168147.063744023	410977.696439321	199846.773537242	141562.239458876	2746638.00688291	206520.058680148	123593.690160127	258000.274210873	126861.918547063	133866.78703916	112013.362058482	132765.279694111	207473.403518761	135965.788456155	234184.314191974	3045630.53874757	109741.9805	290405.5927	247818.423154018	135979.463593704	115123.717972518	152589.70803543	1730117.53342039	80326.7503206568	220910.0227	157160.257370461	1448795.45945135	111347.363093258	93270.0574959156	158700.091139742	142229.397141582	152975.83966315	172737.931045199	292282.899334828	188608.017360348	84216.4657211252	63370.1191812699	79546.4973472405	95074.0046715582	204563.744574571	117575.028435084	106578.397792798	102563.373406579	166971.859219601	97185.4280645478
4.260_275.1308335	1381505.48286411	2138606.90359695	4980333.83885381	514447.876191097	212774.360347139	1615428.06852725	80796.8660638631	339917.291838076	12125483.146284	89438.3373660793	437678.35453435	148448.901835689	1464939.06105558	189230.960391142	15304140.616854	157654.434273401	1843320.29348003	603513.914242638	7809822.94121451	7571387.4231688	106562.914912395	386213.425640963	193335.928955443	124883.561724137	88385.4017907693	127135.830031718	809321.477047804	7245849.55793609	182155.119703289	563187.569577564	6524279.51292277	127103.423464549	203499.373461149	200898.167106585	214954.73901523	160045.10082262	147864.053395915	2647949.83841267	1076755.29300704	325654.140080957	79833.3514010656	144493.176810354	118174.649276972	118518.867376809	160791.242601391	119271.398880251	154940.166913864	209486.659161095	178952.672955589
4.262_183.1493116	217727.986645868	1432748.91754205	1232340.93638697	1570390.62875342	329538.635681583	450322.668122135	539122.838418054	442484.841909486	7200264.42887048	1045300.7297344	268322.804899865	688960.268496963	336637.062962168	181195.907759251	376139.927760062	243238.864955433	461605.612894336	209696.342066425	10088697.2634445	269454.835269788	1384267.28621028	517261.967318816	193401.256328338	563402.471470893	474379.5097	722875.404924939	159329.099696411	8347238.1949381	416988.21372852	665167.238275928	1261632.79180194	273280.266121643	255180.291388292	485725.166363631	623685.082082644	514415.482026775	259436.677014412	785430.118471727	403033.009363683	301914.236595899	163272.89922934	525013.891039934	191385.994077427	250832.156740547	284101.539634462	479621.089254577	285123.690832863	249897.151488425	340472.185030264
4.273_346.7570046	422734.998039563	1354998.06813897	1333461.83922289	1715893.9098329	348902.536289401	366636.027612978	411610.33716797	425105.750438237	402307.195185144	405927.579763122	442870.889252592	307577.320108124	466882.371223595	469867.220929076	411662.648814065	444158.719327676	444516.755064584	400523.435424149	385761.571270744	403231.938356929	305908.013275788	473196.52440923	385442.487442576	407051.03021448	375595.125140343	304127.641790861	368639.491329179	398539.677934863	438199.814942958	427418.483213433	349696.202514415	442347.134621939	414096.657091417	496679.822585628	343891.233931853	408663.498699098	447571.384274868	281811.14589134	400362.363481123	457690.895948387	470336.890617942	243154.025115771	356019.992060746	397922.697935493	442810.012528242	535556.985941408	399451.305209173	474778.861697782	482548.440498738
4.274_292.1210439	72980.22525	633923.499468692	629687.523143168	849249.919565329	110591.095255458	1519887.21546321	80541.9751336853	92039.8801165521	93931.9564903917	213490.264281701	63314.1406182847	97511.1297040331	92364.2936076309	57992.5794068281	91701.6918880669	55773.862253857	105687.190633998	103919.313146094	83464.8729029759	64537.1119369065	1314631.64901239	53527.5936403572	95926.1537430444	60817.6285110396	63113.2955142574	88464.2607277748	3937570.51062846	92486.474768335	84010.1685965801	65559.7473570897	69593.8003021563	68818.915042898	66293.815019667	50784.691009723	108397.991479586	208768.812494734	112762.765644312	93898.3916032218	120771.43144272	89544.0133517373	76914.6205911089	129931.208638967	63374.2948249753	63442.026751908	92109.558444174	108993.600256033	72082.8682384759	82610.6027724399	85674.9993586847
4.281_664.7974359	238841.095463497	1605617.04863171	1424769.7951758	2089463.87443983	190331.610839431	196097.188570245	239084.809530067	180122.838979531	3744279.68263554	243629.769374414	257100.772537733	348377.393182874	125202.397827193	180155.191662667	304661.456694288	302900.610623341	294175.838049759	285299.302013344	336225.6788	250588.696534612	380173.152142042	259603.064593756	300250.595522641	163174.533272454	255401.293438365	272099.300570981	230902.369791879	337685.340677193	220806.187648834	121426.703330801	309158.400246454	205263.063868383	156249.32347162	160645.580216443	152513.469988396	205315.342284016	181520.820960292	294702.319764026	175332.514127625	286022.716505253	189313.254175027	444551.687221244	138039.439057145	176008.379622994	252778.794390125	150772.048468859	265138.74442533	76182.7314180048	320423.870951253
4.282_416.3154947	845007.125752616	1487091.67164137	6434841.04248528	1691987.91507908	125208.406428976	1796236.20813206	523828.738647478	386474.178234751	148004.94069655	402643.720248831	249466.050703556	421987.861235277	1911381.75668438	137170.375928308	788766.761720735	237329.957295614	660595.209215286	366201.588120038	8499818.17015222	18874023.8751621	538740.232417296	382342.084143859	347709.943865852	238821.978264836	157962.123950471	163062.133596029	469466.37608947	5980899.13328721	223911.527660734	489698.304777033	2969363.793	367878.508963433	165399.737938364	223589.088000457	1763895.64570881	235622.689126307	371364.48068368	199029.884822722	274609.619184085	206427.026022265	138992.643341606	86071.9117860854	185958.46221509101	110666.969077773	227016.144040742	173685.679220188	81728.2940552606	165474.619901032	263822.88204904
4.283_452.6849836	377912.671504944	949459.668943835	1051854.12972688	1134163.50390771	315815.001165395	147622.432649418	187331.33820548	168610.25516117	262570.767686318	546414.540060162	294483.127205007	233266.985769413	197453.708076256	128468.574446127	270984.141175365	207886.538074737	166624.081181131	208584.936663064	6493162.32408108	159380.219327969	298388.496765027	114431.233900651	130469.690404888	204027.900800888	229932.659679826	134723.51339382	365295.798215141	130079.058501566	456477.58521379	123462.571587493	135469.70095819	161128.520582902	92488.8677604792	156531.940282567	140827.418688096	138846.380775936	129021.158356165	131245.84423446	140525.753579111	161593.377151107	171367.692192897	333540.286825997	255930.735928024	153568.196260692	170440.833935917	174129.83600394	230115.913729429	238209.921294766	136370.713328861
4.287_461.6665527	567731.935047108	846233.235123113	1133283.85987522	1385035.82953411	418679.27414155	246411.768054374	271051.788632836	149471.04796647	317187.871032469	902215.003479311	292335.141890625	354971.043150112	273358.02943296	139237.731956707	395324.352304236	236858.611454139	236464.862196988	369921.953834802	196909.291838822	161660.00415853	274152.040116981	155053.782671378	208898.23336942	332545.840279733	385742.355170551	240832.246318077	424070.382740342	110140.285261054	148046.232656634	171079.730156911	185800.76290854	154606.54041147	161819.457900453	168684.79943209	223505.828816239	114961.811069304	270751.060433876	199555.627378286	190970.8067	220635.643614878	283039.581754973	486825.484528107	458825.769387436	211912.040065173	165545.204005403	93489.6659371591	392555.21957317	211338.9851	142918.858391911
4.291_460.1689853	876472.041528645	578685.035026306	662162.23182813	688054.86333983	671325.8745	366425.098062092	426357.425148914	377050.61726439	582648.521214951	1378342.76702954	597681.649465653	580718.221353122	454560.428306927	258531.426187869	603800.850126722	430143.925957332	365370.167748085	512749.041028338	316662.748776727	237427.76963342	610149.790387566	264889.8691	389608.688209484	595030.76325178	580706.829304753	394025.989640617	863858.127227615	259845.913808024	155221.582286397	216303.549232699	233150.796321224	395967.047906992	255012.720620156	381090.21753506	356060.384934353	180753.957975575	89308.283197126	276706.354013247	146309.432228705	380688.350977945	386820.292986289	840921.000350483	736409.578986451	358522.861882973	122773.489265324	129742.370280411	555060.845638024	128614.913608417	239754.778528569
4.291_866.4161527	1168956.76347441	579112.471545702	1142069.88168968	1141914.76335716	1095245.92911165	478333.665677498	527314.454141494	421812.372453415	773547.236087071	1910786.45272649	765399.408821027	726791.136571503	661491.451907382	291167.083781587	933252.174089431	528046.361938808	541893.366743745	697909.185070098	432874.222950838	344398.68647041	908763.309399247	379302.037580171	459031.626081864	727509.882247841	815606.3097	452666.739897149	1001637.55993334	294052.968848021	210429.484723862	289747.618650359	367153.480366995	418431.550023045	304478.156092288	486416.196639322	469502.072034853	223690.127674044	109769.070026616	321566.41917021	209842.443515134	462393.467234189	582952.253024957	1130614.0078236	983955.69630794	490539.258880371	165006.09231927	219298.254158833	819972.246308642	167262.168966514	252466.410844727
4.292_432.7084286	1544482.66413229	534918.126359144	617705.650913059	829477.018465368	941428.812738247	487142.70693033503	395260.433571308	449504.110265785	570723.615160395	1304234.66951173	1065115.49544431	627052.322162649	458904.55793019	218484.419685492	880130.035942825	697314.978911339	637292.530070213	581566.073036032	289572.926978298	293191.121614976	506829.274604405	358214.300677644	571168.904643976	800990.889556167	471354.730778715	352656.423566361	1284248.77704402	242885.732081463	146790.76621573	214033.768460136	402578.722263554	637055.879062862	255455.49845288	515722.887738472	371788.340400112	374653.466783473	171625.979526564	316564.899119215	199176.124642464	772076.703968431	455776.96650205	1149308.09300724	835465.955152646	302109.232374712	169475.201858794	183846.457870404	532177.244704604	122692.296378787	435146.736330748
4.292_460.6684621	1268429.64632324	544430.376211543	658491.071368869	652955.223547628	1241989.25765331	615297.108081406	658705.4157	519414.576342495	953356.242751005	2031247.76147064	898331.605923613	716245.181979746	732653.180181499	370230.813462745	922770.681921624	737654.217481824	643909.289471599	1063077.49896048	522334.505500005	377758.841184163	693970.864148854	435656.13415133	522704.213020302	800128.649980781	884870.945070406	547397.926651762	1203674.35908662	360673.900419847	244321.655598403	393593.347819464	492534.745265687	490106.955104647	404563.749332004	647980.873956418	573867.548585501	282250.717172303	112413.209071712	339634.900062165	215291.243997271	602766.578296338	618674.079136776	1054868.00746887	1173142.15160256	615124.566118527	199320.615348744	224763.138575116	949953.198217079	193110.273073749	334518.598883485
4.293_459.6671104	2176631.27287851	699251.611491424	1268231.21091001	1015383.29754447	1961349.47289319	950363.518022374	1153726.60730036	949647.125475181	1595608.76045384	3673856.67551442	1587800.61985665	1416461.20875987	1207063.46236036	647469.905430259	1588981.48934216	1170252.60166149	993076.638633131	1555243.22989145	780545.095884012	671916.168331568	1721211.29229218	675561.808334794	935530.214567937	1434252.6809535	1572977.8003307	1042967.95328318	2011477.13727178	594848.766772299	375095.77818421	656014.914267331	852511.50630064	979750.533855479	613007.021505144	944532.976795805	926102.297386003	498835.727008198	267287.610432735	659787.81630057	385818.001923279	1011516.13087319	1167837.32648923	2057536.03607219	1837194.21310204	904230.926349132	388114.35303056	466484.677079945	1570824.72128243	338848.468945115	604016.839778409
4.294_451.6821477	2679824.8525815	903907.848226683	1529237.70582861	1438239.97305136	2611421.50415866	1295565.1128347	1500943.25160509	1273220.97885039	2026551.69321634	4327794.17623131	2163620.44422452	1817743.25447887	1563633.66032362	875066.963156537	2108519.10966265	1679869.15195872	1313298.7472689	1810140.24838692	1042810.60544137	880476.464696467	2076750.20524117	877563.614301413	1234758.53763765	1851960.54070777	1923277.24838214	1322545.38944711	2806699.93688893	916683.942280704	546975.200254839	732777.560085562	928023.489396829	1353141.26719418	806604.167619443	1187908.06457369	1198941.48931981	617185.019490892	268268.550872454	828080.590514291	442782.081999307	1266682.91964819	1459984.04980871	2574408.12141972	2339651.30997017	1211950.07816483	428278.93256877	602237.653659585	2029143.861	454474.452168622	692492.685234049
4.295_436.2008654	86518.2419903599	122123.986924754	181550.063340592	254594.76886572	55087.8235552148	505308.153317214	71539.5608774617	111051.492688828	48044.4056287032	136354.650072724	137252.308152194	188019.986892698	36692.7343852585	64609.0166058153	52090.8282971258	32535.4829350785	302436.957678192	220758.903204452	22648.0364892184	6390527.00314946	77538.1401452855	54053.0998690591	633744.365499975	67051.9219706361	54560.7409904469	56104.1619997687	51921.7532331042	58588.5452763511	64365.4292799006	47155.812751537	510191.377112618	184579.464169821	50267.9218812006	65893.8478984062	66803.2992226979	64658.8596644587	35831.4570501217	91000.6858166205	46621.8612518995	57654.5783608564	44886.7723352941	66497.8909060287	60222.8505741531	47289.5188336329	64391.8410989034	57581.5278759924	55905.2853607785	62406.9831094678	94820.8902841983
4.295_443.6996037	7559062.92229068	3654012.89752545	5213158.09820974	5884074.34039236	7139307.31783931	3988267.19051583	4510400.2495927	3459476.64155468	5400733.19277044	12507332.6255314	5756741.23726996	5218807.74802114	4574892.92083877	2525682.82625924	6481310.0561171	4530775.08	3699528.98484481	5274756.17832419	2795527.14437227	2650257.39799818	6158001.80167743	2536411.89964806	3297906.62630868	5993557.49924508	5370815.93035362	3813486.74651711	8016703.13223703	2609299.76222679	1532925.7825446	2147697.75438719	2911598.96143199	3402339.86732358	2128261.5591434	3319957.35623351	3649538.68267222	1686529.81024914	753727.472431461	2627407.60245605	1429913.97080435	3422562.7135663	4041968.25216421	8395195.40814914	6966431.32466632	3407585.37419667	1238863.84775575	1483128.76327258	5975494.55790007	1148325.567	2214317.72627448
4.295_677.7641936	414360.025309672	1043343.56089993	1130142.37810991	1344391.37386313	171839.685904345	418934.899473158	514698.294614551	331367.358747014	170097.01787141	381464.606147092	527076.536561071	535205.982669931	282270.36838178	388184.618362045	380459.706737151	574931.623384194	473822.693787033	356342.961021632	621979.624064273	428243.532582443	570504.744583828	395616.119689393	377345.721183453	373244.823012585	430272.015001671	569917.225361617	453448.151996785	814327.207518469	314251.265623393	213037.874924482	597837.366228838	356248.06302511	234767.964020741	257994.232024765	345690.578773556	394294.228895997	180296.229277268	551067.234681251	225735.205657507	433639.095047829	429435.005279072	517841.767800027	172585.751488462	277478.652134116	198843.333361154	247556.359084176	516533.519480224	196465.480721034	692228.730797629
4.295_864.4103228	8905335.60419901	5522169.1920052	10234533.7496889	10351676.5107384	8607815.14801363	4266612.78930418	4800295.3323137	4002264.83155538	6291965.92503611	15275728.2692426	6518490.60518643	5958054.65608852	5460128.8333207	2768990.5980795	7134135.57432515	4877414.69504194	4282225.43302297	6021979.76315442	3469173.11484536	2725529.18855001	7197948.56031959	2945205.51310182	3848322.7913659	6186511.60939302	6322822.73958984	4081792.26564953	9303426.50580308	2732267.92766382	1791949.20622529	2511974.9848725	3121675.29465678	4060674.69219806	2672441.12606737	3958540.70161853	4026432.01672939	2015059.54145774	927270.83038034	2873493.76388373	1564173.77607075	3760301.74036199	4514495.72947028	8743319.80487211	7777800.19908605	4174077.82097344	1491936.65603384	1923086.84749906	6695462.20568198	1370840.31755181	2381742.34608236
4.296_215.1390654	602033.228160105	2435731.72807863	2606857.71003206	3574779.87611794	571402.181007091	516616.331229373	566934.57814914	881141.80470654	735522.200561758	535362.858984497	675942.302221775	638288.827802015	602741.442284802	588195.366723463	813645.775543833	648197.439331193	679946.816071645	794500.720041774	721644.384431075	669274.486412872	1029432.35165727	885586.866020281	590381.919854744	657177.400294164	751465.64576254	695756.110300787	585349.637757044	766274.66134789	566573.141675533	815418.507804819	766124.479077282	521765.493554315	747451.048655007	696414.604198394	675888.15982142	807358.198305671	640498.212308863	621191.780033674	825854.263491819	570417.966680547	463647.224012344	455460.167908364	609478.328664242	848860.427688123	651755.471383602	655247.926090277	738022.045754032	632868.084149468	723796.936317302
4.308_107.9551564	1315173.63466326	294657.006207612	284655.61449017	325648.63871703	179936.593770182	201316.522550729	233653.8059	273905.181992347	132566.196011398	184228.652092769	151608.001964039	244113.158305496	290488.950981676	170821.502597776	214511.839193344	243421.063620365	159090.054901943	250415.330804247	160432.286813324	259432.934349153	262282.301273701	197884.122425911	187509.864116246	139161.561877767	274174.83197484	177733.675493243	364479.603408303	213778.875971517	215131.636530611	228253.800572759	174254.613593315	283175.558432641	200732.825172647	158758.10788174	247551.742742201	173410.859704127	125710.417684272	261047.507781351	200736.934779613	186987.443083605	148512.354345382	238666.45146078	128862.032562182	186985.890029013	202059.947287492	188612.199946367	160416.469793224	182616.696410357	247549.064067759
4.309_450.3012766	295311.141397046	1327250.93928387	2156156.16019482	2630120.8349122	336796.686798116	255962.653678058	276978.673010917	331503.785745473	261067.507332144	387335.301825925	251154.897921682	380475.24831892	276595.660414581	214919.836194019	231035.995481224	346394.177915074	405890.925336291	338272.837641002	253748.992994475	219710.120310351	325726.047318919	275508.349149162	304270.131808821	323436.530746694	264731.278641922	295396.101228801	269973.232460504	288259.713974671	261581.272061612	215826.542400822	232955.395291508	198287.752912616	280820.707033348	355474.489948995	283759.991463604	405794.539261204	246042.708101838	246357.208501142	232581.703863595	198290.454045661	258515.253090908	352716.217948319	524885.727577305	390573.511610471	252131.170193262	306703.491280786	231386.379266312	144011.267588707	184329.778188254
4.309_467.7708794	619228.402561618	1338614.49310733	1733504.79668118	1826845.431	556627.792318968	398425.84561869	783728.461430638	1231526.52828887	269398.207596608	1176119.52254222	881532.911732703	463456.777453374	2419627.42727967	370431.364015852	473084.082969188	469118.152839617	355430.020337737	789650.237688644	526196.12605634	8747238.64989388	600585.877565192	526142.915884687	349772.385229794	764550.381570616	488703.451308591	514358.611118954	420063.595873147	446090.068124966	585552.372851567	369928.025451474	729169.913971528	443430.381529102	558944.233970883	564742.39462836	878238.143764765	333520.877693738	651890.755060668	417373.864652985	687562.439729541	949610.512477383	1106537.94066439	315001.420255153	323721.152087151	528892.550317406	508228.394210174	415386.517912454	332299.941136441	323446.507503948	413612.748040959
4.309_475.7752658	689923.272272933	2731802.88318738	2479661.15947048	3314426.75738925	343381.520230478	417740.002942096	556563.903396953	939790.588998075	7606547.85582158	436603.263736455	597807.88651699	612583.295228935	462721.255295498	483693.962888902	1387777.44216563	480306.07301055	1075113.66414541	565365.508915386	13588850.6258385	574529.812207476	667885.429331114	740848.258470379	524168.5419	606009.808244173	508033.802419175	542602.415389214	493653.814193465	946556.414997533	1025843.81108305	392058.846529548	275600.262506688	540165.459156787	674615.261871223	574093.521331083	570819.810336943	422193.874474645	365062.787761124	411216.802965031	480616.146775777	601636.515402187	554165.390437911	728501.591120249	596073.450248522	377939.317325636	391781.654126962	447531.650682945	647072.572582382	411580.2402	682070.0187
4.309_951.6189502	25854.2650680217	678847.480216855	777701.745420429	1070348.92782641	19582.4268022319	28694.0698643182	31364.7237766981	20891.3483861599	21124.758669924	25175.5752760301	22499.7091947535	26607.2370159041	26623.4102724246	25350.4819369199	26228.3622572877	21309.0116529816	22334.9345031319	24663.7872590096	25264.3470716848	25899.1026156299	21329.7083123276	23337.0309207891	333805.653770964	31110.3572787517	26003.8399705149	30660.1302670631	21652.8002937405	23150.7073730129	21647.2340833021	26600.9650316077	23818.3113686232	20262.7200576063	25513.8421327337	26199.8231614672	26981.8180560661	23649.7353135228	22431.9210082083	19388.5748772728	23840.3471116951	26256.5291921769	23537.9283137851	27538.5064284928	23732.848057496	22045.3699700144	24303.6991628922	30729.2289671556	22592.1387921655	28950.2277304416	24839.1542211794
4.309_956.6244101	31835.2338487922	136041.577986898	113558.655939681	140408.480995849	30536.9036079782	26106.0559077831	29720.8230210505	29206.880053942	40270.6335087575	29420.1129781411	38708.9733705415	42326.8791346774	38111.7327179696	38557.9016851502	60970.089753668	31552.0326532199	27643.3570239355	37732.2217896892	31932.2647966465	36413.3341568626	90466.5486868403	28203.01908	493566.060755636	31355.2108670676	36394.5387205307	34296.31582	30818.7343444887	27819.9680440957	30245.2364944151	31630.8081531015	34102.9025757842	106277.121623905	30928.7610644383	29990.5395449294	26753.8224495688	38866.2691043986	31242.2844136285	24638.5789844528	29451.0056134431	34800.3184404433	30829.275416174	42435.9080429282	36992.5052158149	32185.1924443636	30757.9389300235	38151.6639364331	31986.3040903308	49393.4215737338	32130.9912414215
4.310_498.7957000	118009.852959755	419440.260196838	519616.219200535	466943.32822916	84420.3105705559	155548.879574118	196620.133769025	84150.363564458	96051.2955293128	188186.577633785	122226.116276322	68674.5779502716	68547.4297807359	99576.6846496617	168362.106983586	90514.9571152396	101293.787655056	90377.4746023622	108719.376553405	122192.601616866	222222.266786733	129249.956147372	79829.4193616947	120677.757527766	107772.653787857	80038.2549155213	130952.299107343	111768.273187211	97372.5822167873	110831.186938957	83215.6483855259	91254.4571753724	98202.6482367088	89305.9665564282	105996.998987802	109358.669783916	99582.565688111	119445.482061972	90934.9577613383	136285.17098597	65745.1865916381	114156.271640762	85088.5537386621	104587.870114955	81029.8139111578	96837.4603747293	117090.14974571	85216.3647879311	102963.676647946
4.318_661.9196623	30379.1319736521	478123.771686688	442841.76747493	625738.289009327	19398.0885386056	23971.2455537826	33787.1512740257	29195.9645831859	25816.0634255882	24093.5446484962	26077.856085331	22448.3642080861	23869.8462009626	29820.3697008563	145455.275520854	27063.6295738565	19895.3997875623	30271.7249159882	24554.0922259423	21325.7689218243	32453.4770897695	20719.5331395992	317750.898809114	28193.5560756054	20233.3182401725	28071.2113566398	25818.4170259699	24472.6286322395	21305.803055767	21431.5599688436	65119.7100679068	27506.6759966802	23299.0852127935	19591.3121302052	23202.5140868776	30890.56653	22797.6429471724	21344.833879276	20873.2295202577	22850.9143769168	28660.9456647995	44997.0071161885	31516.7610717271	21804.1798308527	20433.4936810549	23658.8318229563	31389.0090881475	32014.6977904135	30522.4116739014
4.319_286.3303841	181393.758004295	859840.834416196	761389.875445679	1041598.35338593	135890.80654742	372476.715264865	200882.850754678	291722.119743711	286990.730795229	289089.325197352	169079.050166829	110276.565445463	257477.571420107	160835.063823558	173746.124090571	543552.658554012	257149.12175032299	276911.370663445	7279595.07238993	170432.736925798	585678.446971316	221526.961179066	169408.748227333	267411.373074639	162617.385919564	125223.445820538	5609134.76233685	155191.452511669	215620.731247121	170616.264644405	181655.927945317	159396.321304087	534403.531748727	206419.327476997	144140.239605896	199926.649158696	67207.6497816999	400726.347030844	107880.210858066	209323.268461389	107274.818548598	94783.3470332301	99018.1673147239	204185.890001964	244598.895592973	232078.077047542	149695.878545618	161305.236896555	193751.148441387
4.323_675.7614886	659537.656895696	1028806.77300591	1307087.98285453	1383899.71977214	422584.514566428	464561.163994097	722515.819493869	408067.221440147	299063.422682985	680932.460135519	487945.649154415	864579.129577261	627257.513410356	490851.383850795	379354.291313375	539600.773022736	322275.136295869	691444.820145982	508960.659245619	614607.57536888	710508.013834965	536532.12925569	325314.417934504	765853.661453976	653639.334226628	513090.736003731	565639.637102825	689640.536751577	275683.849687425	550185.903141109	663641.587161364	310227.114405003	515018.231956116	663624.820630271	466465.259247492	469714.7932	213147.272288173	600420.275005995	424049.329044956	526052.240107552	404251.623422936	604062.416086599	259618.560629758	276790.550554827	557494.26264788	497498.507	468254.983372556	225228.736700557	525215.548854864
4.329_661.4177963	23773.0411509937	476558.80669731	556928.639864982	540949.547173225	16544.6385160577	18845.5679494248	26034.6401254213	26341.1447159181	22598.1410264947	20650.2207978825	20323.5350950566	22797.5592740575	23926.2234467374	22564.7798854185	19895.1917521739	20976.7405509763	27527.2257883417	18892.8133830463	21536.5771090074	20685.4989722425	22664.2534562959	22551.5568154346	24409.9576055389	28411.2613963616	20526.8179299081	21217.5107066373	24655.9463570022	19270.2069738786	20834.7581938331	18335.272406007	53688.5044302074	24519.6974526883	25990.0996219904	24279.5753753158	21863.3108895442	24487.1622607973	9862.75475965981	20488.5421412305	24351.5506205239	23360.2907656908	23640.6361310307	23764.20738	21057.5779641003	22449.2018216214	19305.4052922523	22958.638313799	28115.3588821244	24716.6120158049	20210.3578758432
4.332_988.2526445	734497.695780543	2297327.9176263	3388942.60755547	4180420.88447881	610046.593422298	627311.237315173	760330.517353847	495451.043908957	612952.599148587	908122.482589252	315705.467997837	1018209.59922324	460962.217104486	654303.510423842	925123.709902564	652664.547292462	413950.905656952	743536.861491677	881834.6121	427620.217657179	554879.763260508	893797.786063707	705387.417897695	576307.700173846	247641.386086568	758524.576115721	157786.702570241	661074.986909514	790928.43019886	535195.717936174	746479.23708191	561826.08277441	385987.618027664	499675.932105847	1064208.01207417	473962.07604303	694688.205069223	506246.335039845	449680.787669309	423962.228030109	779771.196318911	856398.979367564	615238.205756853	929883.950796447	505927.413614739	533877.326288418	904092.025333387	421034.740806554	658525.010889067
4.332_988.5032501	1135488.70653082	5044173.23113491	5268576.36810914	5770224.28350496	1284427.94607082	1546909.74596472	1591183.58789642	1261157.05081389	1517547.32270158	1532851.61056615	664492.815030052	1854954.68449406	901779.297642738	1264489.21931381	2353588.13444095	1461211.83439323	1069142.44478544	1691478.48782353	1775110.60052926	1203250.4233323	590136.88441847	1655893.01664627	1659466.39917523	1164890.50742063	648045.808385453	1489793.27849769	349271.254724726	1793619.1492794	1503945.72743121	1257220.30731047	1248155.75626966	1192082.46770772	974781.528750123	1144481.84862999	2058326.87002026	993332.451630086	1267102.23581607	1065221.20700462	1272377.83079942	1142477.87057752	1267775.30050706	1756701.0820475	1108343.16129259	2031560.96372395	1103464.19499443	1061871.85763869	1414016.62807811	812677.078078402	1363223.83285687
4.332_989.2548687	721201.087897517	2852923.06786277	3008152.58370152	3655908.32883741	646869.539024191	616363.517614712	877649.11612747	641116.270883823	830308.515432601	793392.923231729	349463.422734141	995898.156462945	456292.233768724	707949.663120258	1031683.10527469	746821.507872157	419004.662776896	863224.936888975	845585.105325618	531824.018575379	840053.480055639	933066.228511565	726828.148910178	666979.494196365	306230.784189067	841798.909755265	232437.215068054	930830.001381179	647890.882007095	559600.236156131	619851.699917746	674467.332595413	427359.353160479	547024.302487168	950145.524597339	567804.264102514	707332.81273616	649326.187022382	614139.786113875	634000.383967642	544690.337897974	976006.8107	508826.093440059	915284.712222265	626830.327757977	493520.388948251	833969.871625779	458006.596374622	755976.983908197
4.338_168.9902547	196670.553303359	931063.935642538	885106.276627133	1129158.80079678	760566.555842678	186056.82256598	147371.517402784	388025.050267873	198683.118088043	219748.925230689	167098.889694144	286061.744751506	221262.72701559	146547.372241978	5736855.75760088	207071.397150499	332995.703337127	193053.872855283	7288325.33644806	537221.586802621	167467.849704282	119642.894975195	821500.425475509	147485.237191791	180017.461691674	247978.759953007	13100634.5901021	5507053.97896666	129820.573002078	2126340.46803209	1856705.56288521	158498.685432002	294690.502499386	193303.360644843	386115.280029511	171512.34965522	315288.100384329	217799.813028361	101937.300542718	190145.775859519	74809.8863689377	71166.4843637588	79441.0280421697	220282.039943513	121380.625740882	301811.978957069	133664.858999524	164382.365591435	273507.88440305
4.347_830.5140770	281929.408351633	1127182.62958273	1117313.96278539	1421926.75457969	254986.382165635	248390.112421974	229051.376183608	361607.273972955	167201.14144399	357611.462381219	145081.283277473	216622.788828732	175294.625674376	169336.974959902	522517.37063682	330473.094037439	231930.162497974	299920.949158788	2431622.23640501	2583497.62214854	184464.817896527	176023.247633545	311923.515045153	139949.284550359	412182.487486533	237190.955172103	174532.850916125	171911.57091419	460716.369543507	236726.910254798	246700.025634937	285541.453241205	354089.737051473	145747.50141742	215392.265309887	178833.605913783	179448.065793988	229252.190542662	439131.531999185	276071.601638143	261425.73810518	200295.534232311	254965.399655743	380964.303429346	290809.23770801	168584.997313291	190989.336433147	251509.256449448	333426.016684647
4.348_691.7295371	392569.510292356	944587.50632716	1016991.9771931	1180076.85996491	435052.736493054	187994.299882568	408356.885806596	195599.657774792	281514.378306555	379336.622211067	264783.12080192	463085.82688482	594344.156955137	331112.747134813	230817.825754705	212346.206072544	356505.690085835	515846.250439189	204338.805116935	433490.280728431	346221.449262949	307648.414382095	180022.985235525	525370.183078787	533243.632942888	208314.599983933	443321.487461465	357096.351820041	204535.100158542	478456.119168058	328282.670761136	128836.445705596	388849.485276012	346925.359359442	288923.633148911	238433.623851263	251742.001113689	259630.370997976	272575.714733673	334427.63487986	322869.701188858	329701.881027265	323211.135108337	202329.823814504	270954.401342269	279336.103376496	202147.262260799	128633.940892635	239564.566359824
4.353_243.2875706	20715.3144526552	225266.331903068	236349.749463965	276480.563229245	21064.8620674448	11744.8159866951	14205.8662033499	18978.6885173101	18179.078858014	17041.8698858703	22943.9698065182	15800.619041281	27412.2469695427	17386.3843961205	1535101.71412589	18712.2365011636	14820.3670605226	28476.5056627763	839360.27911388	20285.9260428994	23711.7613627971	14977.359527352	20446.9414486368	15760.1645862036	19664.3952421391	18469.2047051647	21815.5918754727	16528.5928663861	125781.565736925	24829.1933907545	28200.92237	20237.2125026156	19250.8041970859	22612.6614692406	13086.2202683385	23298.8990863599	20096.4225501571	16218.4817335413	15205.3725372016	23051.2261025719	20274.8494675407	20970.29843	22745.5834932152	24643.5513832746	21210.4955293217	28344.9347079685	24290.6215531924	18497.5999479694	20720.0255420323
4.355_689.7241944	1075633.10153124	3453199.94610014	3394995.94433145	3861671.06060219	1081580.71468468	723898.075649105	1224498.64713803	603470.8817	732160.558703256	1191143.4371152	1000000.4402969	1183548.8946375	1488691.99693723	745167.954368781	409128.244023173	660132.512500613	997577.671011943	1333633.61986033	604718.646267071	1225458.95237001	1170059.45087223	935112.225668353	421569.75607207	1555677.74745357	1408625.08870149	723718.137614612	1100114.23267869	874018.797130021	639875.301118248	1302102.59164548	941373.699855622	367897.341390118	1060833.69381595	904289.051266484	887569.81357261	701060.605317505	590721.692836017	832141.271717479	772266.639612521	1009702.18271963	935396.561851881	847797.63970775	805224.81368547	329033.434707951	814811.792094664	905918.436635297	511625.60470383	421023.658159219	750170.096674015
4.366_530.7891236	1250215.18231254	2097544.38084552	2896510.07668419	3093622.22794753	807299.782448885	1361678.67595625	641754.008015366	1027671.26066148	14198920.3341521	673406.593011108	755447.324696496	728576.08172473	695694.030406088	621605.416748809	1129890.56290863	1217503.94234229	421472.135548896	575104.3332	16117682.9295698	652916.776029586	799819.374252493	794658.235932853	503245.17727659	600756.806498704	750637.111330677	709438.095314877	860292.237253492	640082.827038827	1588770.19361016	593073.645710078	560296.03481314	677796.09724562	762859.966288947	805801.388951743	714925.006649079	533983.556662071	653949.017283347	1422340.50453933	569830.913617507	1031090.90267419	896700.181606327	859992.034429417	636737.49036745	468123.928463923	530405.835389509	562561.331631412	950826.956147193	695749.234760212	776622.901502768
4.369_505.8345690	169724.762355173	1354505.88937098	1275627.59868582	1601734.80589645	129230.44995571	1222997.13448341	74994.1504723914	493753.35399666	94317.8069834421	87834.6567044828	100545.87603278601	107701.497353989	178494.282572406	227732.940506974	194523.852812182	165316.346603921	218885.567452302	59010.8089329368	121202.043438484	1836069.28863381	105329.025979454	812134.815686816	85239.4894023899	84219.4609982247	65984.3453527049	120328.370970006	136537.420052026	95761.0446136913	137213.892462608	56964.1272948002	266905.081027291	204045.449462816	98365.8827185849	52123.4686215234	82447.4484299532	104400.548935904	81601.7949641771	68967.2309842956	77069.1556133874	116905.246316668	79714.0773356117	51571.2510768856	113084.214421335	198762.455827547	241672.839977147	217540.559247701	477443.415106967	73805.4679876246	187121.298616924
4.369_537.8332954	438233.302425026	2061803.25963047	1668604.22949419	2039087.38810011	433490.90887563	541475.901652282	560986.925886963	472133.673018213	314329.213919248	708525.812443367	451299.18737165	409680.297148798	657686.839973783	410888.240308358	389970.541062427	659792.236820903	377290.487623904	565438.385621718	383990.781558136	416973.958936367	429783.251794956	402102.763666107	330448.630568538	780343.862229135	396098.800637273	330480.558997268	482568.265143672	433901.526855588	572807.579830628	327891.336211967	414617.163941152	389769.760131205	434295.114917277	535690.470049116	485816.716933627	353923.46577184	355572.642847561	468453.72466168	375689.809314373	457923.667750344	560491.764649441	489298.995780427	469591.038411415	601391.552305855	402859.4576	344197.917092981	537469.535566228	318933.497137825	394267.567487818
4.387_731.2851561	255480.061619848	1019021.54498494	872116.001288282	1123666.07869977	108915.108262633	544591.249104432	119295.754917588	83315.3479	199236.62684877	80620.3427586952	130570.231437905	352448.606655188	138545.848866513	119488.632184586	278211.684553604	141349.651285873	134413.179739082	201497.207760402	289564.81235006	159386.73379165	277216.546504508	143880.537321012	401173.929892713	275921.077859282	144718.027277258	314173.015261713	204785.647029843	176612.92210055	146754.605267309	134143.177829454	230193.431257365	165387.433594173	236092.281801198	141924.449323169	129156.838180761	162463.580154153	131764.138521514	122391.896883676	214639.376885359	269200.293011485	87515.292094251	111290.907339476	103271.431382472	358436.300102783	114363.66415869	197060.325145429	224258.424769014	98204.6289178857	219531.135177466
4.392_345.1556384	776052.461258859	63486.2078411723	100135.050187291	135320.119392333	73822.8184896231	3100687.60186577	122706.932851679	84531.9189003822	442682.518920471	151908.559545133	95073.2518255896	140788.259785884	77144.8593593024	208190.684472636	295139.006941487	178871.84925762	140685.977687832	88359.2079844671	915871.712832544	4003834.51388522	136879.171800825	431572.824416057	93153.8609648238	47788.5261550209	55694.6427274256	449695.507461566	1184246.86867563	252803.704128884	121305.520097841	161512.953932316	1251210.78934225	46155.6913648988	494128.378593314	61592.201626548696	92856.4500150723	27006.9878928708	120927.069720164	79487.0947486573	136752.783759892	45106.6605675581	56741.0577689323	27104.3229231006	58979.2230719951	65585.2309370514	124550.554382571	120075.600808167	93934.5254148819	103796.678111381	59763.064410976
4.398_403.2991896	172866.38128784	683739.205404784	587628.078586007	795357.286510373	186386.98969806	174443.470449291	179210.085276959	142429.856335434	175985.57716304	226401.352536799	201186.307966617	221690.279075707	215859.481523386	161729.631755053	184215.622862029	193191.342078207	221018.007590046	184826.065558741	213159.895956184	200989.36401782	202337.376772666	232656.621215014	248651.140082988	186990.706341679	229066.013067796	136945.328382945	177007.935801676	196039.49875423	201267.122809552	273644.604974997	177514.746913585	185236.874872805	264702.370667424	235389.973798228	162818.139602399	248459.111594242	170684.663280902	155222.255692165	217644.175189167	225780.749657264	228166.53657418	163135.567088417	201042.788380056	204187.295713737	262333.511153385	267853.83491279	194330.991824819	170847.009221856	204854.759988276
4.399_146.5937453	110610.880088337	1002355.79426049	931742.106333056	1216837.85315562	111841.515477361	97443.5856654599	188234.46665257	323729.987300758	71661.3531257175	232816.306702769	193317.730017812	115011.179542637	545083.762182726	94686.7352124287	160902.080244453	83294.882572236	92359.6972037186	208308.82128488	129351.555523751	133554.282727324	272342.555350734	127432.927320268	104015.362692399	157100.729105582	121278.378721739	142281.978717805	108871.775104033	122966.907409538	155533.847878742	100276.57443704	152985.694947896	329087.694937611	135525.374747975	110480.188369662	154086.565450034	97885.0399070347	201036.891984567	123007.64131403	174083.014762105	227943.709185634	145776.95739625	41863.3393442049	68509.6731550689	131163.790040154	145497.662789336	121783.745922617	199986.503255504	486326.992298539	110655.047113777
4.400_586.8291359	43463.6076927404	589901.877389994	660388.7127	741075.916954521	44381.9293113688	28189.5446610401	33079.129290298	32858.8799931426	28609.5310853017	29820.3141754316	36689.3733552261	34751.9046185565	30345.8754879857	30218.3876217093	26577.1148086862	30502.4495564768	31795.8802462554	33072.5274441624	29498.0147648421	25962.1797133937	32611.5112607569	29600.1084862305	32043.8381533409	28679.469795016	33043.2385202468	31509.0464322197	28634.693448595	31968.8655715639	31938.5115756761	31496.0221737181	29263.0686451929	29608.3066004916	29933.2728599115	34102.4731	23142.3961536851	35135.6003487913	32386.8579423598	22306.5098371668	25511.336768599	28302.8487017104	32831.3398264431	38466.4654317987	31745.3921054402	28989.8818327678	34929.6712209897	43186.7109142602	29433.9270632146	36682.7747512101	35013.043276309
4.409_588.8842952	31952.578990406	759699.154249937	570147.266854538	688326.659398169	29268.7934696552	29837.7479757836	42232.1609179392	40707.9161111164	34933.9354377824	29360.4601571454	35080.9982412126	32029.8228941652	32552.2961673859	39204.3880911946	30003.4877518337	34601.2765028984	33092.8490959057	33063.4524323577	35206.1239004892	29233.3891605552	37060.6521291875	28772.2229420086	425863.630882272	40528.1140801396	29784.2015970621	33905.9837800341	28574.3840506535	31790.0747706244	30310.1446353021	29757.7892093923	34243.9063608771	36504.5895098161	40978.0649714202	37208.0516271811	31714.1258936182	34515.3059435165	32938.7227627194	33598.1541801291	36032.7397192369	31904.2783978424	33651.6697692797	26254.0370416578	29874.4489759161	31755.5626775625	30293.7140274175	33102.9915308344	41607.48463	40054.5718235809	36199.8869418019
4.410_594.8909195	54022.5357135187	630082.740891018	482803.181501462	623069.375247864	83790.2406729408	86362.4203267801	79055.6169961765	127203.791076299	87918.5877900743	41525.0929737638	59781.2399886024	65364.1575436879	101520.503963158	112229.313943508	55475.5234513189	51538.0469509861	52264.6821527741	74365.1977747607	75418.0242710033	42370.2663761669	159251.867132454	39365.7434588686	643168.7569	55341.1614143553	52098.1676407965	78598.6176736185	59007.1489265159	53994.7392136827	87359.7012467623	44071.2812932142	105498.017651372	222786.891631081	42578.028011749	44636.3873499181	65137.7537035962	57262.0406437684	75757.5593806697	76165.6951992828	37164.5672961103	48209.182033023	91503.2891881633	53845.7734306893	67384.4215683031	45979.2143367019	38190.7733093041	53830.9168309655	105183.060465072	110465.805410767	119727.592676003
4.411_578.8391958	57583.2041083759	495767.855816909	501297.483992622	545953.438703809	80036.8365901913	48095.3341436058	136179.784808482	180864.518048788	64564.5668937656	57470.8408128443	61869.5486478992	74606.7718578772	63460.1161743681	60775.1260551743	88200.4906495837	51143.9952615473	62914.5020200037	108447.470934119	91375.0427979156	58954.0308862921	143959.606386687	54320.212	67817.5636906377	116651.251737898	84540.8127489493	89985.9613325795	65158.8975444389	68511.2895430734	95304.8631290085	79142.8420347864	119218.186540561	189363.215489815	56165.1074020198	54591.1003105173	48155.7403679287	56694.0615745952	120187.297787932	49223.7999523104	49021.1701374339	57190.4661339701	102907.782477235	50010.1424670319	54499.770446914	81688.7778771034	54051.1477377403	86276.0270508752	63505.008881411	75912.3552074842	63597.3367093234
4.414_940.5790725	185148.438698419	965763.55832016	1045949.49212974	1318240.10883511	159342.356047898	819902.963039476	235412.302567251	240567.942030316	2229663.61310477	158244.754263595	217479.837656171	185626.759100097	111656.626629611	211511.617416266	175881.450796842	244840.508814253	167421.399780871	128923.352645459	158284.296808133	1848128.7930314	91769.9565383718	1076483.78481973	166208.070513783	183986.426700131	141543.966912021	157077.314977281	110923.786406027	128879.418912899	243872.898169453	133876.003531406	131049.087506291	200874.118755424	215530.601164552	128122.275713761	161127.919258201	106764.499096284	169389.272735266	190172.239724206	190504.55049603	208339.683980665	105436.864844127	130545.16222212	98761.3067632592	280354.440560216	205574.549262452	121542.998569428	190033.650053568	103867.523828807	200159.600240181
4.415_941.5842614	2938499.14928281	677771.860044652	706916.60387372	914131.021934571	182929.093724337	1181836.45674157	345020.713043281	367500.61159464	245667.317230722	158387.919195691	400654.037902709	165141.732382845	73184.1642353245	248443.251622608	540725.33706417	225429.35890805	141097.646098039	123651.040688962	157075.778445869	1611757.17328195	358292.487311858	663382.053144475	183157.393603591	127230.800371581	159496.629991004	110434.978629443	98188.4677158897	203308.604189021	253796.787523229	133476.648170785	116710.788310184	227048.36450791	82278.3570094375	145168.760507472	82584.2734743872	85386.5060126753	140738.206021852	114733.418746565	203252.605977062	224957.29793978	111336.547484764	98325.4553709423	223103.956772909	242950.981900885	95434.4436667268	85589.551978556	141808.689824406	135713.511523215	1021097.09219857
4.417_404.7989681	383133.565087107	1365298.8610238	1369459.87233938	1649273.75291255	357815.180936913	345505.179530972	324729.015173996	379508.907952115	389871.585674377	441893.474486876	463391.689313795	355747.212613297	370750.385603063	374072.964734058	389259.533292654	357579.504694796	394729.928023241	385879.118566789	380413.359736904	380145.55555099	413939.062238056	374704.684033218	476745.779585662	342782.818232408	433312.322580228	333865.53446812	389286.011695635	374544.742545365	398615.03697828	477309.897997739	362832.610171311	469220.680882671	356767.726751804	367431.319691502	344281.152413802	451507.820527222	447540.638377712	302738.285119488	497881.509455172	509342.520482355	396604.760735438	283734.997448602	377123.717005514	300444.661805864	411195.418363731	526394.51483536	403316.535216882	465382.856990703	390498.62540724
4.420_446.5833107	34566.9600367931	432468.677607874	464120.369289759	530002.303903896	25407.2034511146	32054.7418337474	34390.9565923629	25675.6909092549	30894.9471269091	33793.7418342435	31512.8540588554	35238.4390544796	42107.9018582758	30025.9675150136	40632.1559936232	32492.7589195748	30781.9749131068	38311.7453534965	35815.4449002137	40944.6516403504	33989.7124484654	34223.3448550626	517761.197079092	33106.3932865546	43280.8213213322	33866.7605098718	29928.8904191032	28334.3297316232	32095.4384006319	42058.841210861	31044.9948821058	31547.9824849937	30898.6080473534	31079.6329512359	28869.6626245266	41696.2599553626	32514.658577415	27739.9338353236	30723.3914865638	36770.5355812437	34034.955457158	25573.8443814125	34403.7374583334	31398.7543236089	33729.7193955782	34851.2871469448	40337.4017220948	42912.9248844885	27764.1985583445
4.421_427.2845962	14366.4020021862	661529.785027479	624006.76733043	779239.682842868	11601.9491615105	13282.7127722364	18132.0816463981	18254.6225162287	12961.1481609957	13954.6507249356	16036.8551463037	12789.185975798	15074.3131905785	16399.608203957	12363.9787864623	12995.1569245459	16631.079407072	14657.3101256208	14721.1924954257	12247.5955058387	16828.8067175636	17548.5399038087	16145.040966107	17000.0316162007	12320.5519765412	13829.1763985195	16551.03599	16121.0619652488	12251.4996744876	12197.3651595735	35653.3458640258	17328.4633195099	13782.0598289846	12544.8525819042	13895.3746778381	15599.6478328947	9259.25183731785	10729.7927273292	15664.8324216378	15422.0631914067	15306.5481295665	21280.5435134002	11888.7125114244	13200.1993613088	11211.0566058105	14532.8743151198	17572.3388250935	15497.3297827655	14497.2179876784
4.422_345.2207847	95567.9035878728	505670.289768792	526150.997208421	759515.876689162	120008.650821436	1823196.52075694	96454.6226037598	219271.603932877	6035026.92938553	201141.922601235	174200.317999943	3950608.21225204	399380.432393611	132629.01459945	491353.930411544	111860.666554878	532401.395327698	386711.827588053	61507.2452104212	391604.73433768	99878.7602534555	179850.597693689	93874.400237197	100245.14845879	506281.12966987	88862.5805619397	7007706.29098801	5137974.03704042	110380.712418451	763809.800533536	1090178.32205696	115926.015787053	67589.9843490338	205598.511192249	84635.8525801943	655488.690955825	110952.469180658	534960.024792539	332679.470540558	94964.8977089319	92488.7960568539	69779.3270818048	226598.52292542	84177.5794883143	545213.194085306	72735.2708790998	138984.987219255	138642.919699496	911275.295709661
4.423_143.0502199	107958.929685303	418885.365406718	273503.162149005	512971.782570751	183773.082322864	369834.049492277	236613.315613204	254507.729654611	152732.6032	88317.8795527674	74108.3650587036	153447.129970309	130734.911626535	75418.4866287838	53369.849701922	88342.2823689739	120380.710106861	114576.847472275	325770.918024101	3467237.89688757	71433.6688383305	180402.041309099	134766.905663547	94779.2117771416	162459.914755555	1309157.46275107	89402.9161593684	107197.93818721	194106.444361128	167536.997208004	409182.885461284	132861.57071488	270938.014786001	136574.773480946	72029.9524296653	99077.3033140895	106050.195426547	66228.5593998248	153206.763792913	90001.7129178872	84442.580657673	96035.3604084755	102343.26515433	84620.9420270693	72495.8321543712	156416.794908435	53113.7164406488	90780.4948380202	82005.6347257795
4.430_671.8753877	56469.3154398119	114793.713650903	265138.818987306	333120.695331427	49374.3173364006	55157.4428233058	58728.6762128796	42276.1227085946	43913.0518848551	43228.7736423311	32270.1261770078	45968.9644563653	57639.0607910113	53714.3355810015	371634.977234365	42526.219283403	52261.6036800828	36506.4805716935	51200.0205573332	61115.5145606116	32593.2421727637	55098.2447952676	854176.357122893	62492.9737854206	46113.0615442179	59515.2984713805	42904.7721669742	37069.1818394105	51567.1366511697	41800.1059692753	134168.380998634	34402.7704103793	45456.2821723377	45039.7662027852	47495.0686369593	58570.6018894161	35023.8775071543	40262.4641051292	42972.6887947809	48983.8628663901	47837.0261641753	76474.7984172401	57021.2129509891	53466.3145191731	48640.9862879524	48500.848487367	60639.3047305177	49032.7117833088	31924.0266781779
4.431_593.7063955	309947.401935239	2030053.86570779	1746144.76660794	2186391.83483801	246810.430626534	290187.493611708	259154.214153777	208410.982062191	241628.811365434	347652.712373095	263259.112772571	258196.69112677	221721.884036301	245508.687579612	257528.347553931	232528.007856016	178808.478887488	376193.641950329	192718.257631101	279376.198505352	340840.400139564	212365.761948857	178089.623949928	378781.530341295	294440.844514489	197320.918635292	287047.61517795	329705.649654798	184220.208171662	243591.428487661	281943.106288337	217858.895364144	232078.712115329	213579.746374792	302156.520118085	180521.888975797	266087.424229636	275670.635926226	206894.279703558	203732.176832686	306186.302923907	300979.837980277	315483.981622117	234069.012801311	208808.593563154	201381.20263779	211814.297403237	177401.990505069	275905.394780299
4.431_645.9192122	41904.0292815371	166820.89441262	187983.077298009	244363.6863	35921.1644443801	36777.0587848319	60132.9071121913	35224.7254168194	33374.5857293383	37079.0773323244	42765.8883021517	57891.4798907856	44115.5786469126	42703.6919543907	2945570.93205358	43647.3587643966	32550.0095717001	51404.1689824112	37862.9401197966	40230.2919377212	52906.5781940889	32402.5698219055	658961.409954475	53550.8462700254	52896.4652340719	47642.7200008431	44109.5479341599	37335.3387919521	41139.6598868774	42200.7149364656	40882.2730504751	46019.0807472892	39291.9236440559	32931.6433085072	37226.9921855337	44721.7480824494	42370.0962109885	32505.3658047736	33012.0862427877	40580.921101718	26224.4421246377	61510.3132961477	33700.4554674392	40174.1701636739	35637.9867578527	44114.6424784806	56841.5466134671	52303.4080907618	38422.9168982465
4.438_641.8557999	579204.689054189	2434635.84749473	2544834.78758467	3039385.7746913	398374.309554303	2504894.80606616	426894.396859237	555684.094014608	4374814.55420237	562747.646633919	663499.556107438	513785.295598591	441600.9972	666728.100990518	496631.260303354	749974.005141893	556951.372139428	718389.228264682	458499.02046907	3540020.88465098	482674.18829761	1685041.4898502	253194.368286937	462428.731518511	567341.801282033	483624.124130573	678961.635466342	639233.106972126	400084.397046597	533194.237281572	681572.359877701	713013.178965884	464597.567178753	610316.089992487	435083.009692298	274337.421528601	339331.954820788	508427.814075296	322728.233541049	515049.550329397	425130.030497006	560884.279678215	481278.221903518	593417.817435858	523305.760539773	496426.090217122	916112.71279171	358502.098246977	560861.673745174
4.438_641.9680647	31780.0856406092	507889.022249805	549799.731303428	880684.058144315	27588.6306388204	28981.9089685887	30766.9328855429	28643.0877668232	27400.4430237803	33634.2266522721	32031.6742242465	39366.9699865113	34436.3349692265	29957.3570702537	229282.152908104	37659.1011322781	31758.7348409402	36184.7753637298	27257.8895578287	42422.021270021	30552.5527774576	24414.3774400371	456404.666165567	34826.8523525761	31861.186251712	30275.2373837267	31722.474474761	31929.3124682838	34943.1809740229	36500.6787856453	31908.607290896	29856.6940021496	28900.2802100751	29980.2822838543	26690.0855362931	30509.8296078722	27152.278957322502	24894.8158961956	27221.4136256391	30944.0121976561	33326.399333647	68628.1002599779	32651.6164475392	28863.1259886733	29058.2383190536	34141.3720664756	33020.1560971628	36059.7950457098	38758.7884404735
4.440_501.6509476	550857.705822913	2639129.96992063	2665923.42629556	3193286.78006073	509074.965667612	762449.741033261	530478.333372479	483345.886471917	349002.60425686	527033.043043818	467880.956539542	321898.731329454	265097.486842222	335065.774889697	585727.334603925	435630.901099275	365525.005490385	413608.068842705	410094.945828901	315785.981643068	514261.588243089	284587.904813672	358660.654305212	465228.94977227	342603.585553615	321627.547426555	423950.063333429	627174.789584226	198938.532427574	402072.535427072	315063.222537167	540985.945021183	285874.128111337	280449.392092447	368990.710424592	224764.722807788	325966.648707776	322669.558521123	288421.819821253	244260.856839129	304248.706630073	409942.656534287	303295.828789733	683409.93984137	224103.963136303	208060.764803023	742404.605882817	232667.053309006	284605.577121536
4.448_623.2893968	702144.24121864	1278308.99770835	452414.375438575	1110552.8129065	1184917.42653657	8720689.32512186	2146381.21075292	915464.054251567	405881.850085896	310042.322050334	584365.077943042	834149.633666807	255874.24956728	265564.821684213	606707.513098371	557955.786315528	328391.143987988	107260.738074854	1447648.39740423	13934991.9623969	1715073.51660448	229676.183899052	790474.012312514	625189.480217794	677283.709826335	285081.231548951	229798.585654736	1270158.98595238	374276.232823196	590412.805912946	238427.049492269	890868.515584754	323464.603751735	428212.224553629	565484.43037474	200373.178481304	313443.758284055	354565.398613184	571831.655789536	143266.70402997	437171.124617059	449206.017328654	509594.096600633	580108.877201129	350883.4565	443198.410626331	378843.9619	186758.020479288	466041.392503352
4.450_682.7970843	178242.185555016	745494.689113555	658646.341136413	725999.785132049	176417.906982808	180649.710872908	244556.404495176	164237.52513726	134405.633872799	372624.3989	148328.232399286	230705.077094342	106792.092665929	111458.887211219	176770.589325563	166804.280440752	154587.937012887	145752.711996311	188814.10844805	135465.664921906	353352.828329484	111582.092729656	130274.838202579	214512.745915031	173391.448845097	137444.247108241	219746.822164582	160903.451636411	89352.1848676274	148247.622372838	124473.35034281	158642.349876523	149319.901730167	90305.4423328065	135065.433673364	129311.466682229	126871.270851066	114532.352240298	138969.335993163	136181.065530497	157143.615650512	186952.089204308	92116.2773846042	171525.041998284	154640.909762624	182973.098454531	187098.784799947	77171.930117053	142430.921681557
4.450_717.9538671	77898.1891737288	164641.683242509	300935.856741155	421325.546751133	79526.6754960133	85164.6562661405	125192.892660827	64667.0095632623	58580.5113376734	96434.9997825605	71721.7052636949	55382.860052602	57893.5304220631	80363.35404	84584.2007845834	60553.1737830047	105260.232316141	79031.5187813508	89463.8269189369	53688.6884834391	97974.033886779	63579.9155674742	62486.0195249327	70734.7312104734	61036.0885603038	64919.8147110705	58742.9633969555	67522.2431668826	74462.2322948308	61855.4331563638	59242.7648721525	88643.8975395311	60094.9769085526	62270.5751579996	57070.0470697704	66824.8263501398	62052.2295635439	60854.4202607783	53827.7216176856	72277.3292163745	67302.3395198623	70306.2627792046	53008.5356555536	66875.2448922213	54374.7874556972	62755.920476869	84573.6257433199	73469.8909806082	61411.3359982035
4.451_681.7940819	848471.163569041	435872.016076187	397837.620586376	347469.585417553	768423.985241036	785075.967525579	822487.686607347	360425.075072652	534561.019531008	1135178.52654558	683697.275767006	756269.309882309	540739.05892311	482277.683480996	836437.062503305	762379.285482683	517361.227069022	645984.883445245	850414.680208397	480199.538437886	837178.610338494	481709.033531061	707910.72866382	725676.854595698	775510.915745281	559841.947695189	848201.26490156	753559.737180083	393575.339782765	273656.414463368	477797.03815635	734259.661901361	358810.574962648	429935.903972041	476805.750408362	362135.853739812	145647.817294819	515859.912569723	327809.590960277	672898.78386482	505542.265602353	867713.386020335	535751.093319889	820700.838393096	443771.971130428	364155.639379357	720712.883901993	312045.889835662	653143.940968209
4.454_720.9328208	91335.6358122902	863462.529866539	546512.2618	580814.3748	44112.7385260187	2123031.71	157911.492700189	100428.168951437	93944.6829514022	85285.1290874515	145907.122918822	79609.3988785588	76976.3452914864	122910.285362295	83137.6014430986	94696.9786967011	99919.6295167287	117057.489757568	4756087.41233647	111019.889389936	641593.44325166	2326700.76632926	122806.290512627	150853.431604024	58148.7280637822	126437.75331527	133861.813556919	192685.572236287	112082.603138889	69695.1812352804	5893235.18442543	142641.950049361	138358.133261396	59972.1034426549	149160.759838941	107585.637053082	127889.903206149	56339.4712039589	101487.251187933	93238.7343765824	139611.140322992	162149.161932239	97035.9869164707	99903.375468247	112942.213150967	120827.233094638	150404.88556984	134132.942748202	148327.45484955
4.456_626.7286290	79636.0737723791	856860.829006776	898619.880010582	1202914.82313887	93482.8791343005	127570.669254599	91100.5624396548	93413.8355606728	68777.2782572544	105308.052214899	94065.9969836673	101145.744853542	68412.132780838	101632.072635916	406083.835982656	68175.7953073679	74015.1465256299	113145.783800939	63029.5560587929	60759.0095536945	63053.3184828856	72733.2885508079	54484.410905182	104701.054017694	90419.0282862837	103539.826002457	106017.224754195	81104.1471812794	86919.9225491969	74733.9458701704	97478.3788482389	81121.588971429	73670.5288771945	79242.3141470804	108006.937371763	63205.812583472	74600.9646654903	84210.2206607793	52460.632003525	60375.173748689696	89725.1211586441	121192.546766745	87975.9822762875	70627.6429759054	60890.8757092877	90528.8867859275	82505.2127363204	69461.8328305105	85113.9078630363
4.458_347.1169928	494561.86277377	330110.734100582	497202.536515184	766043.39907726	321679.988025997	2107658.56177724	313588.804811925	540832.049790917	336741.974696816	368067.081549729	378255.197700952	295491.176971894	84104.0253565279	178519.153225382	580725.295875311	235695.396139955	309807.977713339	136529.07176353	794250.246737773	156089.380355455	288564.72344788	212372.574375784	512393.032339486	440235.069540707	470787.312311802	367744.885594579	206618.486233462	666523.847218364	94154.0623238471	435370.344557967	283108.966429361	352911.147767612	103480.473499773	144350.14169995	82438.0762825767	125449.069207409	208363.514636977	107648.583425404	50791.4159337574	163398.765679213	195932.419288836	202176.843825544	188490.847737521	480615.06148438	94524.0744804725	76198.0629597581	424011.297396927	27788.3554581276	77929.6679208564
4.461_124.1121692	4550905.74429386	11274901.1909285	11281991.4272901	12389603.4763369	3304267.32810823	3927697.21524626	3333339.73987763	3483784.05978797	3547104.29796388	3580922.54355835	3482460.84825314	2989603.01990819	4074604.65970155	3951741.03379881	4203086.51144586	3319267.48641217	3998416.32833164	5296844.93434427	3920915.23556101	3991834.82852064	5046440.59945255	4047425.22695456	5109981.70460611	3436645.50269516	4311381.42078757	3210766.40624175	4507225.53650847	3406228.64641925	4042946.44909191	4763900.23878406	3414184.07508954	3665998.4326482	4266513.01785281	4558475.02257363	4600897.49609648	3836357.29121262	3797501.48110023	3385054.30537116	3198284.10216596	5833138.38692153	1072709.23943648	540920.856966248	2823017.49549073	2958018.67792145	4817406.40212372	5455269.64984983	3456751.17256433	3732577.81184048	4074317.9564445
4.461_459.2959347	8408.8009343019	515040.978312394	482682.643247173	689049.723205437	8415.19012490418	9045.60862856307	12741.1986475223	7573.70379757355	7978.63169615496	6895.4704672492	8250.03422910491	5483.00308981309	9905.3421065933	8619.72811860037	7992.89810432941	7942.45996627399	8345.9108488662	9772.21705227589	9469.90040333358	9313.57123789281	10540.491456902	7497.91395039922	145601.624161374	10640.7958461712	9361.59630142374	9479.11192053355	8209.94018799701	8678.64211954425	8728.14290139623	9361.04911626267	22903.9617950558	8609.45471381458	7767.2778888035	7015.00940002681	8107.07681757683	7786.83233364266	9737.80889306721	6113.44586315035	8557.28396359584	10131.5780947537	8472.98202453815	16863.2235878092	8349.81831133465	5526.00043013472	7339.06754924468	7644.37722762114	8805.08744492126	10880.3843481864	8731.68476416996
4.464_369.0989926	710908.872400209	370679.634926404	229914.851707702	311260.535540622	762340.020344625	1278709.28518082	1026066.59877585	746865.299471133	628007.871882246	472422.469248752	685655.413963777	714035.929398693	255907.917245039	491519.83024012	1135661.6484989	465369.961342329	510994.13507934	395450.281565764	862655.455555595	349045.481835845	419361.51051988	504486.978682387	791463.166971056	711487.637581293	694872.230751767	390068.424384018	451857.51202896	934824.877190798	279200.877013482	454987.340873726	529700.074956392	770249.703538427	304395.286514215	398111.468652831	233351.094773395	309782.421782354	88918.956354062	289702.511697232	176801.378282619	430240.515430351	474242.684960766	377620.441669522	402716.133729924	1185761.13372976	296756.930244616	304632.872099173	877464.371223871	137547.124787859	276336.182107248
4.464_725.7443636	1262936.24907442	784222.237112816	430627.886032099	930117.441688639	1555928.29333917	2677442.29709429	1584272.40869132	2500341.4357322	2345851.56290895	2394209.36017121	1849049.28720656	3391051.87731999	4396647.83674375	2302508.10296481	2228873.1883851	6271343.95863832	3313883.99052053	3948306.3912991	2208891.90598512	3140827.70600022	2621195.44647452	2498118.48320238	2717713.72565632	1243709.73939687	2387311.84354987	4347881.29228126	5365687.74579518	3570353.75144841	5108681.50627354	2387137.29547931	3448116.68044626	2321697.86356822	2473975.0499725	3753957.67988137	2336986.82491115	3037898.10621844	2305741.31968081	4413153.2414852	2241610.14931033	5981867.22707369	3702656.27102454	3711457.26041506	2198522.38137151	1324780.22073266	3989608.37845264	4750527.19419455	2718862.2755498	3887286.10960806	4714095.50537383
4.465_717.9240839	195639.385468858	377121.238200463	282257.177896737	345390.362772315	210537.526877182	99261.365694116	144563.097033817	220713.914242133	113830.282267649	97051.6109313174	172427.179308474	91281.1094739476	272636.033830709	149242.619259081	576582.790907081	134003.498147525	232217.363275976	116074.942608736	158148.393598266	100695.148932147	158672.422519455	161582.219040479	239130.443887783	122641.051159686	134649.311773321	104226.941840523	186992.487631851	140768.422621117	176879.288098168	108761.32454206	128744.090709967	159722.787650419	152908.459183665	147422.969692472	110225.730159901	205820.802154703	152655.189530516	95890.3625209787	144943.909603685	181983.186540813	96501.3915108926	74734.2719873401	105352.264629008	108813.073841297	232375.214300216	166597.93435847	107997.551991247	120973.897724819	164352.745179854
4.471_717.7600809	1771384.00719498	1732366.87441569	500916.011311967	1307085.59262052	1594250.00330506	2814350.71511019	1914198.27163083	3417550.12564083	3737328.11441105	2959433.17862235	2416231.64659703	4048002.72863708	5012623.90600842	3666331.59286053	1980028.95894317	6142471.76108634	3944652.05699899	4749368.77531923	3175782.4926478	3859788.79343204	3208988.03054347	3594669.4179934	2958608.23585796	1436584.97649853	2983306.88414655	5242895.17525286	5631027.37656218	4344295.93799673	5949659.6247712	1770504.7660062	3954342.16494827	3211001.3010396	2823552.27572055	5011128.93687697	2420825.04801828	4014321.24013624	3089741.40105519	5284907.54788369	2882284.33511492	5640935.59656594	4870172.34647515	4297651.16999368	2586371.72801035	1393726.22156953	4679195.94828504	4462831.65996235	3986609.17558759	5912337.12282909	4701557.1350107
4.480_699.9524643	619508.215650164	1713575.66808895	1919083.83055578	2094793.17970472	592589.081149999	484745.482007338	457600.113305004	505195.37555617	391952.195178557	573985.126714457	452105.567374568	512834.759289045	314465.928643724	379649.581339846	319033.534597502	380543.966700952	490878.003597334	507444.204799609	250066.739016548	319365.570000147	451118.868252538	331408.759691735	526319.359431246	598609.644900122	561767.512099323	406955.464982245	450257.684599259	429934.58399867	284369.805947093	408682.969325367	385594.240105748	534856.432334802	332526.348386043	285299.63156557	502385.639140158	294495.488331942	286804.422783293	345427.417145619	349209.466	312847.5949	459695.756070245	486015.197207792	541383.158386479	784878.529287628	330637.734252596	282989.103635894	648757.471835341	343401.550851818	381307.01783209
4.480_751.9723712	834589.890224675	4116818.9249408	3523158.08973873	4117634.01020021	412457.057580602	4518218.64471297	540537.774242157	1010006.52765107	7435096.20379474	747213.346248033	719305.191424112	1128245.03772769	1329731.67976529	984173.942277024	32289922.1935112	1830728.88567087	1142424.94963734	1194653.46842928	1458988.0392732	6687506.81890241	1094838.11072102	3053558.4700145	874014.663352459	568806.030433143	1092135.14340811	1067129.58250695	16910474.4537993	994904.000785174	1069387.0405566	581899.068086516	747236.649468599	938000.739463352	705718.622415619	1192580.28473718	797590.286192987	990256.907085436	649744.483262506	1222902.9271081	2831720.43286295	1157063.04557824	1028076.35330932	1075242.48702272	703820.101368415	552865.951161971	952692.759925851	1085332.30884002	1754693.00013664	723543.009081648	1311116.65439411
4.483_187.0401095	99491.2116016725	1426853.1499065	100318.753673944	340402.942296639	70271.9907609337	152289.853572201	160797.228783804	112371.691548979	185707.782301947	178571.749249763	92738.7272849628	203321.697251661	163760.650274723	114980.482210611	485083.458086472	137123.790132015	95839.1620705307	605539.999595504	201241.545758942	161891.631328474	2494119.3046016	166368.082701464	146679.866820491	157374.901005736	142091.233215485	230554.406695325	137206.833896899	120574.990979632	106897.09980131	101602.904689022	691162.500489998	216569.120246233	97934.2342824535	186025.835138287	145594.547651601	197666.760799801	142765.033782822	168036.206923591	338131.479755393	129207.495751688	176059.472072532	172589.359893711	154043.925289652	128739.357287891	118235.298165705	106728.544515466	77621.1076993218	135109.206580132	59307.6061711013
4.490_233.1049425	530544.443914959	1139643.99471272	1263750.22885656	1491260.57972793	383105.283932074	401961.293762015	304505.27119896	358502.581890688	299682.256651129	359793.708501683	417020.236066558	597256.926820253	386020.890606476	328133.283396167	478486.333206618	351095.197558716	429502.986204527	88762.0777196371	423363.67101131	59162.0538993919	387368.827783245	265985.097661984	641478.454044502	243774.085055021	359675.444148479	232217.329178597	494928.882882583	6537143.49640269	304366.316510769	250063.124272895	287429.093907066	495456.524182102	316887.164704356	419326.37786298	316144.833945254	425254.250701607	243342.012760412	332691.521701743	330890.365799233	393845.319965093	109075.543409009	73970.544731984	159158.607676324	321199.21510092	430203.255207563	273981.40834684	64840.4016390748	551580.824890299	376076.353605333
4.493_770.0068933	194267.259778259	411662.545203676	426225.950552518	699464.458938419	174804.541217094	153712.95467335	123638.777106086	250431.576510731	150840.268402601	158730.838803233	212597.192575868	135121.2062	188426.820749246	204227.917333415	126688.321766491	221666.302248789	163683.482617106	166774.654820464	149016.617007015	150459.8941	363702.914862293	182885.974802594	155608.554333724	135483.234751193	134491.191006702	323861.954754743	185337.668387309	220918.64070621	117420.448636085	146071.999966464	190302.919650692	223655.255388208	164124.801095543	160672.432217834	105059.79005459	155533.977575362	167879.152906599	137787.339281137	155070.2456	146340.903288485	196683.251438703	108254.058299016	157354.420137813	154832.568738365	173476.29541918	220035.192587765	178084.0807	157636.553391156	239834.281147835
4.499_940.4558464	231945.56336825	114253.644437902	163922.250862923	194770.749998732	96337.4971499921	270862.386540835	119788.293329184	155683.012171418	76026.7392674191	229522.571212748	226963.189926359	207059.570769998	161783.504713758	164996.064255015	175668.01017762	318764.845776313	124673.851615866	258261.636761388	283510.93167124	261817.114785721	145094.069895043	198071.761959112	176147.641615592	123916.153478748	168613.639501827	237499.943174042	119207.995330898	162422.294495936	198911.104903898	83799.2341831396	90852.4097273978	105084.370259405	288309.696742743	169090.912870608	135187.591742434	168214.448933094	489934.553974516	253361.492027891	211014.64388183	219475.308710344	267389.833291153	173792.827416554	240532.593581171	136949.686918693	336397.787203932	385660.719271225	172910.823646505	464183.484485874	124214.88726438
4.500_100.9884207	410644.606141485	1242938.93611242	1149840.34273821	1489767.57235514	301209.621034489	213317.465968018	147319.447080604	289833.939362712	329303.622371432	261329.634411155	284266.662860075	221767.182764727	402941.700210422	314922.042136899	240263.307069732	311858.25833834	430494.140906066	182839.020311525	245877.472912959	211506.25061626	318262.215687028	276078.194559508	278412.824108817	206464.446312004	182427.891906893	289115.95753914	261455.205158261	6661102.77462494	242925.156428359	303586.132347086	254440.809918006	207771.805268188	289464.26029862	271412.779637772	226121.697113514	378708.981936754	452952.966014514	236546.221397057	156382.894059324	238364.841507887	292094.358271455	182855.314973362	264862.282215007	252768.115544242	324360.553534853	178727.911622574	266947.119133695	294462.957027776	259573.133578196
4.500_112.9996976	285789.858177161	728226.939789549	730565.587959524	843999.438253591	223173.10877049	140316.952658508	97412.5837040301	171802.46339381	3601766.06966659	172657.589376802	211218.760912111	133897.071129241	146305.488472875	183643.824639709	135141.058131994	181655.97860121	250245.582024727	135733.641485674	161355.894674888	168034.85455122	135955.710804433	166641.19121514	162227.780196143	141107.1909	156423.510497988	163385.948903866	149256.246469556	5597064.64382245	132697.07325896	151040.922628692	177340.999029209	119035.174915402	166618.785670391	239711.963273975	151055.731206026	201801.298065262	203376.081373584	77588.4429689033	150746.485204057	128614.188605275	139720.065612877	60825.7823354385	277250.938652155	151326.084094518	146506.993975897	163973.347530319	154781.590066197	192801.668188106	183637.584680305
4.500_619.8043993	891539.753420927	2213959.1254713	2613716.58487653	2989611.09412939	756521.702502547	681310.873297211	790953.424575903	567708.997701193	413500.225283986	999395.263975379	738589.671481705	877045.962375885	489653.280484963	486852.740180312	448946.778399894	524529.708074596	1420275.43594874	780089.435086153	559597.317471567	9492283.73861325	641659.722144182	589958.995489922	617881.036384891	945694.370070326	1170574.23989333	737248.52996098	858249.39446182	551867.063239284	555274.195338083	733151.608157395	701852.460447285	516591.428345995	509274.042263507	823433.020499613	797192.163572676	608343.815542536	611179.521171224	504391.796028134	444304.259043012	545813.832670694	728448.158286545	831348.639610383	738898.490032985	542927.743520039	571258.215531018	474184.909912975	547874.224952887	566345.851060348	615116.422464981
4.500_754.9856395	132700.559180126	1591151.95725364	1455143.07414467	1691492.6352512	53519.9794843679	80075.2129159572	101537.759467214	111188.960851454	96587.4908007375	149373.419773099	123062.668012658	108345.782018819	82870.9420151436	93064.6040090809	98729.2356204222	124390.515940474	67557.9786451011	103364.81589131	101524.747716088	81564.3629131516	116574.621138505	89979.4684723452	94495.6957837289	95589.9263405391	116815.16551991	53931.02399	131235.612956523	104699.187276794	87674.1467338068	106975.510813715	61029.1236852315	105180.767139086	95238.5701411438	99835.7130239978	88305.920188369	118634.943693067	78487.4191745181	97450.9852696752	85502.2887170016	104851.423613772	116947.487159692	97551.453235814	58741.1510756624	72311.1701263166	96857.4701391567	87111.1306180386	97752.3451919284	95035.5909825785	74092.9363940808
4.500_772.9560833	97443.8418070351	506712.813541819	541098.586986236	572815.565544072	118491.187097571	128693.965868774	96831.6273789467	122612.903587708	96773.9316496615	129273.536878298	80327.0183073449	88907.91972	131005.386093585	115298.909521518	103443.927898386	149691.058187443	87770.677397436	93573.3122895291	133535.455026851	104972.841175581	108441.174972083	153420.255464561	112797.73658027	106487.817021218	115980.963830812	83297.7163341936	112233.381406776	100888.373521392	149234.156073227	133461.905103496	121290.858341758	137418.223870348	129009.013782948	123042.458023544	111955.594970902	159983.344535248	91783.2051166602	94785.866818990093	107601.596999163	98133.1592775284	112728.769670514	86771.9525818056	108757.068314694	121219.526852372	138837.525625125	120493.593029323	108576.875936056	128078.887794803	127991.117150044
4.502_221.0818876	96231.3972047142	668270.289507987	611594.265482368	688794.136732033	108270.732916609	1212224.07453292	116484.003770002	100069.978179414	146275.026044238	113571.43292028	115216.086036612	123621.151553748	84717.5010247187	84050.389624461	125525.4333	98625.2700638253	101043.509583175	100700.201796239	91465.9915694875	85706.9535372074	98287.8790881274	129512.138944953	82787.8916686048	99973.9671244136	156965.330797593	87210.4719068065	90781.9434458472	89769.4898167463	99316.5431687393	84761.7212961748	97387.1922878774	125953.214560083	83829.6446576498	82799.855457545	88314.7052876423	97827.9221083526	110647.8778	85342.24744	89270.241631403	82017.3296816819	94278.0922045926	98293.5638341648	99480.4522597445	121334.007600342	81674.5923808473	78955.945399153	111950.043555699	109096.80641165	94937.3325136962
4.509_622.7558031	1142192.323	3037913.15309096	3004492.00485043	3472722.90366265	1147468.54793163	921897.4026	986872.16692936	443472.58489680197	804555.049472719	1195950.1251412	1016203.93585341	921402.929438946	724153.170802643	700443.330141491	705185.23448258	797467.762458853	926590.977667005	1029519.27838282	498534.192232787	961364.064309177	1032978.26885083	897197.895433262	637440.482879161	1207369.97093176	1338228.70567641	811015.954827823	1263429.9543975	808091.626371063	657206.59697246	1053799.62780656	792410.275533982	375051.077703246	854299.21291363	870795.755032632	783643.214241441	606878.88528674	393778.469262288	627673.129721087	627215.513164819	846369.999249062	953727.201453988	878668.863294878	935109.531486911	581597.368766387	901429.670131152	579754.807856861	404191.766694479	458163.16053726	832409.201475399
4.509_642.7367449	1220090.65637986	2294224.1242697	2136089.51277188	2554156.79313012	983378.309829509	1002098.12982168	1008519.05227147	595794.923345513	398303.310728233	873843.722441318	957606.704839635	697919.882721837	751332.195350847	863979.275004032	427473.432945861	784312.310825819	708818.331042824	964570.909551466	11293939.5917431	693556.404330765	631065.025058657	677691.697281219	644370.387968737	1170568.98510058	934467.158061232	859769.635577656	1103409.73509236	761494.610117622	529197.398407147	717873.098114282	885124.829082728	505685.950108548	696153.607043202	1033710.27817609	975482.373335614	578346.55619395	419053.031401193	682051.864059713	470590.758218081	457785.565592462	845342.124840376	866748.38010857	690100.909124414	766136.17144279	549127.541858562	420333.876694302	612961.663006515	599712.20439887	700593.161549038
4.509_645.2103560	544908.633656333	1139182.82445155	1236116.93323881	1460618.43768983	339472.136097871	229777.873549049	395924.489899257	305436.098451884	291852.881393283	344232.886777325	291605.328932185	337523.014505007	302590.589876936	307628.339278045	164896.451405169	255230.637298943	228371.219911227	381310.456419672	8131120.16018991	223134.337135715	282461.481624146	280081.641793626	304079.797596435	393854.562175209	332065.548705223	286712.416380536	7782284.18568565	6314892.48600872	223300.096493579	335974.946687519	334264.24655046	252436.698215457	294502.15831114	299144.883058898	306702.929690055	354756.240672338	246004.142528332	213696.868381094	274996.608602449	262923.670784951	284333.635884982	109284.162565211	304833.302546319	299998.887375568	300889.313392333	217971.37191737	323505.30265936	331763.156525757	276873.708548841
4.509_657.7006980	1120492.49701809	2900304.44638797	3125285.6242277	3906161.62445349	720160.126162321	668748.364212365	635301.965699988	694213.744384643	815359.471604939	1007967.97764811	773954.070403717	1109386.70962979	964511.177066449	1093110.0523906	698895.183280086	809024.921947044	917391.80937538	794410.817355947	667822.159653432	1024585.96494674	1054329.06080374	1113670.99170468	616668.139716725	1058941.67426719	1215071.7240567	970527.015934851	1094564.14202073	705268.10068011	590942.761071099	1171790.24433115	965147.19818722	508978.066875964	735027.68274264	777348.674339997	838065.480181013	674643.257264342	607870.819545109	681005.165128574	827476.758594324	757725.60675775	968109.280444538	796155.054545888	738187.332310766	827112.138628286	929666.697300797	604504.337935273	832595.118875163	572241.526198574	893104.858698726
4.510_658.7028644	579059.62742404	1230175.62450634	1253673.21333525	1434858.35870752	394593.073448793	342513.887734495	311980.972662939	300797.296923964	317858.260574893	304407.600390736	399853.446882681	3689253.61147008	295913.952147067	294378.618734783	206742.40077141	303909.370724148	811134.674585944	384209.929604193	8296587.02606033	213685.768820845	344962.304358138	284880.980271817	300747.836139519	409773.623967209	303300.045536898	300442.191570854	347472.012426433	320915.38015501	308809.717694809	304762.09538757	237050.250521123	249507.244944359	297227.392422294	302368.982300312	301285.204004837	368377.546336055	327189.173034323	376083.885201517	235107.863816771	223397.240818097	268391.227759248	262874.734442589	200561.937768478	318310.226376652	292950.013991948	302736.776892781	267038.815646568	257982.410839095	329660.367404426
4.512_453.2963160	836084.245351048	4509448.00045388	4503449.8801601	5942677.45225327	401407.543824942	4289395.54431482	538719.167978322	1082686.25550426	17118442.8052812	1015897.27146039	802072.859981302	1208489.33601716	1380013.76138187	1089748.89390781	31844514.5967704	2013330.33543931	1469081.21492752	1237957.791	1418936.45299146	22407281.9804608	943756.883153271	2988799.1612273	758273.031038295	436875.719853055	967868.810739182	1148770.67536447	19138428.8394256	1133228.65027792	1447844.34820466	578275.438948631	908560.028761399	1108372.7715609	603776.513092701	1132741.43485272	1042388.11328848	952470.012177878	650580.637845989	1324679.73962336	2724823.75450732	1269198.34432738	1177702.91981037	1156706.46993039	630308.972169263	491903.117149666	995149.339990128	1274402.2040164	2058217.81186402	948581.57407734	1292500.46532231
4.516_484.6472435	348367.749131585	2304229.81620414	2783313.02143551	3485076.78465181	342408.468390001	334255.698326482	291112.374565798	302557.110793745	384480.26356459	360599.198487949	323887.324731837	367171.855526627	289758.520404091	386104.962250494	386125.610998399	416645.424594022	324818.226425209	387776.533611287	231962.382068527	295564.915291606	317928.853560876	305565.453951985	243531.816688478	520511.464890081	286711.993667552	422082.220621087	373674.606503422	373162.18034584	675900.363347398	269925.990264783	323810.935400496	343181.249972609	332441.677633755	260924.578392183	531549.333968566	307450.134092088	380790.558679265	275670.647550373	323030.00681114	330516.849023082	297920.752186906	364228.796603047	302981.183975059	426227.39827044	363313.490730513	243022.15019728	301026.901821678	181034.591320175	282897.758185262
4.519_829.0233649	93734.4396943585	666860.973557183	443046.65058253	684799.32136868	85206.9440899456	103652.633143031	104973.272430581	86402.2220297017	71364.82548	100456.82278446	93580.9958069359	83443.4488191104	76241.1855175751	81519.0899374378	103536.537325491	78739.4234220142	60990.0378784173	130928.339431996	95700.4518901198	88926.9330635048	133482.138314596	63650.5527735091	86671.5457032599	93093.3157698148	83965.8887421875	80207.3832418602	116000.128530243	126733.814629434	65017.5075835404	92678.8139322606	75932.8511396843	123557.561196666	70889.3591984326	65070.7304104236	82226.720293314	79007.9428803011	98814.4381906958	83668.5971730006	75361.5204578505	65547.7490534162	91133.8218029524	110757.681360215	73993.4970406382	114595.937899786	92894.0116483244	93973.7815703211	133830.725787047	82936.904166586	89964.7989862295
4.520_711.7755924	266315.390241805	1127675.47902325	1088539.50925241	1183938.74645754	184458.014811494	179847.032369057	310545.323342643	242282.932517576	176823.01983124	252706.511894699	173184.728502857	341077.822960609	207079.076927562	249891.012553315	18135173.6499505	304809.614784856	156544.302737081	606241.931006348	281484.50982564	212619.294115151	204337.900247086	203686.826753023	184077.011656902	236289.634333695	418535.064335408	230603.092287434	541880.369456483	367559.048807793	360312.254964169	252970.837977582	198394.16144799	257666.521571273	274788.848897474	468463.417434654	204535.619551552	146808.358064638	181506.395222483	294897.790518013	175284.88357577	315955.399599596	297377.681293674	454696.230937056	200986.030999386	199515.630935262	222590.572231301	208581.545803748	178780.874474431	282333.654681647	321021.440888552
4.522_557.9856124	23217.0760076646	445847.568878239	523663.198954368	553052.965805354	18541.1424259001	19397.676525092	24700.695745006	16671.623116746	15862.0495029833	17127.4011980223	18822.8879668528	18936.3464771254	16429.6944156711	18891.4910969863	15069.2348497514	16278.2321138735	14689.9281288132	14674.8349481329	18310.9826284234	14236.3486117256	11589.2341123105	14738.69804	16365.1057300815	21914.6709664801	18105.9146412221	17898.829374373	17656.3929363221	21603.5646371363	16538.7876363683	16175.9017351317	18674.9769879239	15724.4804098502	15442.1053450872	15802.8428290724	14804.936907601	18863.6843647393	18119.1450718484	13465.3379819902	15572.6277148798	16343.7488535653	17998.0778188706	21253.6543490138	16938.6413224682	14999.4940886948	15911.6538765671	21467.5778904047	19979.2590458608	19564.0832587025	19924.3739433306
4.523_727.9717883	651916.06350148	2403464.23312588	2328146.4206428	3057175.41713335	516828.750564074	461207.952052619	431169.525354744	687792.37426901	693747.997603583	677423.232804368	662235.674422359	561612.601833887	391806.889072217	560910.916811786	437178.792570817	744689.201620281	413883.720646612	550908.542731218	436122.284774544	482097.266479862	551217.82179345	392665.514067663	308397.237531854	514898.467018096	505636.918012676	434952.308845613	653446.899486778	516977.752003989	464690.098396134	478700.747017813	526570.216	481501.255697755	364208.614663257	618125.007534339	398346.993469175	274946.454635977	410509.619201919	540064.83479051	465775.538546346	363406.29193605	557375.637525219	568574.916128264	481915.189532884	470971.025378478	410435.396596948	414395.625936392	1233393.49865736	494209.463693196	448481.755903229
4.528_306.2636652	213200.804633724	904310.420523765	4151464.60726578	1244434.47888237	166232.127870206	225071.596633381	223935.174224939	412823.364520689	4951764.61889688	868516.829371586	211285.075965737	449257.356343624	308694.73304228	433510.644518667	650095.819297055	351535.381223565	192164.251112029	246584.769725529	292405.637058667	197136.757825676	274417.663992688	167615.302593419	193663.331995226	1148450.50526484	149550.278995239	165909.676630283	2095520.08339647	683787.07490008	130578.452214594	248036.899176088	270651.220024096	174619.436600321	211949.620264388	241835.127011372	179555.74534515	236594.895036167	212500.887719285	170386.205420337	154233.609213817	144513.536193232	239352.314229268	1467378.55884721	233527.899802748	759011.059309147	331832.990999981	374220.178856275	247077.358043272	243634.2856	128431.072250761
4.530_541.0175446	566411.013281771	2181289.051	2378068.01267624	3089365.25694109	419167.295436037	367486.078696203	543169.062961615	367202.195272048	307740.013964523	557359.993162456	454947.246665861	583199.679293929	340402.357994172	343734.987051272	270577.151458289	476989.432381653	409720.439155909	548986.945878862	304064.83102068	382515.750718678	617160.510731431	355887.059657866	266625.24929688	450407.569334287	552310.973143295	430361.93149833	613093.665079904	434610.67571453	340072.471380695	383723.812779969	388129.161645487	392424.482953238	311955.059617359	343939.863756186	430356.602403826	284581.210509725	258877.148532876	484589.423168281	297325.489560633	440059.950087153	484221.794528002	555654.648244458	372320.705397722	238079.174419055	336100.794247591	278073.282337211	325676.443418653	269804.555906587	431696.502837909
4.540_186.1181967	58680.5645504603	840457.688534613	214226.266902765	426082.890995035	20743.2190976363	45783.8383681767	73837.5580851682	92468.7728542017	60441.1722856595	22255.669606324	57096.1829078976	50123.3389942966	39373.5070644297	52373.9757990731	43701.628334207	45155.7854529887	81434.880929748	30623.0795067068	51042.5015724429	48569.2370175656	98619.932738343	47490.1622204527	54580.2033768003	59188.6613329266	64250.4050965583	33506.1804968017	451102.263365098	68935.8099542904	53240.6674235438	34493.7966073585	62307.2788605468	58815.5019135439	102588.97414472	93653.8833	54214.1586913672	73664.6969197201	35352.9658994431	66623.3906287449	85412.4054903776	54087.8800247783	35545.3589883028	75943.5786735678	36935.6015149299	51044.5087221543	39677.8112856899	53083.4239919984	74031.4854738444	44920.3835028358	53470.6386770798
4.540_591.3179298	620177.971690645	548271.568436576	927557.676412786	1046456.53440023	1158378.91704829	1258044.37167775	7067390.74468759	1899734.18060996	353291.16121182	149476.557363343	867112.852134708	5035362.39306364	10324150.4809262	217785.049113106	37016122.6242923	647952.73036176	1103760.41046117	729410.327188548	320322.757881513	335599.306009679	773923.196916502	423030.593586595	176957.171871703	1993720.03244199	5061184.61415291	605337.951508714	794900.097847828	718086.308578813	617635.279788621	657635.854980917	216633.031985311	1308582.62356336	2358580.58986331	271625.074720288	1233970.81430171	423734.146475007	971756.746535584	488611.758875471	2217141.62866965	438395.867314271	311668.512679355	649443.626815668	335200.31798349	442862.486028277	91383.709328638	687869.136026572	1852090.61872724	177834.690840802	497748.871857233
4.540_881.0763622	44308.9001391724	183796.481893403	217611.936534934	162541.756271825	38670.8621474903	58918.4260998188	50747.9461871659	37894.909519985304	34661.3317226488	42562.4888153016	41958.9058477727	46780.5717929284	40355.1415499454	37232.3683083569	32344.5775958314	35832.3159499486	33402.7443131978	47708.8934285696	35011.142601331	35506.6040079546	42986.7366897291	36751.7450749232	35554.1517478608	49745.7659055438	41590.6685084201	34009.6770524063	59222.2771008536	58517.0271807121	36630.7514969919	41117.6565820998	48503.464106652	42748.0195200766	35871.0495577499	35875.3169100841	46353.3556377522	30518.521104148	40424.3319136981	36301.1542739738	28857.2129077498	35124.1132422541	44371.9038861123	56517.0068782359	37133.52118	33524.1911296678	31529.9778428419	42634.0986864689	44242.3888282359	46582.9477814317	52100.3595975277
4.542_866.0554281	539957.962899982	2590341.14549991	2337049.0107823	2947219.17489925	481409.497539438	2374066.57298654	520226.344478087	712169.810665712	4012893.89352663	579582.088161811	451092.059809607	578589.047204243	486986.014154526	433851.411122703	648367.414343952	523371.159418717	527072.393177294	677236.774685722	448426.727844037	3473680.06385908	456737.308781498	486727.223058974	300538.627125881	548650.721665134	595748.190354201	432577.320708605	686363.636331329	489639.566423616	342769.083386013	528688.813432078	456407.117724509	490424.132065889	455600.377232879	388383.071611642	485897.277489737	235864.393734614	361984.525788693	432992.672908341	363765.023626579	429633.926401418	498119.314999571	500250.8954	450313.922066572	640793.368202309	406181.072860725	456872.085702259	959841.397246983	334898.654474318	500160.568320003
4.545_180.1030672	275709.690418426	298253.472466743	299180.178908106	282385.294276634	220712.367448398	259933.562560084	191104.853381796	164731.27168019	205918.726668682	208932.854027056	262119.626380063	187057.950272977	158984.585656333	269400.153960181	877174.647438713	283318.934630057	196677.199993419	187878.244129575	682958.487107737	168286.336288076	248523.564273754	148909.629769949	133273.918530609	354477.59183682	201071.166933056	332439.735968899	94935.398137664	229901.318988509	401382.424158633	239197.054275692	344419.993504818	158283.51417551	279105.93550041	187397.171119056	315963.585074095	206686.908945466	378389.141358452	460388.28582634	460262.613211369	199265.444629737	167609.397012972	300609.564231469	386985.311150448	532809.200462263	284937.183460427	390802.763920412	344484.470748823	129991.280242083	195550.687512198
4.546_882.0786633	188105.4333	232160.387698523	359223.128068064	493595.817011656	213072.966375066	219782.311308115	193904.729955669	167442.987422622	160126.38298155	201990.446883629	198082.013773034	150274.21739781	139688.322225307	137451.368981779	152389.558569931	182226.976296699	171458.691872546	181113.969400884	148892.403351255	174643.8553	244480.587867631	166022.927519291	162285.565263045	183748.614616144	198371.619632565	136654.174558153	195892.519537373	181522.90186357	132550.508331781	125442.968565716	134296.241973283	175606.945471531	158362.873626969	172913.95624745	167275.843096719	128064.14479953	171566.56550766	109471.965295405	129332.182881882	159096.115016236	171160.93508833	200815.537528211	149440.061025089	149983.109941815	118879.562084347	123980.033957035	188676.074871112	115218.449560029	160663.37118195
4.549_783.0042647	21108.0017365957	647431.757010668	603591.273177568	795844.93653759	17088.0224907862	32751.5863461014	28212.4632480739	23971.7390043339	16595.8119977219	22273.443268111	24439.4742899727	28229.6483723629	15668.5222178939	17406.7565908246	16491.3624605176	20999.2357459044	21029.1443978991	21874.7678013695	19269.7346415103	15117.5629354217	28515.8783568554	21556.9690636284	18366.8317889266	23736.0310808781	18082.2992540166	23281.2329008582	24404.1408376317	26896.854461752	24645.8635534493	18285.7871108179	19775.669079799	22582.0016114773	21863.5812672135	21202.718367895	26476.809124044	19647.7492500106	17025.4685121914	20556.1918037792	19568.1692584851	16571.1102357485	21960.7170828177	35256.9711522498	13270.4155648558	19195.739139881	19272.0545007953	23620.0328672195	23750.9884077667	17481.4713754741	27354.3014314545
4.550_175.1330802	182111.760909924	803407.848837405	814326.765439146	957621.98352996	172526.306273068	1743720.77708989	134439.019659857	123535.433049563	139274.797051882	133772.796691981	158776.320784127	179564.890591125	2098152.35556966	98754.0026869197	8902017.50706061	123089.351407617	171287.747645484	2081604.36819759	137877.748944639	98174.0211139284	103918.592115628	137601.504646484	149238.054282058	114505.601919308	115935.583760803	164041.462115385	4621491.72799895	5545466.48779905	141066.150261385	133105.344835448	720569.031555344	91837.4182120532	154071.490996295	117754.38298687	156671.846475358	207401.71933952	123636.451734405	56408.6293349687	105737.647057379	125530.833251151	145699.209762803	167485.949628242	212453.079737445	108770.574309005	153789.053673493	121430.363716485	111177.700032949	145580.588835167	132750.787322979
4.550_212.0973963	285982.799181408	854565.637717151	800028.45044573	933541.007777325	294383.237818031	293342.997865504	295256.524976178	552614.056896125	253166.933017048	256586.495981657	419757.003853708	321209.435416352	349813.127436524	352814.907980178	14404954.646067	333165.155170572	597735.848563291	376146.836950378	386499.599518221	313820.686329961	440912.059736104	434497.853281729	406645.722238687	305092.460483076	368085.86454427	391345.368998015	240774.582001445	463407.852599422	443979.0669	328096.397179651	5812731.77758471	619598.474053677	341715.528285549	299126.250023638	459690.812470897	318074.71476412	284748.89360637	302288.294360545	286671.607139163	339574.927634575	267292.952698065	231562.013619256	251859.147246388	357672.212017089	369849.125366583	289334.748972693	312666.494159907	413055.20976583	368876.636640999
4.550_595.6769809	182215.017837602	655715.238834314	1272758.63126199	978260.48391394	84558.7703071257	110843.424777635	151351.324277507	69291.547031714	74307.6321887604	136709.895770665	116421.072342301	134047.855982036	76546.1969231302	126680.499405456	66380.6336655709	121368.188963889	100491.571473911	108625.353590073	62070.1540842255	84392.6154709515	55529.439969563	102090.559438734	75927.8536483923	159476.580944922	129803.585472997	117371.272434686	142203.558531712	86411.7434379364	63843.8729992027	102594.099273923	139467.19656842	60058.3392910426	104417.732690038	88616.1145254043	142070.112199653	82006.9231387915	75667.0718683024	92686.8121075436	96952.0213460753	116600.747328643	133620.745008281	126409.950671217	96582.9297948854	51568.9524470565	122900.627111871	58926.0461020091	106537.165825589	88881.6524039217	111363.011486715
4.551_445.2445924	120591.525610743	1107272.67294736	649420.333397642	450204.359082604	171010.780870816	165878.261598043	138792.888584826	204426.308733359	3586624.80070309	119273.937048252	114895.411552913	122063.012488972	272782.54143649	75278.3000279143	122128.900829655	141888.86131946	167766.699866136	111003.783004896	178875.325772172	111303.23793706	144354.517271059	113539.886570307	141957.765348671	141173.826940848	115334.016934947	116850.608857148	297785.52257079	125280.894492965	135066.157614079	195088.251343523	3264590.85068906	108645.376923495	112406.512277261	152630.199899318	76444.3028605204	163432.590618222	118997.703539902	113798.361537636	112118.789750438	136055.953901636	127812.987105865	109923.762556618	135723.716732278	137655.163658741	187633.775095432	110084.589286267	232674.08190994	159730.147250182	141068.52478376
4.559_596.6786640	64992.555231622	205527.573952598	293997.145355015	245553.614501756	38808.3253418231	56377.2713882677	66112.9618307637	55766.5909363579	37633.7311989597	42701.7425438901	54694.6182637484	57865.6043429662	44867.5171901122	55552.6960207394	313294.254905418	53649.2620206576	44401.9413763542	58885.1295026144	40049.9815774864	55817.004059571	39618.717963976596	39333.9896028522	704616.715449877	70951.9956297166	43259.5064735797	89960.630564164	56733.6684378432	53079.5270029286	48038.5340061921	38814.5994650519	77476.3037551998	54325.915517638	38673.1545935669	47611.4641677154	48678.8400665564	68753.7826476359	44552.3496239351	35967.1383072649	27104.3649120109	37276.5397980319	48841.3921552047	95421.7784519947	78006.9293703382	31257.442290923	72979.0903402579	44051.1787482809	55071.5189055104	55004.0718192279	64259.0618683769
4.560_928.0982056	91419.1572415127	782064.659107973	795367.447643418	882120.819510387	65975.094820441	75686.0949177842	82045.035061352	84548.5613516224	47025.8212359962	92699.4072434009	91459.4002593943	69998.7474887772	83614.8216698186	80043.9657344704	63798.1450727112	90214.3133696465	80376.4362313625	86703.4112025481	78091.265221005	79744.2568497155	152230.275081474	104654.777279111	73701.4286698546	96864.2643253519	81814.7400367845	166810.206675124	95107.3203666596	112090.66826638	89807.6346997173	77874.3075031338	87592.4355476034	77807.3816390304	83959.9852538853	88543.0906870839	93904.5574544269	68589.3299505494	90485.1590705623	68103.3664524921	84030.1753448655	87127.5349684587	80922.7368770399	71264.0949153507	53640.9909921564	61135.1337830116	77426.8675889064	97550.653874008	75331.322055727	99827.7577223743	95984.7825869628
4.560_939.0921925	62524.7736852784	345938.618195037	232137.815740928	434900.355366919	59323.8873908431	87971.8308699646	88886.3099835787	88048.6274133821	60025.9154866316	73354.0070094314	77056.5551649666	60222.2012477939	68751.2031310592	60481.9904918212	65127.8057414246	69926.7352792451	62577.2418247667	52025.1626824799	81054.7576206661	41618.8970180653	74817.7871364518	52599.9392363172	619782.077788336	55915.7318806059	46876.9809030725	51972.8208794395	85033.3546269996	87033.5796958808	61110.4215496286	46046.6139712626	55231.3224930116	97455.8715896389	67362.3014942249	58994.2182972555	49338.221000423	62430.2403858064	47601.9027653472	46845.7577731983	50678.4766596022	58865.5607370119	55648.7971642204	71231.3136970164	54478.1274699347	83606.1900457985	50297.8660578799	56718.5989488359	97581.1149542671	63134.4343767674	78633.0453945559
4.560_940.0932801	91079.7800075585	386108.430899494	435183.446526349	592374.852829013	98384.6962851968	96566.9982306104	98469.3260277775	109164.462126549	129666.030503419	82233.0590750764	80425.1916657454	100168.785531558	91645.0468870963	85641.7170082455	49955.5598187487	85652.4023617775	99605.9470351043	117021.684319914	64559.1588460864	76863.5463867372	68511.6837293522	87467.4589855544	63693.0602838453	87365.0484235606	76694.6055210918	81775.6232834675	97423.614216218	91999.4473116158	86808.39201	58658.1589068924	58633.371926895	72010.9639703919	103506.483129665	91607.2295902197	75200.4218517922	73433.8360032982	82179.1177542963	66615.6685990079	54459.4817267546	76703.4850417019	71278.3227020402	90525.5537021622	88158.3746154146	97649.9139696635	79209.4791986794	84199.9838934438	72027.6049649414	97484.9206664505	120497.093418937
4.561_921.0892643	18910.5437058452	747440.386563874	717108.94176488	958022.667244485	17242.8866622229	19337.7314216829	23321.5268664348	16580.7750709674	15878.0028985841	20675.0838428138	20742.2120007132	23834.01879	20911.1265081056	16307.0394509843	16046.0393016702	25042.5520115259	20232.8628010141	24787.451519882	22054.1689935573	20366.8993760901	21291.9554634414	23102.3482123306	209879.944408885	19610.1292019067	15929.8489219015	20581.9304735166	20074.2630399959	20465.1518497538	21370.2035244908	17087.0074603194	17508.603691982	17048.4727516105	19018.2520016628	20391.2001716197	14889.437919878501	18977.9759676167	16944.4334298809	15515.0159634571	13778.7635688632	17469.2043123692	18917.1845867628	35896.769302623	20811.7087788014	18081.9813840615	18273.2758035797	21572.3913480603	21482.4219512753	21410.1957656061	21517.3726588924
4.561_929.1013633	112509.749437393	769891.055902477	669281.289469959	856241.235731042	149889.056329657	81678.6706220448	94444.5606059161	123490.851587815	100503.801770493	71578.9851198911	108837.426109352	68477.8014831258	101028.42551903	96328.5044804317	147162.134579097	89526.6354121506	169832.471661216	148802.576260796	86013.8304184084	147829.571738608	201652.46057748	75268.1530251432	98916.8470577567	109529.314301522	81618.6934209275	108744.892638395	99792.4348584585	103656.320004541	81672.3800065336	74759.3988560835	99965.893781282	234591.705491956	79514.9453859266	107924.36778703	94203.9534310867	156746.180990378	107133.59647532	61230.158913792	136245.144698674	93752.6534872316	62079.7601794952	40567.1228506804	143592.296172996	109479.276305512	74736.2300162934	89928.5766925973	86079.1079688758	73328.1468626991	385933.157193512
4.561_936.6114740	79610.6211508648	244126.683383156	280212.42908964	251504.167506985	45011.4078007647	65792.5962055791	64243.5893256365	62267.7500468388	42595.5390018772	62072.8182841178	84392.7591868502	61384.5355311232	47258.8089195037	62468.2888319474	293807.417972543	57447.9319639284	58457.0933943717	96200.1087044292	65591.6884798181	51254.3850801195	61585.5824966405	50804.6459130527	41650.9263267064	74015.7017015315	55466.4161625152	53824.0432695782	81763.4147851216	118326.216631447	41917.9339865635	43144.1799870631	55053.5117827412	180705.240852964	50950.4490577876	50251.3056761992	84061.7168398293	40350.3544407278	61525.4031645793	62608.9359524949	50433.588650162	52040.7951769964	60774.8358142172	107776.615845864	59424.0953342263	65496.5530831713	43944.9320546925	46679.6343094602	71072.0708886836	65467.4199878902	88340.0638016511
4.562_188.0706889	1978044.51510074	6214904.5245124	7381883.46954541	6575205.88473755	2149299.40323461	2583424.61432479	3151494.10198934	3425812.89390428	2054187.7918298	3474545.53632266	2199043.78296415	1903181.93810595	4388548.29756984	1954671.51064699	2094258.02609367	2482981.8751107	1571799.37248168	2059638.08474086	1717542.94715924	1596373.51304868	2213176.56709702	2218809.88087528	1972852.77920255	4870606.15257963	2002108.44516636	2381840.84724426	2061012.78041012	2693261.71259657	2033020.84000939	1665024.25758811	2584223.56104342	1692664.93961848	1475308.67678485	1332409.72195054	2991425.53490854	2377680.82183304	1842659.54134374	2092210.70604001	2133872.40679731	2248774.75658226	2239803.26141135	257089.470645772	2320543.66319019	2711140.7690303	1905394.18278419	2093133.13511957	2301688.91689095	2446660.1342622	1282041.22959357
4.570_626.0399541	17225.9905155857	474616.849639863	507856.64905026	601155.761213209	14751.0200375067	14896.00648	17950.4258968477	14273.1376476587	16553.5234954762	16799.4021390843	15732.6677864793	20508.4383329019	13994.8275703072	16070.3348070881	13017.3493308747	16458.746538529598	13806.0778416076	15386.1116271688	13384.2460157512	15052.9673676544	17575.2382332415	14662.5818999014	14498.1955693754	18581.2194382278	14967.1928786674	16923.3804515057	18370.1831280923	17068.8869255982	13134.6144053315	13245.0929296725	35212.1875340824	19181.0182617105	13938.9171448146	12347.3996273729	13606.6990007644	14847.308636763	16721.1322344224	8781.7285010481	17452.0565580173	16546.7020554664	14001.0711542629	27853.6223779786	15723.0958778286	14879.7129224643	15000.0496639906	18150.8098170138	19033.1094046106	17550.383765174	15481.6654999993
4.570_943.0710103	69748.4061442137	370039.052139113	427054.596119523	543850.425149278	56743.300661203	66200.1265839701	92377.7364155265	68646.4292892652	73383.6076236681	142749.194645459	85243.100043905	98842.6263022311	70480.7453562947	66683.5695831697	67072.0706401887	88691.8282911105	71895.827864195	81064.4899734776	75331.3463050571	86274.7076186598	115865.321463402	87311.3613362762	120302.6422	86215.7598894945	64651.1658719202	72405.0845585366	78175.3176372807	88777.5273385403	72183.5295479534	52485.9463874984	163882.548500533	99204.4786074162	86041.7488800909	77629.114648082	71239.0335147483	76341.6520888592	89537.4393759843	88718.2477835796	60578.2284063364	74593.0824063273	82996.7361973847	159091.109080562	84696.7269595625	71805.7594574006	82704.795215068	77637.9838311826	67122.114353313	80824.5284471534	87535.6970414606
4.574_622.0552947	36024.6782737651	293864.766638252	334929.349395481	321704.065962698	80666.5017611099	40996.3014981794	40258.4383143786	44790.392040169	42201.8173573696	59677.6661167905	52958.3475583287	51045.33639	59177.2803426551	44737.4571041615	51070.1412218838	71356.2201522576	71740.9420726971	79245.2442807268	49972.6487300804	36181.1401900567	83750.0207273704	55620.6022153716	48737.532147861	54195.5794581858	37254.7857566425	58341.7731990061	48516.9518218485	39727.6907183208	85474.9204589421	35781.4860716282	31717.9365469121	138795.488397959	47046.1671794731	47673.0242535421	46544.0076611916	53392.5865200825	64685.9130771122	45179.7331278635	36656.346684426	44203.4045786157	52097.2862215461	46837.320828283	58435.6542847338	44923.3077471233	53146.2289818942	69682.3988428978	64528.7547531218	58711.0449177015	44525.7519049057
4.576_628.7142883	160428.950342388	366389.879465598	275738.723626471	266700.115751092	100023.35550825	651263.140482937	65877.629597256	118025.453385373	60318.1655224125	102024.43750087	161547.371271792	125823.338381132	124590.307200906	118948.865435078	7010784.31753257	102040.569341657	480730.238727977	92391.2889867331	95482.5041429889	8590673.67107762	179736.745846996	169393.44252849	101614.69448224	168008.860142312	104202.129078366	124398.807854751	107027.821255356	155985.551122363	73329.7108999983	87269.5883292916	3952247.75374545	193260.154705924	113697.368680561	89706.825117742	129684.744115032	96107.0848	144376.584482756	51397.1404035685	122772.395147507	150746.451037137	155175.986192956	154881.008149097	120007.45763051	79576.410106973	143077.40500542	129192.718443733	100248.346300342	51835.6322964212	123329.748974742
4.580_559.6959073	313809.88594866	3869607.96160171	2830009.21858646	3435393.13499416	374374.073501797	1763731.73784722	330332.794217186	1125458.59159286	5534796.83756938	462659.480092107	852865.631723438	467989.079003486	368239.178403869	873548.520286988	483526.881484888	1077174.27532509	475136.566962531	751245.365400639	525618.880762595	11325438.0229537	591132.897671545	1522275.87221643	197106.481902398	398045.276608655	412725.039920182	439383.31654781	628910.365533467	720484.758561514	544583.810440045	350467.468818861	350324.118854315	990195.885851382	424151.429987959	621766.152204483	333347.748430518	187223.53317439	586092.615827602	537981.224655011	197294.479219276	465478.980654407	487454.575192625	421736.802091272	515114.174126894	627291.688174503	460633.322815495	578730.663524817	1019193.42160734	674258.762344562	548513.921534782
4.581_686.7639546	15119.1355754867	577005.19430337	565356.008703726	641943.67319275	13422.8168757164	13091.2226864711	13377.1390292053	13262.9231761801	16053.6337773199	12901.5674615685	15509.6734227785	14768.2210365209	15893.1806774287	17953.3184275072	13076.4326419873	14622.2808009814	13744.027010874	16377.3015892731	14052.7086222157	12644.6847070256	14467.9544406607	11220.3575563486	206674.896015973	12199.0216269398	8120.24192365855	14915.7928221748	16835.3932620671	15233.5793158616	11921.0987974102	13462.8559803704	39957.1684610852	48370.5729460035	11752.0253595167	11425.0064528712	12806.0378425095	17251.7703839676	11409.7393465604	12753.9723293303	11226.2879987713	15227.1578943721	16784.0959046377	22034.7684032829	13655.9540470608	13380.981725218	11421.0324054181	14138.9407576337	16755.3227406898	21213.5401963538	16952.0068451715
4.581_976.6237573	50949.3423069068	822884.980597178	911083.386291906	1260997.35285573	60695.6741820175	34148.211807542	43121.0210658673	37760.7445144213	33973.2662506225	34671.098454818	42243.1477029526	44431.9690456736	36512.1604005496	35784.8932091256	37513.2827302197	35001.1721966727	37313.395523074	38099.6929587412	34372.1828930308	36973.4255666967	33795.074238821	35242.7353278575	43638.3318986191	39198.95294	42457.3281757545	40950.8877205098	33170.9633463126	37379.6163812894	37063.0191031377	41252.3603366568	33514.6158419053	34141.4124704381	35226.6041791033	38826.962301956	31413.1504977846	43135.2908868519	38522.8153106843	28042.0916238651	36090.5989612326	39339.2706484344	37540.0430891433	46803.4402587941	37924.6668652074	34196.7797612052	41852.8356615267	50091.322673293	34193.8288794549	43581.5499308368	40170.7979928066
4.581_984.1345825	126472.985094503	743010.379652543	762073.38316651	931178.598901939	72080.1091420695	89783.6912540192	86465.0154116711	64887.7020813445	67986.6612899667	45509.8995030231	110677.663294222	63515.8123166858	71846.2192914764	87195.3750954642	103757.756750401	85086.0220592363	49734.8340155813	88348.9054257959	76080.9193190303	58622.878659738	191670.037498649	73736.1001744728	94608.3334664504	85337.870488993	87869.2868836557	63589.5480600337	119920.578374396	85319.070171473	65929.6293685624	69514.4871589919	70532.1982631398	222786.55053329	45673.7749533252	58917.1577218474	84507.0397721009	50343.2557177621	75585.5523509406	78452.3728704515	73368.9855044797	82288.7391966801	70628.2951519769	96105.2351183209	43515.0584670871	59446.7200198243	66298.8731461605	87879.3384153206	59441.718140018	110358.384304462	107268.283448044
4.585_992.1461959	167184.429364398	484569.247397489	375968.318530188	271616.170251338	161812.397794502	174064.752336279	218412.946193667	202894.654584644	131555.243214938	256718.126709744	163649.376367811	188731.445313115	209578.93163513	165548.591151969	168686.940849232	325891.291902014	185905.012169263	232386.457196485	226148.114053032	265741.488405692	335978.884977309	252687.352107709	160483.429257345	175879.145281134	196625.602408526	171056.936273539	239984.283499319	265825.04099537	303231.79787899	200345.111114374	173167.834446322	197345.299956333	213205.245151226	182057.865919518	165902.109763646	165524.511167877	273697.285212605	236391.90574732	127730.286386009	307282.259411348	196915.52160289	198987.715969147	139299.760322256	143981.247830164	192131.793829963	115245.717073215	249307.124744554	195575.134484216	197430.863809736
4.587_998.1050426	81396.0733633571	867082.021552576	888470.99928457	1020776.05505179	40800.3647370356	3025363.66096109	37995.6466901326	52126.6796531453	58679.638175096	44767.4627824843	74496.3998968085	108850.961707047	52818.7119854288	155701.837787674	4759388.7986109	67631.7544762489	43294.3548489622	61969.0472035808	5553968.78901421	59628.6118135755	70709.746969707	249710.936581901	58991.3812793862	61048.825598399	55045.5553111231	80196.6597197925	4325094.80595703	85737.5555597538	52088.7747377447	59211.5667720207	1639233.38350902	106533.681208372	55576.1770825881	60260.4903073248	53166.0771232581	62621.6973654257	65096.6447342206	49264.9941841884	70203.5778415251	77511.4021734912	91155.1681484207	121380.786278504	92445.7955307988	53721.3773840131	55733.6620698778	60348.6688799201	55917.7312433681	45431.870911576	94066.6485184988
4.590_677.9400263	239114.060660855	1107063.53739096	1249754.73385286	1378270.63089774	169466.828313075	210375.635636216	253914.046721106	188653.423143802	141854.619319917	179798.756089793	212362.908695388	307194.521028415	190865.448588191	238127.144077499	182603.71123743	329277.685805537	176096.87358202	244412.877877028	256057.737439458	215420.951775566	347732.958174322	200203.508012614	194785.970833938	308752.118349608	250477.629840371	252698.984504429	276405.403865221	345888.383756328	174807.747745205	116402.367295766	238218.029372885	223155.156712457	122716.540218065	149530.079583463	226723.202823907	194604.866874492	165258.570056121	276298.516910206	182623.92726724	188518.728915772	226318.269679058	255581.9024	123134.988166805	172635.866289431	127319.024250686	161408.945949174	243329.822029666	237678.610952931	312169.209769662
4.591_203.1213653	1398623.88970483	5064350.93539513	5717585.32609891	5295640.248	1146117.95378968	1857391.65301404	2529486.84090486	4617914.98329805	1631005.11633281	1182779.10709882	4802991.02226234	1403566.98804764	1136317.13392126	1708405.68705133	2834900.79991212	1675177.82039052	3097897.33442047	700890.540505809	1397001.75848448	1013273.28891032	3082326.15739006	1028693.51062667	343512.765368869	2343643.55852024	1274703.56149469	636452.608829115	1515715.32426965	2398593.74941078	868459.571205646	1129807.15280678	1773995.18696875	2574430.81997478	1783101.65589558	3856907.65238178	887646.954669323	289808.955229149	1644573.49329443	1431708.83236706	1182292.62724336	853591.655620166	904360.01459512	3534713.62182587	1059111.12637935	2306154.68211736	897781.976323255	644550.252321296	2709318.26717289	429692.097401951	524490.463276247
4.591_213.0716101	299401.849048421	4372524.42633927	4469997.58644877	5386167.79645461	951628.328330677	331245.851051183	1868446.85557288	3785427.57209406	378980.383816249	3233300.45750729	2276876.70245214	589614.672497177	8295030.89641198	248358.753071564	1039451.08225487	265313.964511407	492885.541573648	1429801.33704493	1054592.80539494	11387004.8332963	1142713.59107745	1190542.50338173	135104.773869144	1717399.47251646	704573.999002576	743068.35961991	34142261.8380446	432759.067173455	1330495.27615708	798355.298968047	1519016.61172638	829862.718412525	1203124.81842694	707368.26231076	2168179.90766281	419703.729603885	1550008.68387643	177531.849397735	2222406.29423134	2862187.59881689	2680119.77900748	201722.315718997	303123.841462256	1014348.42681313	1264271.10786173	661355.927334978	368772.118409563	866915.630968016	310646.786686796
4.591_659.0779117	37140.6945494292	376401.528458319	285512.415102555	317138.000179397	35609.2401978604	43624.0007843536	62334.5407761342	45178.5925370762	34930.5530485826	40016.1338651132	38263.4940094971	59877.6778176926	43944.9253807816	34703.8197481902	35551.2636481427	45115.4959635275	48408.6200614414	52212.2853223291	45437.7328045201	43110.2273932629	63383.5197956508	51106.5013454009	38437.904320009	56457.805578191	36524.3261362343	48285.5498093343	34942.4473754359	44319.2853892265	52041.031653991	33598.540972276	40084.743666867	39699.8902281434	55082.6868334023	46730.3990966795	42920.9638116682	39570.4908451007	37975.4643953243	47527.4691410672	38822.8741869908	38893.3594649755	40895.7209554586	63977.7983650931	39280.6044353374	42698.6727613638	41584.3039260339	48876.1878599379	43592.7616393181	40096.2460290479	42783.7292711416
4.591_663.7313744	30716.1337219473	471833.498021665	448757.092937027	539665.565952492	23937.8796353893	23127.4163307787	30204.6163088543	25801.0065572685	24093.8794866853	32793.5837132177	33902.5274310721	32541.9100188604	26393.4875061745	25025.9058354691	25003.3134771651	32549.1352789257	28290.8445228259	31652.2308481176	27012.22396	22618.0450163286	37445.3457221878	27958.9628497652	24515.1603122019	31924.8663651606	31343.8928617025	26779.8895680154	34024.9866828457	29795.715886461	22354.4828304988	24703.5770177366	27658.187489188	28590.3222591023	32025.0460995859	26352.2279248143	25105.9656642907	24623.6425916629	39565.0775249966	21135.3196335008	30753.3835265682	27027.9740666867	28544.470105672	36557.6372018355	23371.3921118554	22340.6990226564	25393.6898679698	28016.2226015804	31790.6789632024	31809.4564696168	31144.5103317273
4.598_249.0731056	221790.147784302	468856.671140512	1097213.28061766	537091.073061466	110669.536667358	2153215.64229787	154204.940847431	236723.564720009	98376.3734193097	117689.47554701	237649.407990015	91450.8218181755	150354.568559947	71249.0205708452	280329.676699878	75374.8101506065	279800.924050578	97557.0303571241	194021.747717635	135820.041754411	594131.575867295	218005.178591955	262612.360887691	220109.74	187352.113732777	115326.241496508	1073559.17785621	612380.250236152	371391.106309205	168867.257750144	77186.6077308885	230792.628909449	107413.099830726	78043.3175483495	243988.331366202	180341.474395134	137467.76004421	511716.114333776	286380.740838837	150670.352296022	235535.063680249	117139.544132224	91343.7188733482	204102.786456373	129882.181804989	137320.229719696	134049.660516742	84629.5236362522	110199.468954654
4.600_300.2167878	1129763.05600558	581502.555398784	824833.325238299	259069.779924963	1703990.5354557	1561987.55561347	1065164.12930363	971840.718870524	888133.931567993	1815534.84859578	1798966.37235763	4163053.33824375	730149.039866358	2400657.01385361	1685986.60126276	1676771.82060413	2072735.76312543	1408005.72090785	3171634.74972548	1011911.38339495	766914.793671586	735946.176350171	992253.15133175	1290046.37437427	4559582.60867043	2067369.40088655	871724.6828	924500.406466492	1234883.43387069	2326553.26238792	2920229.57273131	3491445.14708998	826627.168044951	550826.222554193	4377031.05384707	924191.112042312	2106212.83090434	3330408.4586056	3034464.03179406	479971.511104996	1504682.95034613	9864159.37077722	1600418.2940817699	4788936.0333979	581681.260613221	1798187.98275585	1540329.29359625	774935.11663555	1760300.81831187
4.601_1031.6578100	35892.4982123631	1002017.49180032	984498.240774704	1365944.91673375	26161.4588443579	26002.8380664085	26757.8243237185	25116.738626419	23226.2105222762	22714.7440390899	29734.609641325	31515.7126060086	28616.3843665491	26850.4743554701	30276.4112688332	22739.0375554775	24507.8037393822	29716.4166636426	24188.8287950556	26959.6628668387	28657.5678178942	25253.9545685297	30547.6184968213	29728.7623321218	36724.6568791363	26130.0889699412	27318.6456993464	37432.8121493923	26056.2081525677	29435.9075398822	28145.3627049831	29492.9037613848	23359.3846569173	28900.482445124	30401.049092686	31442.5794801014	30676.2995062109	25820.1753602269	25048.7415734252	26514.1107390639	25373.9835588057	31378.886439223	22308.0408308827	24169.3647769601	21078.1544316049	30894.427333663	31191.0396177538	32986.4189036203	34655.0273748067
4.601_220.0967717	346798.547792275	1078896.78582008	1169578.82444262	1108942.04470397	334555.841777095	2456278.39517719	628018.675302948	1426969.16871336	244829.512545453	1062755.45823304	700488.452083943	475017.623015416	2509592.5258544	4813165.34316671	341923.974043737	274479.569991714	370796.028266884	557047.216759725	10852744.4254055	7527419.39821491	513946.521775252	457031.036384157	290593.378333922	495194.814314742	320996.286051821	135276.241203862	11998271.1719515	8980507.19860704	548753.158955417	297517.836445995	625094.949877374	175578.735459994	428785.340663209	328599.504551929	697554.999918425	394385.002793499	660820.04309058	263165.345425283	773699.146059892	787974.369346389	944485.897968062	95735.6713808681	105225.401107844	211872.480473621	416852.703017789	402354.819918997	502761.542146139	404423.095337338	412627.626162081
4.601_704.9552000	78456.9078389352	1048560.80727016	1004726.69962524	1209636.92173864	105803.178163529	73144.768784792	86839.3680906306	90970.1382479369	43419.2759759781	93475.1495113338	84683.2812456648	61732.7608886851	98058.2737035859	83337.3193499541	74861.908107129	127951.09661138301	83286.627306086	72750.2210393428	85228.1518901542	76278.7206880546	156224.535793299	111293.742531257	98454.6197742691	90002.577179917	87678.287496407	205388.858868793	93599.0482757242	89614.6896336802	89712.3206703994	86876.3203501254	85864.8513830315	81150.7597855964	94968.8171432648	103504.984975064	95027.6127142225	86497.3054144535	92067.2461921555	78836.571105373	96084.2418267794	122156.787405755	85961.9776980781	61429.8912866216	54699.2413945048	69483.8227824298	95385.5712831929	126387.065620662	87309.2609812056	88767.8811289016	89808.0257233241
4.601_893.0708650	161030.851076248	1593984.76673073	2199622.79702786	3145174.31021489	279206.92294223	153245.395806169	477520.74778737	917900.473842472	102317.571224857	880489.897325899	588290.600313777	195659.314310868	1669581.69780388	129358.670271524	330791.523341765	128736.58936640099	691049.169918296	289828.24097958	236405.994624944	95707.9289235252	297744.646776449	304482.662003534	194994.404015695	446442.740639363	201076.139524557	247125.075381939	130605.231712993	113273.524949727	378194.716427234	194742.542079876	423362.585729534	300212.291238855	302664.037628533	199024.635888806	399051.788867769	191476.772096437	332667.781863922	138910.26837622	508071.266592699	691499.58441295	740337.295329859	84389.6053226249	110953.342812181	237900.877815175	383119.139697207	265102.092639134	135877.643681425	152442.981083451	152493.937449245
4.602_543.8476305	312024.039387136	2144937.68553474	2727654.78135331	2828113.46050477	386242.955243857	312827.976429263	272270.732089636	326217.406118277	392749.803687269	337319.921935554	395946.896563518	457738.475549819	506343.119593367	413738.596245702	864515.321565389	327237.415986068	390347.666207863	424252.275745821	379991.665432259	302180.593308067	381307.118623586	436123.296291441	232811.5527	340447.272087765	244596.848080982	413639.08471381	381408.922043613	347958.879295564	329333.910905932	258089.054368825	324989.065078915	272382.320082062	359824.572456846	433013.985153159	272795.629095257	370130.951698161	291099.566097936	290878.99366867	239860.921074741	296938.304461913	330173.168792788	352842.538180303	539637.560531711	343112.413815827	353438.604215952	317263.510260286	327134.411864002	398518.223995189	371756.972745202
4.602_596.7187267	46690.7175766711	1035145.95686423	966099.568969206	1259784.97390317	43972.3856861283	38933.2500675629	41156.8589665835	48690.0007541619	26321.7593613015	47893.9841752921	44217.5833305135	35899.4522894639	53904.8861218113	48856.3577611997	45919.8820191539	54855.5718850126	45979.036376663	32837.983137315	46618.5087587844	47840.2380512162	85683.631886456307	64228.11543	66084.7483017747	45637.2298619272	47074.6438488559	109020.834093082	45133.000360119	49630.9493931485	53790.0664691512	53156.0420565381	43187.8286913715	39378.3177880504	47215.2808976803	57817.1840034378	42198.6510539233	52645.8664959888	50819.1546065459	37089.8242288498	47087.3309237915	54156.139619609	46088.9412196448	40885.9903512068	42288.1051897564	43455.2960290244	58290.5737126235	75816.5599020742	41337.5879875326	58038.2104252674	45990.0000820723
4.602_700.0854778	19611.6164632565	360754.832075531	353343.475201494	461818.897688479	17839.9257467543	19743.8135963035	24885.8970217308	23557.214514216	20564.307839368	18159.1129275706	20386.625745625	17899.8622963975	20180.7952380764	21208.4676498234	16969.0641802978	20041.4538511867	23715.1043865231	20063.997632108	20130.5518278328	18452.0675233038	20154.1852805612	18383.0898887623	252538.255325493	21693.9185433739	17562.2719054267	19922.8562783473	18963.06523	16077.7293921103	18881.654223559	18731.4788576424	19933.0824049992	19379.4564665447	24731.1700429514	24555.955902549	18788.1826702897	21956.9792542069	15900.277324822	17740.2010064688	21323.5831948812	18761.7945549881	20751.3061006618	38039.1852143408	14410.1460736904	17969.6371928531	17560.3218892603	20028.2789011267	22280.913868285	23387.6055045189	21796.8848948579
4.603_167.0389154	101471.894727271	452204.446966385	661826.313295005	672567.670060092	112188.873170165	174803.053631411	193008.706681202	70941.9055883539	45837.796153645	189183.330431504	51668.2742555356	183836.491531973	140919.768752074	111408.845592156	244002.694298709	115802.924641512	158637.107081344	88686.6663591165	173272.586591198	121197.291779444	75801.342737516	147394.064048993	156389.954092299	118619.291228755	109313.874495962	100876.386489511	79038.3662358739	87236.2327578036	221819.489058734	209347.126835351	113700.299438736	102431.573504059	134799.338188264	142624.748451525	112669.586850386	150484.438812051	49750.5040162322	110989.119336561	142442.581255631	93294.4416054579	155039.735904693	71913.9599591367	85862.7032675985	200725.242415194	244835.358332754	160808.897129115	107860.728266683	95157.8177078612	82813.3949459353
4.604_1031.1560413	60998.0609696213	1794385.57494908	1855334.2991505	2393590.16330077	69617.8859737474	52466.2888586655	56259.4163395217	60342.3826730756	32849.4356432182	67095.9533922014	59340.2859983746	52834.5863865858	70753.0661809331	50942.9753163768	52391.7220948775	91847.9490094253	59478.3654542169	55879.7113225399	57318.235583884	54257.8123829201	103046.834195253	78772.8076675541	63052.2323632486	67684.9572968327	74683.7115643286	130272.49035759	69513.0666857117	64316.0554614066	61562.0217104993	67328.0251712209	62225.1403996257	52480.6376462058	67539.4250577638	74947.0100298086	63675.4060313533	58607.9272298215	60104.9465948785	55082.5418544038	68142.1369012203	85490.4881896535	66225.7571183111	43179.0061461811	41080.2269058657	46298.2522411095	64613.8601021895	85260.8178355716	52548.0124266409	59593.9849465906	64731.4644705014
4.608_603.3771791	91309.7159245515	563855.543289012	821606.52126673	775785.167118083	32962.4994735791	57816.650184663	58877.2480628084	42365.9002060288	52520.5951609899	48772.3300055291	70626.0546519355	55850.0157971513	41279.3914130909	65644.9366839615	96551.2877271132	73874.69047	49131.0910947282	63948.1162997534	68850.6513581967	66554.8180272354	67680.6391484305	50499.0335732709	100722.732829303	48364.4829800498	69346.6362252087	42828.9619610361	76125.937490548	58618.7697758362	53808.5602025844	74386.2220484506	58937.5090537779	180223.899691747	40491.9785776336	42650.8326506268	52075.495213692	54673.1551548063	52333.3533316319	65413.0171322237	72420.4334419457	75552.3428326415	56313.4990226353	109225.034625278	35341.6645299927	42968.4266185101	58077.0922220785	68258.1587055629	58066.3613770928	97389.6758071992	78075.4010396777
4.608_705.7430617	25100.8380482162	415199.10716542	552752.557955249	489835.478075347	18486.6094357374	24062.795464107	30300.8473906242	27816.7441228636	25961.6656082382	27668.9066268151	29780.9904835545	26988.4259951987	25676.3096742271	26717.6755947458	21762.4359530189	23798.837418626	27268.8623009237	22782.3263694042	27211.7418246211	23699.5506466116	28725.3034192925	26196.3065432558	27633.7142327071	28952.3069265054	25677.8855322325	24960.2631895933	27191.3565053892	21902.6374306641	24823.0184431945	26656.3015954796	25496.3343271746	26291.5823070208	30023.535674092702	31796.1980260689	22811.5535378695	27437.5803633514	25904.830926179	21527.7093612898	27581.3097649152	26203.6676872025	26691.9186792553	41790.8040465031	24172.8154754119	23262.1752914882	24174.7243595627	29517.6378184282	31485.5676578399	30380.8569139916	25231.9747626237
4.610_619.8984409	95011.9996160736	824747.830143951	882070.17430662	1109731.18521199	85388.0388026898	465952.267513374	102606.968399397	81396.6994839995	75302.9217968252	114248.295998649	98652.2595697073	567716.427410929	87030.5332108999	77323.081217354	75305.1488400116	96514.8290672713	96377.915378057	90973.1252343198	80725.7894584523	3244038.5273467	75977.2844143785	94544.9640598528	71973.4689054679	107328.302243357	115522.145345005	37485.4318397872	106020.511076452	3718605.46961455	81327.1612895734	80167.3641478983	96606.6710213614	77028.4732317332	87530.7333606285	79293.8127816187	71773.504524425	81507.9532978127	48092.2798953684	78802.7150746991	86499.4206771445	1663841.66464597	81323.2728844702	91019.19702	85776.6945820675	88430.9570553691	78075.2886061984	98805.1795347665	97230.1526969135	80033.8513555831	95479.4708902532
4.610_706.0769329	31206.1511830424	402927.686310415	428223.917478291	462935.492482151	20586.5506500383	27422.5753802737	28492.9569536674	27893.171730305	21393.375501363	28893.920210129	31847.2702274117	31116.1259478663	25615.81885	23984.0283682915	23234.7829747528	34109.1002830297	25239.4635903081	27192.068576608	26325.0662817344	20553.0541456338	19006.5691170138	26588.7297437311	22843.6457166327	30370.8734028533	29399.3527108119	26233.3190205913	28099.0767398002	30836.9461918788	26982.9778278077	22012.1378777282	25995.6294404663	22058.4088575268	28225.0524692125	20718.9397316366	24680.6851404439	23246.6314856633	32298.5359470682	21750.0311482984	27373.6982684574	23418.8093516131	30527.9198032275	27034.2356440595	22558.0526906459	20667.3628542166	21472.2955786847	38864.990887499	28757.1430500211	27528.617441951	27738.322973661
4.610_724.1216523	42726.3391101144	987478.04469728	990880.61521739	929186.456105987	40638.9413249842	41093.3441972847	45026.3944561848	41902.457111991	34282.6332876173	48205.0300383957	43631.1848290728	57059.5587634935	38776.0661743993	36572.3214978762	50227.3721005153	57316.8927595088	38627.8904362989	48706.8170834389	37437.558504224	33398.0953752942	51626.6480324039	45432.6251873309	35430.6604175262	47653.3979839498	46473.5934367479	41274.9610954461	57505.3272207746	59892.6535061943	46243.3902601732	51970.0396715527	43944.0145261343	44974.007988825	50235.8342951382	41373.4018469006	37315.8143876166	30718.323201168	50813.4642737072	45163.4394423217	58785.9575472505	48693.7640585057	47917.0483016378	52284.7179839529	42581.5383988003	31140.2980330786	40789.7014183829	43128.5786812563	53516.2827866447	59649.7126732231	48057.4713868468
4.611_507.3289959	181493.792020347	1140488.86170645	1306014.43445673	1637184.31803319	178999.77341352	151568.768566247	155695.404949276	157829.591252525	125706.909454564	208638.477351731	194898.781264084	192090.571251559	234001.78892115701	125684.028135037	158182.529692918	267531.561032575	222467.177750413	250204.831166146	183873.346721499	189229.287801924	330598.141935509	177199.489490337	204057.521756816	191507.545336287	193184.757547109	240613.391624886	237594.085890977	155702.507390053	146221.209632718	152398.307326584	132365.086702866	313361.579700965	166899.855418411	184550.654641436	193081.558938211	190063.205771493	132916.709031857	171801.846323203	208816.977111096	214461.06817412	198157.320633714	303784.597151356	221231.505789431	186926.529111241	255662.213867347	156439.777158255	165063.086202542	124897.356025381	155490.76629834
4.611_708.0794278	201497.575557383	208364.715289972	205514.592515657	219944.58527679901	159457.433594887	211771.773599262	297654.812151484	130098.967243416	100849.728697879	282904.324954662	173541.15951132	219864.749587579	144329.237945394	166470.76186743	168560.767154741	176650.469454388	163394.3029	160789.390373194	224384.664228941	178694.031882519	315456.652952156	186620.666557807	139923.887653883	217786.054407585	181404.612277259	201580.74949268	173064.195150501	216470.355375861	162143.421877601	106325.864353987	205538.074087168	150260.704485008	188476.315618268	144716.917868688	178582.628853196	137784.630373311	123869.015949163	245082.279534033	107114.945037253	166809.04725852	232613.316375154	225037.308490214	110076.540055297	156645.680291594	104811.138275246	140884.076660456	194012.525587665	145605.539703282	156127.366421189
4.612_182.0471285	140585.884391009	3041958.10812676	3142044.38841877	3963205.84775733	555975.330217155	944649.510786346	1151977.38191499	479919.661040292	479056.459854517	1286831.74246695	768621.323413428	1123084.27452098	525200.824746774	977822.821171273	1342242.89323286	1211603.22030318	551944.914070818	973339.507992568	895465.401535732	615424.091956218	493860.983090801	664398.093361525	554013.513534774	1079098.35301281	754663.00799336	472577.856441458	657049.975858513	409695.937820981	1437007.193	1150887.64833038	728918.975002019	999584.329120175	544520.484288675	841179.315369443	744866.662054855	674244.558026317	632046.414364257	856514.64430606	625721.24471372	667218.756006265	1006970.21016637	634246.952486811	601581.24014028	1002789.43891196	1401257.19263791	862442.889554531	963398.065937066	837385.120497285	510588.96728172
4.612_571.8645402	17132.5024812828	652247.186949708	658247.649716739	772386.479766441	14069.5030174957	14390.0474493985	20971.7907063531	15568.2192809468	14734.9207654912	14838.4989162806	13585.3387235417	20075.7907647063	21404.8298338887	17546.3928414352	19129.1432626545	14439.3402962315	13594.7249140153	20077.9042777126	10357.5545676985	19236.7118396411	16262.3102452737	15984.2461206071	265618.694492105	19007.0128112748	19888.1997054055	14813.5434638844	15937.415887278	15159.4170644801	14400.8286840906	15943.8756417659	43560.7842768735	17732.3471726608	15162.6126416298	13230.0608948951	14416.4968966237	19680.3705284366	7778.69477741976	12028.8373796592	14279.9664576924	17375.694300508	16238.081858025	12414.7409880798	16032.337229677	16255.8795021696	14022.0156374419	15390.4442412268	17247.9990497011	21327.8666152979	14081.8897809545
4.615_633.7417262	30237.373515006	803971.772743569	858384.706114255	1051629.28996454	26881.0570318485	30364.0616383711	42661.3202828851	24433.8178985132	20860.3601170244	50735.3712155218	42606.6360452842	35681.0895755711	31135.3794722298	25200.1487915688	32653.2044805473	36823.5731994964	35042.63399	44447.2555424295	33741.0886960856	37267.4213486502	37382.9132381269	36347.787336046	23347.7816989762	54875.533852812	37572.0695690736	26906.20255	45662.7238439256	39178.6572852115	36556.5544793919	39375.9183286553	30714.7414034639	26820.0381673752	33193.9681651274	30984.4326306308	32682.8468353684	29665.171407496	32690.3732859367	26458.7134839157	35776.8531835639	32244.3927263396	31377.7250593306	47197.8550128889	43746.9513744611	24264.0411759851	35599.5644719652	39205.2819426067	29887.5809800101	43576.9279771798	49274.4344619864
4.621_80.5324003	20792.8800258545	735850.510162694	732701.922076694	980512.049371497	18319.5835013537	278937.918015329	24442.859513813	20420.2272313118	17954.1079713637	17460.0340274066	19448.2798486401	14765.7526648123	27700.9887165861	24796.963624217	23574.5078387458	18335.2168533385	159357.298686173	26232.8884320967	18560.4962493681	2006424.51413568	25838.2015428138	17854.4919682262	371037.446692844	28844.3640750859	25463.964200814	22286.7973005909	22421.6484754376	20163.7523349188	19652.5034043201	21182.4367091649	62186.0686045704	79037.3151472686	19214.7609312337	17016.7816147901	20081.1369030701	27383.9041143675	12414.4043441778	15480.7392101117	16146.4461990762	22434.6625964978	17331.6347936311	23599.0173355801	15400.6985549639	22753.4395127854	17620.6132499243	21541.396509973	29732.8949185381	30582.8526167665	19721.3154400604
4.622_740.1174106	146170.73702027	1072699.05871388	1065209.91306746	1203824.94213812	160240.253889968	732762.75343955	192497.677070357	192629.746657102	175062.15135184	180019.362757447	208213.800442612	179192.896846833	540622.843081477	176154.658096023	174593.352163812	155943.199817025	223346.19851077	239755.380458105	191213.737485809	4196712.54416578	243231.759515279	158633.283186743	137407.797256853	203624.091354243	433567.386624023	126202.107853674	311186.693046835	229949.052894818	134474.797478099	133049.346690743	139328.301652443	498378.034855406	181659.288575212	117568.711344859	201884.008810959	135500.444118387	160266.423722924	119228.437171733	206265.915129288	135801.613051298	202883.204519032	238901.695577896	138661.762636664	217258.877512183	177846.342248203	179648.161475778	235764.624842995	263208.012586523	189875.926347851
4.623_357.2675633	50823.0373188371	488544.722747255	359300.60220303	475705.409714414	65749.7853740512	72861.112502641	73959.4559522288	80769.5025675395	1626219.08203613	57775.5505829544	136663.566526018	80582.7736039357	63069.4824914946	53355.4044889367	47875.9071722809	46634.1445202424	70584.703215704	84504.2571659525	69469.4582475796	60635.8287792161	265862.931923241	68364.9416308544	67605.980480599	79318.2170988468	68635.8690899518	81825.703795067	84994.821055804	98230.5623327179	70479.0149144335	46878.4204130403	189781.428142815	92490.6104290772	82282.2658296778	74189.0895	91994.6560029152	74142.4464214576	41325.6876021942	67359.8120963184	99536.8137490345	67886.5554569673	74678.8978855395	131796.270366978	91922.9709374189	65829.8160821156	68446.9217969556	85802.2283598232	59765.5002275564	87311.9767249543	52842.5055270822
4.624_737.1085371	28353.4908665186	409724.231384577	416742.499234856	476264.004094068	20213.8570512515	26167.4544657079	32605.6435227781	35076.0925802424	27685.5454099841	29366.1286553134	31254.6973034924	13888.8345797316	27606.7544609535	32573.9925918553	24071.6985075262	29115.6760114328	31807.9008254587	28341.8460086614	29658.8615581059	24183.8351380013	32130.9261753798	26826.2339478051	30662.008015108	33064.1304551865	24056.1811921615	30494.6838200246	26285.8261248892	25163.036118302	27348.1320268321	26294.6088346082	29218.608465474	30759.733530292	26355.7320165573	26567.4636790365	24738.2413457492	30808.9131715468	26190.4596353376	27840.0040788415	28221.5316248505	27360.5861973051	33542.7484905398	35358.5798541539	26083.6432198563	27440.7019267466	24681.938203341	30136.2499164953	35554.3528260307	33991.4047882217	31065.3952214099
[truncated: 792 more rows]
[truncated: 4 more columns]
