# Supplementary material for: Dynamic changes and clinical significance of the gut microbiota and serum metabolites in breast cancer onset, progression and chemotherapy intervention
Source: Front Oncol. 2026 May 14;16:1795317. doi: 10.3389/fonc.2026.1795317 (PMC13215807; doi:10.3389/fonc.2026.1795317)
Supplement: Supplementary Figure 1 — (A–C) (A) Differences in gut microbial functions between BBD and BC based on KEGG level 3 pathways. (B) Comparison of KEGG level 3 functional pathways before and after chemotherapy (BC vs. PCBC). (C) KEGG level 3 pathway differences between PCBC and BBD (Wilcoxon test, P < 0.05, *P < 0.01). [file Table2.xls]

Component	BC1	BC2	BC3	BC5	BC7	BC9	BC10	BC11	BC12	BC13	BC14	BC15	BC16	BC17	BC18	BC19	BC20	BC21	BC22	BC23	BC24	BC25	BC26	BC27	BC28	BC29	BC30	BC31	BC32	BC33	BC34	BBD1	BBD2	BBD3	BBD4	BBD5	BBD6	BBD8	BBD9	BBD12	BBD13	BBD14	BBD15	BBD16	BBD17	BBD18	BBD19	BBD22	BBD23
0.556_249.9258886	173155.562209341	113398.678516173	114195.657104414	872840.021342188	110772.182601474	132299.078929827	120765.691678882	143575.833356634	96530.0343922191	165656.250578244	194536.038006182	801715.899880063	111181.916166197	132024.787297915	146911.725756682	135729.897677959	205417.118828677	130078.699503606	105609.160293551	135343.112788511	199003.542296069	122204.724877103	206423.69444821	188694.230589992	142208.327190644	170388.339872467	138173.260506371	176586.073941437	59877.1701364441	123423.245271676	135213.261122789	98249.8932951026	89074.353223045	147758.325431671	130941.89229318	26673.2102543136	22197.431978253	135597.394717575	123687.023839079	107859.138782771	109108.933048991	95759.8895233115	157986.004229898	144069.078390994	119410.713733309	130560.846953503	144040.103459499	112779.948534757	101452.117144334
0.563_320.0624634	97857.2777413273	150710.885967804	158995.212839104	303487.431938383	178742.975626889	280130.306549997	241220.89019587	86387.2672698459	155542.387553639	131444.001653434	184413.271102528	190393.11720915	237500.08158389	155852.118947959	109461.384720152	160411.887458156	146934.491588912	168511.4762	156774.657098507	91840.5460183367	154056.809916469	213064.768922441	209991.778575997	270405.55187396	139457.369906793	119823.652246045	95935.4212097212	168879.977369633	1276541.27352533	180856.152947339	171020.08390439	38514.5959120158	172610.188959212	113047.123952107	110614.551936329	126505.510959423	167603.250068594	129746.676416311	117016.177833299	147119.780956483	269156.944983501	156850.240813876	128142.762488109	233892.980873679	138422.791530927	141453.787442273	162814.96564675	74131.223084915	153644.893334752
0.608_133.0142723	8108613.21291033	6171874.795	8405493.65148518	17079566.3152811	9999363.77860427	8290499.66703576	9074780.70781728	9102597.00784273	11486182.5828194	12122529.4024257	9409676.91101745	7898893.63333508	6827832.61504401	8589784.09791527	7280191.85261537	9117826.06653479	7221447.96764225	9309061.27678234	7908488.0112412	9104306.02551883	9242632.89990887	8685213.01575033	9285559.52556076	16176257.8061254	8361107.988	10734008.2042046	4874369.08438442	9017494.13881114	15918811.8277545	9088273.6961297	10876337.332141	6054803.41173177	6789258.07804882	8550227.31138019	7604269.6907294	8481156.01085649	9609073.67959767	6170589.04050635	6932764.14425758	5636366.25674709	8721754.18722117	4300188.85869039	9431396.12466321	9883621.72620625	12767068.7641832	10549815.1451817	6166365.44225287	6840455.21071468	6113753.49724335
0.628_165.0404841	4594891.26977568	4798925.67680653	3586776.88519012	2935505.44484039	4853508.58871346	3090776.51778376	4298866.32848579	5718240.4431489	3625594.57020249	3864609.30637479	7970518.13002543	3723068.10901379	5849571.40100749	4738302.67563711	6062818.83122175	3731097.39105651	2193085.66135939	5390332.86948909	3445986.24965472	5219715.28813934	3335743.26451278	3950753.698	3438857.40780383	4530061.21608546	3331272.81774015	4950657.60716587	4242425.93326647	4019666.51827778	3639556.42741907	5251750.52372418	4221863.80940014	3528201.79429506	3469960.7483303	3791722.87258859	4420745.95091262	4645256.5223004	1804485.91554404	4106999.86599435	3920808.43955271	4291662.63334839	3327219.8762238	3080703.64051646	3422486.16824752	3170397.24013386	2812837.78251418	3420885.49497249	3079715.33132898	5053676.76655742	3052469.61664591
0.646_146.0459456	12078986.3128408	10377104.1961611	17324010.3382944	19656391.8429807	14963259.3912801	12505798.4929632	14120505.9614184	10813203.9899037	9932443.86381628	20409780.8756612	11384156.0193764	11228659.3678347	17701325.9038838	17430271.4023711	12108699.1880419	15258384.8721776	8970513.34118921	16972986.7460902	9929382.006	9839651.62627113	19831464.0496195	18847289.0180179	19783633.2775842	17352644.9859618	9720959.47530132	11324901.9469611	14445400.5627159	10216406.067367	22237460.2555422	17563229.783969	11346051.2055808	8355148.79507327	12062488.9706494	7606320.42460532	8731788.7900814	11015197.9830068	7411249.00240386	8060794.50505487	11294263.2937685	12818951.3526371	26817523.9544264	9943376.19902681	11401100.256097	19564730.4351922	10771519.3503032	7807502.03890883	12938473.5273996	10496797.49	8216721.6457325
0.692_202.0415549	4150618.47630108	1247504.05024749	1331452.31319764	3653247.73001822	1465092.74967635	1266617.04022727	1756849.28734534	1262996.63316722	3158582.90644584	3874558.26812635	15681721.4445862	1512300.13264069	1402644.05914618	1650081.98078247	1558572.64583375	1908045.30381063	1324988.68076087	1485546.86840475	948088.798154203	1961043.8506834	1981327.76149581	2681608.77326701	1994182.13778106	1614644.37825501	1317836.86219931	1150362.11420918	1707948.74976962	2854287.23400122	1839041.00947737	1595256.09573972	1929357.3538216	1620519.59346578	2186956.68071493	1537626.1829655	992110.025920139	1468502.6919824	1676056.64040665	1486256.05065069	1280645.39263092	1436037.11785164	1446535.16196169	62039.9421684935	1681776.11567088	1398777.6782661	2142735.49175198	198106.645717958	3643563.74893557	1570473.05680032	1152757.58536484
0.724_144.1486496	948225.809125315	5253033.06381625	261143.661172926	1692183.5238463	2673298.30100715	1037992.24491681	7929625.75053411	1293392.91474113	1544844.43609718	8585511.26333925	1854328.18994949	2412172.64559784	1801774.3070452	1689595.29756088	5647486.00895527	2289385.62672943	1510361.77962332	809082.633121449	1920407.49926882	302960.92266252	2207039.37241364	579975.531759499	476852.415988391	1205870.94074094	802517.2329	719401.609019271	1050181.06811195	35746956.5194851	1403865.99997239	832163.198241992	441876.365419188	2125864.58911839	1441927.20720904	723394.934024716	2474679.39362711	1869110.87515107	204202.052735859	808763.801485174	1166761.94897409	849214.132465079	1327193.87169688	1267420.19355997	765647.793133006	555481.103262651	832061.7926	637179.245538361	1321406.65097777	1250281.92687784	1311150.94118948
0.732_900.3580003	815511.518150659	378030.450436874	863683.170368816	712569.808424576	469951.220475821	609451.357158596	470192.752527495	647353.099662525	565149.835535506	457220.240195377	1049081.99304912	850265.035840917	500775.163192554	474644.127524485	763906.418272658	477692.852492162	759109.46297937	589093.714670357	654663.844868224	692499.011609931	668122.184449892	662736.949738567	645859.026934943	762892.369596504	812149.233359867	741304.884020607	508199.279922061	690259.03375532	558492.707613982	642965.684086366	496306.795023763	738934.827154573	801623.392089525	806838.299673465	414141.457402831	688706.820442811	1001023.78847818	972367.642112625	593971.746929261	796576.328832443	705478.252053447	1186272.16386033	1003608.32588883	759931.934951738	903121.82763142	891177.243673003	665687.74287772	919041.539083008	857407.202032936
0.732_954.3225503	495341.337020229	517947.674637861	635517.458157009	759091.596691781	472370.054817561	247673.346609782	351151.956659373	504256.117724411	375558.472051335	255354.047178648	548001.581816417	746750.379532454	616377.938519711	542635.023719812	641050.891420586	480493.659602873	347099.306808288	439254.104275684	692277.394919705	693348.759434866	272993.131554124	471186.386210526	525868.023875896	430576.129689708	645640.106736187	635523.281177232	555431.911144375	362883.104267803	442617.98910747	517669.130643138	596440.151266315	562779.314666639	517134.179060977	516777.241418859	577046.184675187	598507.654092817	650318.881927905	949964.585194897	443099.047723967	571811.162187287	558297.361376519	910285.681564769	935703.36586819	763945.766826744	825195.338425747	498261.29890702	396463.166851729	1001823.53495424	581005.996192147
0.733_666.5260864	2507146.31512385	1712369.97273402	1898884.33509862	2080776.46106822	1473533.38706807	1907314.53395804	1824122.76508047	1631233.42801926	2017559.49346153	1651614.70425936	2576359.74673726	2098688.73787878	1659229.13036851	1632573.33893891	2187213.49744383	1597870.76929541	1948842.12109983	2106729.80115153	2027858.04092761	2600406.70846282	2461424.34262029	1905567.22150738	2307219.64830646	2370873.98642987	2569906.57684264	2460225.12624519	1748731.5399552	2288191.80256706	1919014.23789386	2167107.35408347	1812924.80725761	2236488.05412777	2606500.37292274	2457269.21763765	1521197.57594092	2238463.609	2803775.57994704	3325865.86102718	1651876.28938147	2699406.48805581	2102505.70965149	3132685.44003651	3125091.29616099	1790164.00798946	3321228.29122596	2680206.38584591	2077973.1750138	2374779.29228795	2450208.31244674
0.734_960.3137524	491823.461660432	476623.246239811	740387.487063773	618541.191595002	283543.911917677	563310.852663777	480489.685432324	717940.892662088	456410.716873207	408683.585833453	837824.002289097	672650.9613	375063.336787549	528501.246794077	519365.882580787	625019.515511966	422602.609096066	557394.07575193	328312.675045547	595522.692549146	676704.845330762	536981.085128214	664830.071301284	734562.355558384	632545.129698898	631739.053425604	567951.817145531	640897.273458589	431932.728335663	617608.702084544	473677.41533876	683896.450158927	699943.091420899	567777.722301104	475245.534494079	671043.000336583	785081.797315902	876486.274201552	467571.377984407	753967.683288523	708479.331666963	858306.368991665	789018.399996922	603177.595947846	1115279.50149679	906243.005908023	542772.719649845	928523.499236841	783967.722488262
0.741_130.1260694	890783.073446526	948327.614212052	68947381.9413828	915307.404303926	1005454.21729105	799084.401095195	939533.003957705	1316272.80740021	670876.289130849	910532.147912003	764246.072154198	1259049.53094684	1128083.03950518	811286.305990456	1004785.15881496	1050452.97360869	1742954.14253369	1029478.60984729	1323534.70134332	1187421.66726011	904040.675896304	1046838.80012181	905979.53289352	1159161.33022878	743962.063831008	1140546.06876792	2343928.10259848	26328759.9995371	23474959.6614124	1130391.132	1313690.59856543	1234536.77233455	742838.707026947	958070.822486605	2633302.68460609	835750.915246484	991639.406546706	624836.612847552	1594571.96169004	58035.4780131408	632967.654302513	929803.544952889	1103958.90029007	1027159.77278858	1309158.4496955	1151944.93011943	1072017.9078606	992736.991973167	610910.779843585
0.742_248.9044312	658595.425463317	611648.109416596	839545.042136166	773242.356387106	815232.200970121	617406.734002423	677782.640946461	380800.200314648	584336.459183082	1429712.21050086	1091475.35340539	561320.413784274	8008616.00107612	1133509.70504978	540659.454160746	680115.401739829	610050.40243266	706999.340058988	450414.625370797	575806.527596982	532327.760035837	581651.916742746	670484.556317556	483810.280886574	501714.536384173	10794751.6499273	889163.727042005	616706.533084693	9567461.35560577	573276.413857987	626349.973430256	423279.096254454	626713.067535377	521344.437483856	457652.811611173	400617.98341764	780068.884179216	525297.445065181	614723.374196228	500917.041763283	520039.887976675	559510.120324144	968150.233341299	494482.016707965	948224.926442062	469226.503749957	379543.092265856	424341.913549078	399106.42668204
0.777_333.0941930	848333.461993588	370836.835697466	632219.737076923	1714025.32532004	632471.085434918	739729.085506022	640812.607625285	903846.548497057	888159.06581169	604428.23261403	709719.742921544	517011.119396843	527448.810835018	784264.279153356	717896.799442671	471103.197448322	356880.670378018	643602.557813103	494167.741699295	935563.939727809	940393.111490469	1121387.93953424	993213.316459007	687376.156557169	454648.01873135	544899.765707568	518261.67609751	807053.294446738	582872.711766969	966807.867260308	620777.089923567	530226.023901263	415154.403810052	403436.302094751	265535.540486302	563212.285854192	764124.326483851	432246.073895051	646962.200926316	645051.243784583	1176032.94533362	450631.411039538	654368.235902023	596230.815959657	437406.230977341	311990.836385673	795109.466448146	759629.085213354	734598.634246424
0.846_548.8988376	228970.923838401	181616.244766979	192375.477040487	260355.151097003	193652.73811096	258525.394385156	237381.542722175	401108.741177394	254920.479870777	329178.992219066	248734.721239152	253914.886261547	192375.620634422	225654.699310442	308281.22072809	239035.193665423	220153.101407456	190167.271584076	212654.30866799	256567.039104907	249366.602519198	293643.866990302	204392.164143581	205617.359361855	238654.333858117	204204.812700158	266157.183879749	293654.178559184	2272160.71942002	201279.991255922	193142.003055995	377770.674240667	231511.009717886	150971.279641035	144295.712066116	157903.536780385	164795.2411	147468.469139887	219516.524831068	155887.751079445	229034.541495689	212229.203015574	236108.457746033	327516.702970446	160362.20145067	242837.300517279	187732.824494625	261965.047262255	116695.366738553
0.876_403.0098600	566055.768770152	927426.196476875	716710.789633021	525346.888248643	526300.191467002	326683.060258166	630918.09472778	356496.487320065	721932.422553054	1331353.28795808	411759.634004745	1151789.42898557	9566095.47268583	602371.589305311	413017.69605862	1421657.04166134	743288.610679919	1351988.26136247	414821.761866891	431939.494601083	1421683.37132989	866061.551524376	418937.886000377	348446.632967796	338224.43084137	524542.009910702	1015054.89885714	23375319.9985701	553123.811478959	622293.140291956	482477.716520635	648301.875756226	259577.72623287	455161.484451091	1820221.795	325025.262592499	389915.862387127	292649.676101107	318947.810209626	977098.749916283	827943.086182748	443176.970100224	688769.62011974	683783.035856522	607753.462844203	175229.353316079	520266.457157446	380879.161607652	817607.030021602
0.913_185.0615522	197718.761941191	444667.03425488	124508.150762574	439276.437754735	412629.843830726	212980.805546652	740269.963275649	171308.909968153	185149.398489676	170622.838142972	150028.52268664	128022.989650619	142475.275383584	123418.841465879	105394.642122846	145153.542488495	124972.491127709	105179.482353689	178681.387143992	98013.040775189	139101.729880089	200390.068045298	123768.4011	156431.241219105	138031.62283776	141754.823838609	163662.446618839	127268.828760703	2572722.89612413	166000.738805058	207508.894359184	155149.795961526	144438.499595009	166430.244268291	158947.627818742	149706.456635525	122645.066885818	129840.075362545	168408.609405943	156445.025664068	129743.299464932	163386.887420216	148041.827354793	144695.589224959	162304.209290947	133617.051806537	93466.5092445858	129106.651033138	269276.869870962
1.048_366.1092302	498231.948905984	1041405.66250272	873751.498175653	688919.707260524	1264617.69399008	658027.158128973	1069564.42958268	1306224.76035846	1131691.50318311	623210.828570749	568978.42254598	1172411.00678835	1130050.49138353	962798.261038148	1146308.74545363	1022426.30039311	1104668.43496819	1151978.07050682	1054579.74213898	860049.473280732	868031.732782706	1099585.06380531	1107752.55752597	1301075.59931988	505573.837147991	546414.923265326	1188876.79439076	898604.165554334	394092.735891025	883798.692371791	1039455.6665937	466241.178692266	586599.050967947	860173.370762844	1226170.99772933	551461.757973096	428897.301608673	819252.137621504	1112238.93228448	757554.780628693	1200007.9448601	583950.547798717	468256.686597898	726845.79636574094	301254.885489467	483105.928093156	579314.343210888	831839.528616959	908823.304693439
1.197_153.0408146	2939118.04970244	2351118.42350571	1426473.68630557	3657235.17377922	3881176.791	3363500.07910877	2396038.89354612	5643782.30070269	3260418.46243493	2608614.53382732	4949353.10600955	4227328.95292524	2141253.54719141	1706039.23585619	1970763.48228719	3042409.11985963	1488830.19267616	2507131.87618367	2120861.27482371	3026560.81960061	3387549.14111971	2767835.00657418	3259867.64704811	4033229.02462908	2036995.6919091	2880655.54663373	1893114.14810964	2498418.68126358	2047960.02540872	2789915.45912854	2637602.45688086	1751472.80471344	1714344.19649336	1534806.57513846	2739918.32509626	2899727.17190423	2809308.22982323	2799392.66615868	1233401.53908115	3573619.57885332	3195718.86176846	2169451.96279691	2336503.78654037	2672823.52003587	1073730.31942944	2215486.37402572	873491.18292318	797869.514990867	3249680.95053264
1.401_199.0842997	266683.032527018	2058676.70002116	269158.22793994	1788722.37540624	1780685.32743288	2056964.14442037	1677338.6147756	436403.477594872	261452.043167024	839040.821711483	2320517.28952885	296597.267428501	7939672.83998458	1711815.54759866	308123.316558025	6063530.53557709	480663.294878865	1111677.99711981	371473.828928327	294348.757511345	167919.252522189	258028.85420139699	184198.816807646	313583.484900422	656302.448994882	1729445.76523498	178268.879840823	252748.566158184	2420739.51187258	5813333.82121873	122348.674138138	317237.892178546	173970.360205241	195848.145379096	683301.540240857	3447786.41259623	1876386.48602185	198912.612605127	202732.54409776	182529.01209525	246437.34587545	239706.790449023	341507.916924244	413898.727713027	332636.52263617	288834.659885644	611582.979850821	532918.153529559	569029.094195627
1.577_271.0924193	629893.242967763	4612866.75981131	297056.803677228	4594738.65793964	3625785.23668988	4111257.60873758	4585198.81887026	1044345.97291506	751297.166810089	1780256.6951123	955296.896413295	1360079.211	1000648.24534443	1296655.70661113	1481189.74372391	772401.430137461	1677474.27143652	773177.039528663	677551.893459965	279266.271481498	963716.961491332	998760.483581916	461575.487583655	670911.735875529	1150220.71053857	533604.364197867	270665.072153754	780354.863102469	19870097.0179718	971780.733284796	1016487.83807832	960231.621006053	872533.660423268	301338.14150056	1983617.12823185	1057954.77354562	681455.703035051	253954.746328665	324353.999178394	571497.583894261	518119.913875718	867554.763528798	910922.77018672	1228610.51707607	813665.081103323	682970.928863949	1361948.10237362	850748.933372135	680284.891335625
1.935_183.0514296	185386.666685053	535456.549655202	422447.349576704	423391.52395663	655712.335000182	469726.167768282	539173.937017004	2338146.9432004	249604.360024943	663227.472161634	253300.239828442	265129.336348905	16706448.7786213	193553.857132409	251810.77345188	420789.807352867	606499.49194774	226445.729675367	277005.745727849	168556.997187666	318666.762248343	264019.671686291	462001.726463033	321459.038751324	300696.516769101	2142856.54579746	82491.170003491	12201833.4343065	352019.576910931	1007955.70954631	287129.111935798	262350.521725509	431882.763887077	238562.350700438	1423077.64238068	373348.649394855	198192.196240964	146730.30756224	142284.443013963	172386.273722582	300133.389158683	312140.725112817	365861.614379562	283150.742412446	312743.339170347	246580.497535507	267737.199342092	290015.976740306	275312.638498473
2.029_267.0732362	2911924.7387393	491355.206344595	1544800.79663655	305553.886675636	1044374.52148334	182801.615531799	944610.108261421	853466.886712461	945651.65654818	598629.736535608	1135977.90538616	1406613.26993753	1791272.50858932	1925228.52380896	1509498.82772633	2255855.0933607	1436162.82155309	1114525.7425496	699485.932128435	304125.505955039	1446655.53208619	1122870.92256283	1523374.64704893	1468423.08809194	3480662.30174169	1177929.98877583	2425294.47157012	939769.709842276	1480331.35357161	818886.298128307	197832.391084911	2908665.27820429	2840302.9943966	733407.338863031	712645.844864328	2429652.54114478	3377581.08179186	1102402.9706321	1113531.11906548	4025406.21796894	859622.8	2086888.0783289	421804.471583391	909473.628425067	1484647.11437083	1736520.10423324	2581291.12425676	1669635.4506092	1725505.4374888
2.405_298.1146274	972771.370245066	1267980.84382207	1015836.22942651	1495213.03504375	981176.965705047	617411.517885863	899551.561499869	948547.765122363	983314.038652379	750468.867710347	994342.428742507	987194.548497783	704505.32445631	1505129.60854654	835419.119066643	1351780.88953577	1559775.20530527	1033752.82092891	517888.287451181	1413900.40938575	970970.073159309	1195549.9877833	838594.865516454	1324298.97279559	1134690.7519203	1135840.92328116	652742.075108737	1864389.42499074	812618.069446841	1346142.78703583	732255.635008162	1054908.97805047	857827.522144909	791222.055770964	1303421.80946124	731429.461392289	761461.78531816	1036971.21531186	1078297.70529939	848411.95475392	832645.83753609	602243.221245257	525673.066521595	901632.521107442	535702.801000911	614133.601775317	833971.52641773	888513.362090045	694984.022112524
2.423_112.1025984	86769.409666125	697008.253645476	133383.677246359	447917.948079377	567817.40419412	235728.623471353	137785.100176998	117711.257189615	142778.596231113	122831.217862634	83929.8277836292	107975.955377979	169488.020136022	194875.317881194	115577.023636347	100486.3781	189260.103540307	121441.390174131	129518.802849624	108644.384499049	83927.586451382	85516.6078163973	81294.0417066762	116133.558725012	111889.870044032	234632.439543673	96782.4353926712	167318.222024601	281753.516719585	141603.402379771	180308.459660628	89999.7708693045	111404.398114441	124132.294042291	117870.346898965	113333.174248291	85442.5839820157	107918.765405709	96600.8414590644	104849.993119648	105720.205997589	88206.474889132907	51794.3644975923	127792.391246511	99683.5267766875	102115.162049505	94717.2765900698	139025.831761744	272332.975942546
2.492_221.0930743	520708.147217851	1279929.14228561	205427.611348645	1121593.95683943	943714.372650628	1103467.1647632	968568.139369212	212171.700395887	152407.420702925	221842.839217315	481689.920262295	326121.805465215	307329.282599252	749436.838802026	328877.264421585	202695.806030656	400304.802080335	252881.619491397	159463.464049211	184883.572717449	388133.775734425	250826.276303854	350211.643955039	352973.648151636	248680.123733965	252598.836469431	204032.500371536	209532.13542827	359625.617201144	303821.663771426	258704.888221232	199414.752451707	195439.272495827	127106.879171093	44209.3351858211	60693.8862041007	254589.510995053	201267.696831589	103596.56294312	247967.872223345	527045.15293988	26313.6922162567	147599.253241632	291230.065771027	140214.32147748	114084.509933339	146046.537585486	508644.765869424	304168.341129487
2.574_227.9972020	278292.704276211	130199.017053011	94784.3156642219	199321.33953186	339213.936875087	337098.415136528	123595.072062126	147740.760183123	385998.99393981	252871.269712059	192085.59207287	218623.191762229	152274.17463818	257725.161004382	224504.683498059	173187.701630571	263663.157965486	189802.346552857	303137.59071896	244205.090107724	240476.819669245	76594.1839200411	124711.676929243	317308.3705	160957.76690942	207329.023807294	323422.642398765	172249.37093791	254096.266788073	101535.962114008	269495.478717964	376882.970279208	197405.37464484	287348.037428267	263688.073395786	374437.066412295	260376.141459063	143902.019473736	780186.312842169	366400.027404682	3419659.2752102	253117.248489588	404398.48908909	197253.115991593	230520.113228555	189122.801496785	366917.905903318	294834.877499634	355187.080163094
2.584_343.1597698	740680.950906821	843089.372924347	840007.862160953	392033.261260904	1209776.17185941	389418.987363166	905769.227779478	883814.65912842	587616.818505723	602972.676049461	804436.882741962	861885.173216946	499878.061619045	1168556.02378735	496932.435451935	690327.737698485	921644.452995688	324838.713736052	740130.156783604	660962.4975	1719983.59878846	471156.934252932	916220.947109033	624932.574238817	663298.718512852	498408.496646826	425120.873606064	1224775.93674521	371697.146657385	547091.873313898	800318.540557829	1084746.25988323	617945.647232517	899999.363469826	780735.159235937	919902.595789533	1497574.5017847	753529.6887	728637.130906457	547595.685981869	3085364.88542066	735381.820011006	804536.72251485	2957016.72086794	243731.574252841	937806.350632983	3042496.4256944	1043671.86520241	444541.079370223
2.634_249.1268362	1490633.24439426	552464.888101171	1351471.52622064	320156.03894582	193781.363025436	333122.565825188	259532.699507796	964149.931583065	866414.981416338	1449228.83685755	853726.889525722	633115.57709571	989963.570649529	1324265.14537884	1197681.18288896	1364374.77961761	1016325.67936194	894505.195955159	1526041.61627011	631693.082795285	1493420.54073073	1404001.34531699	629195.774548587	415762.353709769	2984393.70036261	756236.997447949	3453108.05098139	2136606.31325229	624046.457961447	389318.256933794	303840.720602501	2692981.37986651	2871728.09318787	1002331.2531743	1288443.86388195	3408009.18715946	1262183.59793716	1338930.57031298	2848877.00692429	2877143.4599631	1656555.1940432	2657234.83104213	596369.378880238	1809866.11150422	911367.809121421	1392654.36450225	2272995.6239054	1604977.63854853	1213515.17222522
2.653_206.0483553	666035.323100017	2070187.71321307	749204.297258005	325962.02507952	967776.080095873	879380.983065694	678487.104192691	786399.507209864	3480185.18299499	837528.141239186	2064892.85974745	584796.46373688	15614258.6385546	283633.831813236	215147.946093754	1172159.62559565	485755.912914945	383119.253788809	8670946.79832834	638069.814110155	663892.24702389	474431.115512621	376048.629446478	1265897.62474931	560430.664509719	111759.537019864	444539.193776842	36720239.1379484	486267.060308794	401776.726747141	735055.819607752	351207.211521667	368547.928450958	529184.897059577	119096.764960853	383240.311682516	444653.968208191	307421.922829564	260531.584226775	294870.062389485	765852.773819084	526463.137464444	487384.624346283	429006.815851912	324644.835507465	350584.37050023	480131.889443167	660154.050542027	238400.263529366
2.661_121.0285417	1841568.9942442	1667190.54407368	2507591.85801621	713977.387230728	2653291.31618785	894280.766795122	1508269.16393787	1984990.44048097	1546208.8748109	4604620.04497904	2161144.27137617	884854.017193919	1939211.53411409	1678146.03985647	3057808.36981294	1638533.7773982	3111352.17322586	1154537.60897457	2804598.12534159	1236391.97694854	874401.190178815	4714682.76198945	1470489.67476806	2675018.48314542	934316.35751319	1642667.67204554	2875078.85805167	3727847.57410569	7173496.51493328	2273808.50475201	998056.663	1645154.04269929	706938.189278171	1818594.95498438	1392397.58644036	1185760.87676429	742082.995592926	1259289.37829748	1357768.52163164	590083.551030653	1334642.76149516	1116377.64649245	1330264.3583405	879500.029565591	1141983.1581404	2551718.39083108	710802.828703282	1081296.66816071	596690.574476166
2.683_386.0803474	61077.6970504307	52062.5346268569	41482.2131144785	28355.5735441358	32764.4605698409	37245.2344590247	43801.280525841	116209.139746389	33228.4050611799	74163.713396564	69850.6924201143	56538.4353919775	66978.7362324883	46760.3068423583	45549.549595941	27670.4426872144	54176.3966842238	60016.8704815272	85553.6273756735	41528.5698147844	44090.5608608264	50655.2468891228	69204.7136604702	80367.6779643746	101974.709411837	17596.0666919979	52253.1989292577	70173.7814355613	65865.5856526209	44155.7407070324	74630.9017236445	45073.1956498657	59225.8867870985	101029.311662803	70010.9162012451	69496.746671726	45991.2754664307	44247.7160590392	93808.4508037827	31646.6711596956	101285.519683922	61183.221109517	58279.0979748626	84924.6903102545	60193.5719198861	42482.2188371492	68970.8072842242	86579.7491523802	47621.3441069922
2.734_223.1079214	553850.507227385	1351396.78243071	225597.961434193	1260109.45672596	1280681.54681983	1122987.45584854	1313991.58621098	17120862.7268739	147816.638231616	544309.795171702	558309.830323768	539164.656192508	9944273.35644626	133758.141675695	228660.340131169	460338.497386555	558147.48390017	757371.755575156	284302.240999686	315001.040012132	631669.31946251	308547.439121857	544759.563733486	319996.006228768	403262.087048292	264307.979022915	441572.182729133	22153636.167971	517907.938170899	496967.695314655	283136.195141074	466130.626837509	1163781.30810628	153460.624971801	107909.647396179	514950.344688029	320269.923462521	430799.436274982	533681.872271846	594479.529852121	391840.975007928	1074232.94071048	397585.356836565	453322.251511868	411100.972064807	505790.368957923	689794.964008028	463166.57881637	340376.267133051
2.787_221.1214756	478054.055037302	438701.004488354	437612.48946257	487345.629832894	556533.871355986	404743.043238995	427872.574968855	515887.084268694	406108.465264491	438335.331805113	302364.232091182	377550.632111995	471052.204642697	660466.363113071	508711.180342896	652575.958918011	809002.821020289	565133.265052973	441484.809111589	383560.653961906	621199.034053662	601578.383348478	537676.947036296	305433.442888385	424245.788992833	348951.456431158	386495.476281395	559349.205533037	590353.102799187	374903.726784722	379974.20791568	491642.429585927	293400.807774567	276461.04868149	593192.867427179	377544.571836283	297267.09689189	236617.169394855	224159.702400092	417317.137263088	778600.952537734	305336.16571536	620939.35303758	660426.907641278	215346.171286103	388337.265048684	472842.99158923	507787.657174081	337059.749727848
2.830_197.0818941	226966.94131373	341956.691818536	350897.687769659	633969.737823487	333548.548860175	266044.571818374	272193.466608878	284206.288883032	290210.051571039	579404.297683025	443211.729952816	380176.413327231	224940.469870089	333915.320689951	323440.631084773	399846.47786663	342221.811830583	270177.284733927	335822.814740475	259181.126205899	858075.743968018	454683.405752886	262133.789036886	295632.191671911	410377.799950773	397782.493570263	316486.442928234	500872.250945061	184315.727251382	366093.541172432	196669.427185931	364069.516291604	1090136.90216855	349300.25432059	3317646.86657263	377809.312085761	432571.901430842	192171.96242557	263902.875736909	213744.173486254	535661.331146959	327666.59764091	288166.349247653	833607.768866058	373563.977115324	375822.475647234	2979577.92796701	275727.286122744	509358.508439866
2.840_473.6874682	552894.302619953	1481382.74190702	551931.839737387	1619483.81484019	3112830.21852732	1350341.90737211	1821802.62540529	1182181.94171854	505875.264047041	1399094.65710166	1706145.07991761	2628193.61244918	2832814.84339244	1088008.06876368	996659.912171121	992398.651415402	498214.629961699	1725088.05898436	972940.319482229	723417.159981661	2108704.18198376	993430.47763393	2903677.87677378	2336705.42666879	363529.296931401	1055871.88937765	504118.674062217	698201.335846261	1029773.29832951	1514219.61589916	968353.08436694	367413.035702724	372492.506835789	281971.134814294	504735.388949169	169427.014326017	939057.861325345	619703.098390415	524973.099981578	799565.150542825	5164605.19266529	281543.671685017	498480.407582282	3628216.37706757	605469.972404882	383740.216152566	618344.237843607	486076.785891601	664480.047519209
2.840_945.3650183	149071.50183204	412277.066742272	278167.397390037	532190.144207998	1011503.19118629	423785.52668292	537916.614126183	374268.721108271	138070.33913532	382864.637351095	433172.061515046	732693.263501492	954021.065695074	367159.776101669	352250.50394501	308178.660884764	131904.94340969	580317.910894079	178322.734032255	202195.195732493	678684.988383304	314309.836692417	868317.81244392	663307.40269907	141969.625452698	218088.454054985	161319.735545437	182815.142257176	315310.910820027	434025.903774467	251466.845578752	132597.134583898	123908.885511042	251590.730634757	188473.925871589	198457.885736211	210155.981966805	178308.480695632	167825.344520988	228564.25089594	1610916.53967682	246301.0185	142100.933466208	1176398.0851338	229978.755440015	107879.199813085	181458.060709935	159448.012474827	228759.614944899
2.841_484.6787820	161929.525197351	202474.91166415	128082.347408753	217363.875979192	329412.682916323	232536.215873684	212144.196896671	157988.213247696	138866.055445962	180968.369072325	292018.958462202	310991.950958285	294405.813964729	71435.8610052046	122570.903768955	132619.115160036	151398.877291165	195715.515919343	122677.245825249	126393.415116946	280684.178371337	176071.081340325	391205.514525541	256645.01618253	107096.605791319	65343.4425946049	125422.093123898	9799065.29444479	7270085.98453176	171593.344515857	104944.623835008	118500.66118003	141803.024493516	122574.126502987	63229.8359638463	237034.232417349	132857.295280735	58611.8037494062	99233.9631644251	115760.393465337	647253.324235074	127653.183051213	151255.015062333	454906.521481222	188406.340964308	113072.370894261	92440.9340082415	101137.112314759	63548.424261527
2.842_483.6752221	700073.687291831	2019802.41677333	813092.806291884	2102905.63507826	3663040.87317812	2302746.06474653	2134225.2766988	1536702.16338183	725082.406391602	2182209.8314878	2914571.23582162	3480373.30455896	4066159.12962163	1428394.15602759	1343192.35290863	1135622.58182931	709371.621277781	1865709.56971801	1365439.5135712	906428.912836659	2576820.88305041	1386812.06999503	3608716.36061158	2695365.38182403	469338.458185023	1192521.58907067	587748.879976249	1006989.73466105	1286309.53381178	1825363.58352132	1326760.39880102	582401.681343337	483537.300056739	298536.762835778	790408.681339448	265442.659126733	1175752.91824679	842676.96665987	856293.56255671	1003619.8724291	6263513.65879119	701732.028318993	500047.410393957	5078803.70060058	182048.187891101	508591.574274491	1112383.61823639	725020.314176701	897289.512590744
2.850_494.6661851	195951.02157783	472708.624116678	239124.731419863	494536.910192408	729993.087975017	530662.866108792	468738.173221764	321807.043330561	157304.377380337	535150.841531073	734305.805903292	721986.326270279	905412.298570391	348028.098780828	324608.509326632	245871.300970647	158597.325087045	405002.874303742	329774.819202251	226876.757384604	577905.638138603	363010.522973997	763177.31562804	557503.030059658	129130.950311296	251446.211060632	141228.121471954	259688.168666195	258999.649828133	421891.967705823	335820.28489181	180765.162745408	127063.872829614	80660.3183472741	165525.799497759	188010.808112156	237718.452069379	165226.022348701	191491.081604195	224213.009162675	1311076.73707611	176518.541776788	125783.963646199	1040096.38694488	126157.872710309	136045.884407061	291086.44172018	195728.446992979	223824.035490207
2.871_334.1398488	497511.348785868	595148.276746128	601293.551821167	2181696.09766995	1295176.95901282	1845583.29014129	777006.943216832	403815.711617166	538765.355988277	352498.654908905	618223.885827171	376297.803105777	255128.408643773	608118.633583116	429753.225760181	453297.849157209	530606.126633761	285497.792188502	391980.400956284	523973.32708329	444639.601351869	350961.98977825	356226.899138768	520906.477585141	299701.839184744	482820.119103451	222334.684058237	237475.214677986	481369.449410721	520556.048887234	828354.248983546	299031.071785656	151319.958677615	449512.992070196	318137.826896562	249412.015418326	567736.427031404	232192.021514549	425074.325296759	431907.486890093	314621.176184537	191985.005168791	230650.26584184	220368.954187956	363653.714653553	205919.822361221	462287.030036834	415172.124949147	315966.758161121
2.910_501.1105851	71873.2313660478	18786.7838134621	16865.8752349389	22393.5375315976	19020.9868163618	20831.4146804402	23487.9157660942	71273.9845765594	33094.4237401046	45743.5494664449	33600.7935718909	41874.1341549429	73168.3427808964	44769.4095485698	37863.4212104006	38921.1130388128	24594.2323058176	43184.4815767065	56622.6971091898	23429.6835801679	43101.1389486864	69376.7176748377	58224.710041752	80643.2318964482	71719.503070379	30522.3100003552	55200.2534824773	58272.1996670456	43867.3714071495	36393.1749301687	98276.715565573	41590.5496228565	47706.1426859667	86245.1358993513	52019.6976209675	75198.5352654002	18487.6361061662	36531.7663942568	64878.0700857213	43652.2726133236	66455.6523500801	40108.5467410364	39292.3109215065	73295.5032955695	26637.1974491857	28884.7810385251	66672.374130222	68448.725782401	43402.6045048086
2.916_240.1106337	352820.510094378	1054198.28165225	537526.048791707	1068216.98231962	316512.801095472	2123257.12773529	597415.480503575	359424.465067217	492943.966946039	281692.348991729	669343.673724719	400086.844887266	8019816.35949587	1771071.8524698	191247.891069216	1699639.81267756	231664.119447851	1078560.26000897	366290.827611999	236907.617085903	381467.713265519	357427.075305673	173594.380547835	331263.722166067	660540.219787525	18325327.4608442	334301.678487135	13742421.410593	13866275.9939372	1037164.34061271	388496.489875389	733423.976070082	333465.226146412	435786.185108024	258194.642917509	371322.723565604	298588.994253833	497112.932392744	188397.53922925	218516.119131333	358943.196144087	280087.455875276	231570.507601379	1224482.90595431	225825.165593643	569282.824186872	456016.527056978	299831.773939209	342157.680522292
2.951_196.0968797	69642.6656749079	1532724.87004116	1307085.4223021	1209282.94699145	1744130.8639948	27064.6405412332	776256.751343067	805574.367543634	5497348.84285442	2148608.71905905	693191.305852224	77531.0902922316	2530055.29185681	68974.6553369513	982101.418274661	82974.2948584189	1901762.46686609	1978804.39611261	82199.6465615252	973208.783642836	4283446.29260362	1007012.69493033	40772.252753253	1874041.88643311	1270759.7384386	2814397.32126043	976802.161349097	1718617.96916325	3188085.93259691	1417987.90037775	3676829.60906301	1665452.57335144	1214619.21421924	8159887.98820833	1959586.32893797	6092107.52567124	546682.852859909	41418.250357106	1305933.09444641	1398007.50162707	5779920.42515991	2782048.89576678	1686545.0876798	1202717.28176212	1734676.14934702	1076902.08517282	1862518.28332922	574894.50681386	1524142.89454522
2.983_229.1556266	600519.362590093	412309.74171284	72935.5758804038	513249.575082864	341296.040918245	476270.545656312	302538.290630523	326449.169229463	455564.280266702	1141258.24190458	319752.360835947	505904.968785064	708687.087714514	493649.575304699	713597.12110404	821116.628769956	517723.902850524	540580.297086867	524669.648053491	450508.027676354	743130.260334059	524295.423467444	437586.338150958	470301.405478737	926430.061102296	470380.375560688	823950.468101272	980523.7649	405716.908459407	216801.119823559	189295.210331948	615035.214331732	1090307.41512471	223170.400498234	487573.311108209	799645.102351501	474221.590676835	377403.202618684	827796.836809208	884347.070080094	732632.743040489	733809.105132401	336427.599991278	1126423.4215541	273103.049143865	575187.365197919	881117.526014645	999225.924964092	682174.329083153
3.057_308.1063340	81935.5794779883	139132.944494227	344690.174503196	162038.603124588	117667.076222055	141933.047333747	82603.623681446	161540.953758016	91873.5458477805	99320.5544214601	107172.495659244	147503.556588626	124614.423361243	124156.131167125	99504.0631426671	88235.453145747	103259.098381395	64336.1945164122	1412413.14161434	164084.222659221	405236.338528519	90259.5826563991	99630.9941128364	59306.0686587215	192490.596052325	534860.042382393	112291.97433317	148061.209912609	161653.741389314	6276947.09501007	94515.9533284772	118725.438266382	86258.1174128795	111794.796043088	358877.855865189	93663.2630494593	58233.3247553331	112794.567742198	110399.081804289	117561.787748078	176686.296912626	79670.649151991	61325.4753553734	99232.8520923514	75552.8995573663	62786.7630393519	106871.404914642	136562.877986636	112488.260015467
3.128_282.1166012	2150547.90178643	3795757.42454382	148430.098469902	3519151.30310459	5117350.31010124	3498474.03781159	5006495.98924454	2343313.83813772	1188947.64855705	1648811.32040503	2894688.63581436	3284943.31887681	5556516.34167072	2643305.106	2553938.43557452	2307389.23687809	1937267.79107653	2520538.22938294	2021433.34963975	1536681.7281524	4065567.0141679	2204032.19650082	4162270.16125034	3246440.88992191	1402668.97852584	1577618.68793094	1264075.34396433	1106709.61820478	2365953.22225874	3445821.44607044	2394230.04678511	1627165.2808306	774055.883197375	526091.986608597	871387.258882079	578352.065283162	1303952.35750272	1812928.01236559	1408656.75542673	2026775.89613265	7676384.9137326	645720.75183402	754051.857976653	4135971.91976348	280135.582134015	931811.436323234	1073521.3592145	1172685.25229507	1711699.47010208
3.173_378.2753147	187264.127132468	1606458.31255478	172931.265461797	1220812.11175187	1480009.52403451	1016095.31320788	1640817.41163167	208349.994627828	192392.202139267	173261.499366469	139032.361678764	190918.614770188	145803.076355596	150737.99312659	162483.062937288	270960.423044416	247039.245264799	273326.028576421	186160.968791301	229990.539734392	175166.419325566	137525.519443811	195274.628898553	225228.930249208	208231.156337243	157196.689010576	149521.821153316	198236.395225243	212671.346565207	261579.672969521	169227.147994616	209235.916921546	209863.726230461	167880.806736102	207814.438529596	224050.345755535	255537.531818676	194136.958836394	196968.506732289	308572.682087802	282753.242264449	244434.749901507	249956.808152245	155827.318861786	162654.13373148	178877.077929865	209072.415309965	207859.098773692	182476.392650927
3.178_467.1778589	1271856.02052985	2619262.38199228	59854.7191099778	2549107.38839659	1503126.33465506	2447794.9362937	2352516.84445447	1534742.85698319	1153050.0983631	1731734.06750605	2299756.92200353	3294626.65532936	6352345.62368583	2072571.13149945	2232327.50512893	1635543.12293172	1435453.0528228	2191132.33783645	2006455.93056585	1242245.14317343	1989662.02949057	1410205.758	2736405.52185478	2344316.33076906	909273.035646897	1782295.25778162	948188.737917306	795850.626671552	1816660.97336701	1789446.48792575	1894171.01765767	651351.160376887	696632.728045946	705488.131995539	1200057.2590551	449432.710505091	1120360.08715925	977860.105949476	1335824.64562165	1360079.11275569	4246229.09213619	907860.161236428	1532668.24622738	3725935.35448066	381493.992139436	680239.244967977	1634403.6846459	741788.552204571	1461224.18573503
3.191_297.1081120	930021.173842489	436276.95829586	380674.363251618	774294.14649118	631280.323589113	275172.777367181	121241.598795835	136729.804441222	105772.356418211	202459.268758253	146931.739062344	141749.043495394	236703.540292478	870214.155301185	125435.626978646	175177.990731017	451007.156417181	93301.7352422676	229661.769599438	277625.660444772	2480442.81170067	195422.047511825	535393.595427902	88065.6783284828	84865.8892975464	171357.203626787	210478.006643846	135580.141259113	128513.405829803	128501.535966184	189663.812315046	92540.7160983618	90882.8678470704	215094.26454192	201563.88138741	165623.539907984	105009.439255156	134087.855823932	93283.5175666825	145367.468470019	118633.190237799	158722.833525011	55817.4439322914	75148.5272685109	176125.712542932	107927.655039579	540642.474964127	130597.751843232	104235.744449403
3.253_527.6918796	618737.473830193	258410.467356282	282634.173022696	94292.8222152839	56996.7016978588	170387.34380544	177062.997979031	117700.612638954	256973.839989638	96367.2330564543	183730.57623035	292284.996138972	40526.207601052	406759.617729502	353250.986140264	295798.61008818	529586.903962906	215437.193194304	251745.80112064	257569.323690942	195131.909279852	245301.867375168	109759.368288731	140262.536750073	583153.425372443	195159.759000751	581455.405183193	225292.38659572	282099.110273789	298887.236765567	162060.342982345	368692.16117197	270213.150693089	271773.397539538	328460.021222538	437300.447537698	288047.636050818	417733.220692537	337144.219398519	246454.97493361	123956.441277106	327857.522040065	365740.530440789	183167.824933833	232318.336137364	265625.251355111	274821.288204968	155807.175460885	349670.353905346
3.264_273.0725774	102774.073261631	538487.376374134	1132105.85239343	558808.89885271	366854.956707824	317278.053086417	467135.02296986	171478.115064421	129215.088040366	105305.200813748	155139.739527184	164454.229450028	151985.181486205	561933.395610669	110060.709104392	186605.61192773	150584.247450525	132534.864607975	1964701.76100664	142786.350056702	277366.924149878	119348.23480101	138730.992781285	111503.584659024	263229.608301438	222321.194871033	158197.346239807	220257.38103145	221786.745033638	1438911.7404942	372421.631172423	248111.87938371	129489.908030772	129348.376376331	541908.108192964	166093.676432197	107583.959315805	137987.351881402	205327.999680533	186854.333024681	143399.226439622	77645.431152863	111786.269657033	98508.0413160182	151259.394426436	149216.343335185	147859.018367252	211844.315255751	189464.233601576
3.290_125.1149980	62116.5427945408	77571.1281542472	56742.1217827407	41237.9653713085	346789.538167333	17889.8609757885	44761.3182572723	182761.232075052	56659.4444734061	57485.653634722	56407.2992311573	96202.8011831412	102044.628327104	66919.0384409425	71271.3902197171	49797.0413950347	72926.2810345074	44702.5567787593	80503.5651794382	84226.1591113262	1225488.86262485	95674.8446017655	60254.0329060494	31910.5430577698	28158.0032394061	131219.776450136	41712.2722154807	50340.7927312364	27624.0385866634	921997.763922798	55422.393462858	68308.4031624632	53183.8722157695	62424.3486078188	137456.014008129	47713.1039731719	37295.0923410448	59625.2963499973	65395.5691223544	83302.9339001605	44138.7861894971	50063.631526154	41146.544116328	27967.6463240103	65783.5288015003	22750.1097309166	43127.3560471914	105619.151518075	49133.8487105386
3.309_265.0716923	71082.79679	325886.313522274	75864.4556882292	177292.595787206	262406.058230922	235118.294414324	320602.954774848	1030259.67227689	43291.5610454009	71120.2461180726	112120.496919471	92675.2127779833	57599.0359607895	200627.972211444	87711.9441865244	71886.8909159481	39650.3839079727	140639.522502805	412114.145408037	40056.7779099082	211861.689239884	38277.4850397351	23916.9944476777	70236.3915831727	54064.2622755564	114810.848923157	22033.1457259939	1648324.20709516	1425949.52188777	1463606.87192476	63655.0152192572	42457.8916405221	84339.950451617	121621.478829527	33772.6959787277	53392.7833981261	57238.5632147408	41237.1714505028	60816.1054713689	41777.2381941811	228354.088036978	40884.4558451486	17191.4275504123	25944.0286110145	158907.623787678	89571.9448738397	169669.738737072	55174.42135	103369.306810602
3.316_268.2019237	119388.690222758	1081747.21287698	117800.56522056	1096846.35855676	631532.725386614	677951.024013048	1050719.42990738	137915.510058569	152951.809570326	151083.446054126	149465.748430536	101718.916999305	170696.056354386	137617.668846696	110680.462347242	171198.980763684	133526.756757723	120724.389526065	169568.83365316	113315.244576376	148108.621841295	121669.678198537	110754.856899888	138771.904364192	152820.106478342	158400.305077214	112718.767131179	155402.449890451	135755.152672688	123553.339644184	169000.326156949	164420.643269541	138490.537105836	138220.644134126	141999.880884815	200648.583444137	134312.59289204	135836.591143641	129111.593833819	106748.798692276	173055.929206199	112194.97039211	117709.214157818	180574.035300799	136848.077895899	152443.006647135	130015.392393962	189607.509221497	146792.385194588
3.316_890.2322598	232720.10021086	601012.916217747	95060.6911680121	746808.705242415	899669.600437792	553334.440985652	484273.734510277	185750.238866906	65253.098081885	70045.4461968417	842104.897591173	90476.1100038398	4892708.73296626	43881.2583615178	103699.04280244	47265.8791663692	249336.827844058	82796.0817944448	89629.5183820519	45958.0024197763	158353.179485011	173331.7603	91791.5376606739	106004.911888869	112830.821195946	123245.335956239	109250.623356624	113492.615314613	8719055.35271263	76856.2253750059	77851.9068437753	56909.4105253059	73612.8123657991	80272.1435995333	78749.9740655633	136377.496728344	173878.798774598	107201.045823085	67114.4682968195	72602.8553474056	47765.143400973	122453.267420995	43082.723429004	83259.8367339036	78526.9868722586	107327.142020911	80611.1803206079	517905.268807317	202156.724466428
3.316_890.5665233	198820.834560031	421521.230010779	102525.774603029	515577.399352936	637562.692019782	332374.185877658	441249.002996574	204844.855071048	54924.1916498384	32577.1673132285	840848.378116666	49664.5809841748	4060202.18562345	30665.2473190333	54534.0764932003	86366.1961726831	51712.6803464224	49799.8099017297	58863.0828159217	100290.406182668	82376.2177874085	60103.578254887	90602.5221813863	67042.3812774982	64166.0321103559	58057.1665664623	85689.1607539355	103048.975021589	6094471.30295651	170335.639192485	101306.127130889	94018.4109724947	68174.839818376	77205.7722580803	46430.4477832084	79222.3281353043	86379.533331203	33856.9039276924	63236.297763749	99822.8157292603	51956.1444332751	89850.8674152781	67053.3928214742	70529.0691744355	55690.1628883045	61369.9678440626	74357.5262489123	420030.866214553	184311.341053918
3.324_218.0925540	288426.340698456	935284.112095439	99403.8948598943	1339731.78601422	379076.988521517	1243176.7345355	323253.558849165	330130.854394496	238183.793116318	231213.221818163	144537.318202829	223798.079745977	224797.649299837	1343920.48761565	204172.379074588	205630.380684196	780544.612124116	4550482.12927746	211688.102123552	121977.0206	227568.5502	437116.198185219	145365.205664377	200801.421625414	311995.006563252	13388312.4846683	171220.565491706	347720.525913625	16121494.3734879	5276425.53206545	381177.436030068	619949.045013975	316992.165805029	235332.817120522	129022.862199845	319989.959537308	56433.9952218437	108650.656034513	186092.83408643	152028.940356728	294149.080253397	173766.372854367	161044.675412277	272421.330154434	331777.523270812	231020.670737654	152868.655285056	239499.915838995	172923.232451828
3.327_208.1526387	291783.342240129	822576.064903242	2612236.73477851	3654576.91473515	2604945.39247485	352399.364981877	4554639.57452895	4401570.8364125	190754.253798242	178598.634009227	227861.712993738	253468.000221638	7328549.07810381	202293.376489148	214748.665703702	314351.739381367	2031565.30079124	203950.335699713	350759.592676658	1425378.86872467	778604.562104511	289648.986469665	114261.864125247	167632.427074914	182207.576033658	2571605.8174451	1583560.47494153	192509.657859752	5103120.97059571	6066814.32141648	246909.743300683	242559.629043257	117341.271180749	344821.846649652	484293.307140678	245425.996922832	2731500.07175104	124016.504013086	76456.5531428583	59244.2099677083	119088.512902528	177609.549432814	221164.442788693	151179.836094868	144824.477052056	174771.700400428	161253.189751507	242361.956105571	123496.775369408
3.328_223.1441809	6918.98068801613	1500663.91162396	41490.960791298	1427929.67337824	1487245.39588723	1065941.91584098	1419268.49577355	14578.057515564	7943.85048868652	7390.27326545539	23480.0301065276	6482.13838218131	11382.8988791971	6759.7584990548	8585.07882527489	11630.1485794124	7685.77130140197	9307.584228	6752.59098007169	33958.4979827008	21594.9045062098	7046.50936638404	39750.673140988	13740.9090591942	9123.53300356759	7559.24525784336	40995.7961304637	8327.36608171897	6301.31001913255	6345.24589353506	6396.34555663687	7991.90787676452	10089.859376437	13443.7070850221	7802.89188998092	8665.58795102319	10553.3741113903	19727.3983315458	52739.2146041814	26718.7769502068	11415.6626542609	7877.09903052109	8437.19383402883	7435.91140721856	10876.074237298	10322.7645755254	5392.68888021358	6727.33226814979	17542.8813707296
3.329_224.1470753	17339.7011633991	750927.534282277	13154.8607455168	711849.362181021	660467.811788067	518019.57464263	711102.186210195	1448275.87948542	14528.2718629026	15039.9340156185	10252.7151614302	12619.91001	15688.3878803831	15473.8878049515	19101.6349674293	16943.8136127947	18916.6272478394	14321.1202604864	15998.9799170624	18081.5991048051	52796.928830844	15413.4308914196	14712.5628707085	16537.323224887	16021.4015111398	27344.9512713665	20171.9332938109	18468.7975537534	13066.2867621983	13754.7020504138	13727.2167475934	15621.6574125533	15988.7054315582	20252.1410976021	12337.7220859933	13791.7688117354	18493.0787825205	6205.77309964543	18438.0294981232	9217.02972793045	16216.6652137722	11914.3893587172	15858.2499213477	21923.7118308092	18700.2341297455	16839.8824176843	13740.1435926379	16829.3090308119	11388.376836067
3.336_207.1493254	502001.091571468	305752.996676776	9227095.39010702	14194400.3717295	8998404.17158058	1403213.87886347	390011.028795928	446107.545266711	274870.567619414	991822.862684106	618716.129961426	502465.592215326	443301.127780899	356790.66342851	252382.339403497	521426.385604346	7755924.99343679	316120.084643632	312178.50059187	5130508.69321231	430857.381443177	212001.829701258	522063.434081407	413227.103083354	361748.786711864	578127.49331741	6608661.40082371	405825.990111442	17821888.7756934	2530758.14514022	543339.645121256	406761.201629665	321165.858697976	664712.211038649	97991.5665526361	292344.361233305	668243.481622216	208520.095472925	424130.843816473	364355.988195284	685872.021769718	319094.295307544	542667.965225449	428637.097344998	540909.068839527	227968.462707227	698519.674050666	251064.371717433	165100.666392124
3.343_212.1475158	1378301.09209032	5512553.34111647	122654.973809349	6323099.53758249	5237606.11052151	3940870.56382728	4964971.04334317	12180354.3868473	902132.632698353	765643.245474738	1067709.22074298	1276086.70161496	1439754.94076997	1035878.02232391	1263005.82633201	1301794.41216039	1189485.22636935	986701.827788857	1176179.51031134	1090752.66296037	14432667.4090366	1032735.69103766	1080760.84007665	1997581.01897869	871671.725838049	670889.928829124	1118535.46154749	1040619.007	1036139.57678792	1048607.05295267	1448466.73207745	1016438.92797841	826992.953653041	1012055.61323927	963889.267768067	737688.398530638	945242.207003659	1189980.30831669	1376339.71229267	905219.943439758	1281644.81944769	1095298.46017125	839012.476851481	1249913.37539413	665863.052049795	755882.237375153	1319015.38222335	945982.463853597	1039517.41815299
3.359_338.1501396	23773.28774	473021.998528779	32076.0535458728	583095.19326136	900153.159322307	581641.96524804	201037.176544312	22813.468672907	41281.7904202143	220029.836366851	26832.2488519992	36725.4921318005	2840297.1983845	33664.98323	25990.5373026979	34562.2409245581	40509.2351549941	25888.9300123465	29007.2592719171	31298.2878749447	21510.2369020862	22646.2553865934	23563.2192348617	14287.9778071952	20937.7893793497	52673.4123171717	21476.8909983701	29737.9664619746	22169.9212545411	31719.9049916758	22791.1317095245	36039.8318971109	31774.6835809288	66014.9545724498	27170.6432699132	20926.4537375272	39315.4880665516	42965.6476172403	46271.3507773434	18389.5152940428	28905.9751811668	26341.7276693962	26413.3959232298	23249.9453948852	31720.8342463798	31934.7081925478	14734.1690356759	24361.6430766158	20589.6253096727
3.378_234.9921941	202287.222187728	258376.936113673	193951.852500001	963601.498714458	606890.128448207	998520.060752701	112990.399785087	606583.288230999	288459.009776767	339295.339670856	1618314.68699119	165383.075227257	485829.891098128	165175.426091063	491269.003939706	299157.376254078	183226.273216865	1046204.82246082	276025.685980231	130267.892667765	380505.309307113	274833.153600546	203690.518893837	1077970.75176012	206501.621863954	8822109.12659555	363859.806685074	9522865.03916177	458566.775696785	289505.080675434	278612.481806607	209746.265475106	178534.783370076	364835.986866581	93713.1532409941	229395.896686467	161755.584616579	239684.446734413	382480.060040586	297648.731725893	378161.495487147	128567.93142066	274307.357512464	243246.503892082	164827.133993091	297167.739785319	304260.085658046	179754.038363108	178397.470344638
3.380_285.2171367	284467.571756136	1518785.54948309	378377.088222988	1404939.36983264	1039817.00804098	975585.649433106	1189520.92105523	224415.915755064	203934.040527954	190451.201072445	215614.689968752	222402.970836941	195768.134493574	266341.675562332	271868.400381306	187315.19207923	280506.029713664	284575.198186674	225755.729948791	233212.096218615	221345.070438417	196002.737529033	301007.148600443	201375.175589323	292793.080839109	201559.982064782	269654.147345502	211539.210920873	272852.64308083	210334.635212946	198476.003648635	295847.87988509	225226.717412496	160018.023319111	232201.773316527	247922.597272584	321532.140307666	338626.450256182	297414.900365914	217678.225996627	157318.55564563	279216.652179572	253243.364388929	222283.243879045	246152.47852492	266015.881450173	249121.356602937	261273.159895637	266589.52567814
3.385_175.0434411	46739.0027817031	87181.3241690209	80891.0103724056	45644.1302289488	49868.1477842178	376827.589482303	1161363.56519068	39488.6041834533	25574.0072341612	59518.0411119127	62538.2452392346	111233.83235131	155035.262841488	36212.7030859477	45609.7894407791	52523.8172502382	103286.668572789	59553.3711266514	153837.233514695	42233.9545396712	75603.9566161118	286114.843966792	70781.7789904969	53062.6767311634	45828.1827279236	44639.7667139179	130539.33942364	43092.0785780725	427099.654069462	1595262.90460331	107045.515549598	36601.5049735951	310384.974423779	47299.9810907835	70055.5680275299	44204.4222750581	49794.132411559	35097.5169613964	24959.0913863879	37020.5686297015	56424.6999726333	59043.7844952614	59479.3515193514	22105.555885309	41918.3298095771	175828.107530414	46485.2434431565	61425.4164724415	23725.1909729338
3.388_234.1146734	77028.0113708664	610378.321441173	80996.12268	817581.674783254	693355.99094045	525271.949611668	711126.311926874	88829.3192494783	152859.157054461	126550.778607952	453475.825585308	281303.268520216	145595.607793168	130549.768925802	106643.399610081	244717.648046936	243084.581238131	822988.050944909	144564.321279334	70570.1555804826	200374.733298379	173122.26656773	90214.0651457999	196848.668208928	113865.079482099	5781839.97966577	130564.72492562	271107.782030881	6388810.57609382	5714511.98356728	147235.353485756	203314.483374859	170582.933145039	83862.7011172863	88556.0256403682	203400.584676189	94264.6501382122	90837.0849975555	83786.9496351838	103110.760001151	159549.512296518	162342.906630405	123948.311100177	302073.771781344	150416.180060991	121410.885435394	163577.058613532	148627.834919872	112434.910042119
3.389_238.1161650	771569.1105	1409819.17924758	528662.531476379	1914209.87511274	1296083.53790945	2096818.57555093	1129141.39157686	312767.690552671	316671.451690826	462133.201828085	824329.778839005	337943.847048544	385900.484395084	1622925.71707133	193153.24807994	1702544.81775431	468079.374060663	5304314.95407481	9108072.23389003	136524.476644222	271999.976407428	400342.746613391	93887.3373606141	957066.456283965	220461.910862183	8269324.60308819	156933.247097268	12554360.6961768	15639575.9246632	4893025.27147115	408011.040844833	380930.869660153	347447.726580874	291252.80151718	253726.162487672	520335.865930284	363652.854327487	144820.173564427	182205.536558315	188724.781969113	233384.841881853	959298.817044882	609753.715695699	326992.429333678	518356.480490272	336601.572895747	840850.042495637	414306.41311803	348770.253758374
3.400_158.1708245	112974.192324375	97070.4021230965	98529.9014203442	135224.916653022	121896.330007271	106655.179443331	309008.593955179	2016428.33702541	139373.597140464	114639.889617294	127688.124179817	126583.411109956	127030.165014315	170071.207576745	100234.804831153	135117.98441865	159959.063535403	144203.723812649	75603.2481919513	87248.1578537136	85482.1663299296	155810.351819871	122375.400384278	93462.4501458427	116705.112748481	174957.236494321	89073.7920741481	113573.571517857	212476.07328983	1300119.8733662	103289.139584702	129724.524296754	103441.314815782	148803.493410048	102976.996802295	57850.1947449844	124762.191372081	124374.537187977	140400.958040666	143005.578112568	100376.990519466	80013.1093660832	139679.416377142	116120.394191043	155266.715847055	111561.419376272	50317.1800755814	113196.20527109	118827.840190574
3.401_479.7022571	125861.799749105	258175.171810168	90699.7971146766	288697.323703108	387545.513466391	241425.386546819	229850.408087149	2075642.27941992	142410.399350421	174076.712528307	140774.825987184	121694.324394798	115621.291844028	157748.232473879	93320.6673235114	112114.248154183	110999.684017234	170368.41744468	103558.292812306	115233.344744784	132300.943368062	99212.6147447013	103986.054250733	92861.6159766489	115355.59569811	531306.35384225	179241.246192957	107851.130270418	2674274.16465446	1247776.16758223	82034.4560132902	143507.946644681	125285.323954272	102248.638950449	233525.782445569	106182.481986448	130811.992991376	214173.004787065	106060.56835173	104918.448882441	82268.0157335687	104591.047253397	104671.476742584	87201.6367762775	125541.114698087	125252.665029401	109000.155915523	109053.396948717	170666.001953416
3.404_399.1664959	93340.4461518617	37210.8055242742	30542.2682311354	54982.0885843195	230988.359948849	57153.4419609191	159769.214962676	1541125.20555007	38607.0178295492	50184.5150529967	258626.297663723	78949.4992808327	55483.8289464222	260976.762624098	53469.8941689333	68048.5880459977	246989.216463731	87110.0235805712	96150.6143271116	53836.2378863739	64605.4288871768	63463.2233559665	81806.4270261901	45015.7599096744	63663.1394697882	68293.3476728651	206097.836087704	363622.978910408	765960.50697139	84372.8776190189	23556.8916725854	78762.4114047105	71277.3238937242	16761.6550572312	842340.586930069	27048.5033468986	85391.6123991223	41721.9955301129	158240.375476261	43827.9968799221	39563.8531639537	54389.8256619828	56290.3169271286	47352.9554280559	40321.5819011522	66461.3203315696	44699.9022535121	13875.7663002845	65247.4754005357
3.426_321.0377771	63560.7475646293	195075.238392249	81749.3493355901	226095.464492783	85533.9450861173	153385.323454434	3593287.92462315	109877.33415101	83174.6948760482	90982.3696051864	128002.719693098	496984.904717542	145899.340124162	97629.3990691953	236217.659531454	204417.304108516	436901.113539267	72996.9007483207	189291.686425558	69163.9645291882	266241.17328311	76249.3772382236	119084.029971037	112803.955134436	73622.3468862075	3094958.58681363	175092.614213843	62726.1760201144	82512.5245551489	195584.553746586	58920.3562782507	170556.093272569	117029.826193738	90402.6586742614	114010.294915457	61122.1881009333	109755.33239655	125140.397961461	169409.630595577	59061.238454914	146799.403101955	91196.8899304975	72043.8239813388	57536.6689339122	101396.889087856	61907.7064883264	183872.371251291	72331.5653649246	68161.3370268052
3.431_268.1053280	468538.668325677	29481.9156431711	74359.9160169766	35843.9339301216	41262.1105465887	15501.2730623327	34176.4422745749	19098.2107062744	27814.4063362617	3184.06514942423	56178.4638697642	63366.8022332571	711543.414960587	7720.58455077454	23854.0599646654	77198.5529016063	99581.2705434233	3874.72861805031	10599.5748323625	15975.6559779379	12777.4531558021	4015.61182269384	16945.9142450282	32378.4609502628	63270.4959874867	6085745.00991242	56762.0714614198	10213.5390063141	74113.3453756825	12172226.5371646	10263.541813113	7031.50523415908	3248.88804846225	36264.5172912715	252642.045852216	9601.81477205265	108012.063807498	35102.736472435	4089.00096009357	40120.0789108686	73742.104392537	9802.26316405053	95905.3540525643	7842.43791196209	9187.56440252342	5217.58508596541	8645.77792113142	15027.8995580215	51549.5486853105
3.434_204.1132557	784672.319282567	2286894.02163942	185403.168709794	2207822.53285436	2309142.83013611	1829504.41283785	2244021.86333332	19210151.6569802	755261.541741685	1412912.38073217	640471.236866447	1128806.7633305	626596.7498	546418.197177977	842232.159921548	3208463.92417091	901973.466938924	804378.743968441	1025956.41557128	306797.72252904	649809.299154373	606471.999655159	333513.56945631	1182259.13505274	522976.860835997	811688.850369563	562870.15866887	25107207.6751267	1316565.30360501	20267200.7589101	786444.425604875	849309.511835858	1482695.72068041	614938.997724075	324824.257226017	2612973.77204006	568239.327655129	233216.018193638	414611.637694264	390008.12521416	737475.683634318	1253416.74961438	687657.073649134	832221.808895778	553710.58834821	669986.313213254	1109191.86089259	811048.100841387	791134.733177175
3.438_248.1303059	325224.869612954	1579306.13349382	155212.62534938	1670657.64144447	1178444.14289887	1070836.09653253	1961133.32634467	177936.209712095	32554.1882078185	855548.577583201	349714.82243632	262845.586068498	548229.18070376	234459.877344599	182599.779769267	3677914.20297072	351465.583688349	4493947.582	7593000.95369416	107231.948065351	233424.942347252	315440.460482106	93931.3019802088	257299.40917829	28662.5856732968	6360228.31184971	110046.484831011	30842149.9402178	9418182.8980751	18462867.5966322	315210.943894088	318701.591988306	239053.833904377	147705.168499994	147787.084620037	1732041.3706288	305274.197854869	71827.0822131639	189297.46171602	98237.8089368211	200300.414100709	243968.643888916	394425.151824016	538458.70933263	450455.560658593	159969.823694816	40395.8021453587	45365.7789068057	317830.289223192
3.439_269.1090398	454959.983220815	1551258.91828047	167805.058003265	2102474.23707035	1258839.54724007	1504802.47152726	1120981.5178542	252567.158091458	32852.2471866031	43361.2445422826	525499.6906	86391.3004807257	661177.038278924	32454.4483881071	236391.001085539	287849.60717212	86372.7428144235	205399.146684719	335115.062018418	121841.848902745	28665.0224567767	43545.3370189998	135498.817867082	336995.823550859	110416.91652832	5767922.21104154	45552.6021487853	26651.7185965336	58521.4275154595	13013639.3295098	16420.7351243091	252595.299079891	21177.7741265656	26038.8593508229	245675.079518871	137263.243717458	266023.40848622	55831.5625226396	61280.650585478	13488.600529861	461460.351580656	93748.8242971398	459880.162029374	228867.455932094	94195.6862491278	269558.474790519	27460.8269281424	154684.409997369	138784.122064573
3.444_263.1754512	30752.0595655001	770305.885053407	27277.4709028257	711146.269644039	727346.71475268	441634.589328634	618940.542272485	28512.9415963208	30720.2965531041	24188.4731329005	24764.6781603942	27310.500385874	27992.8639481561	32343.9143397235	25532.8035150438	31053.1647657827	32782.8645585486	27993.1969570105	23725.0656648675	18080.1453699041	22767.9147428565	23897.8265081997	16771.4642809775	28311.7610964606	28938.6042630894	28057.2247995493	26365.0673742589	30819.8124736649	29923.0789597548	26280.0294365275	28635.913691852	27686.7016996888	29612.0990007115	27291.4795472037	20027.0393412146	26858.9264934389	28706.7104626934	27490.6188417339	30393.2923113216	25354.1490720973	24807.0759729679	29151.5528506686	33777.5606308576	27112.2719323276	33930.7359252871	27723.1023183712	22913.918631347	29778.6267686653	23309.2053929261
3.451_270.1909800	81286.5954801778	357044.187026913	46341.5006432833	416250.291265897	453771.70761168	250692.588338452	342900.832684974	1577390.97755499	55475.4190677834	69059.4181122996	215882.322009307	61705.6353752371	50362.7686777978	29796.3822356157	54175.3342243842	64966.9881542394	47760.8304977272	110336.242416066	110045.147156683	74325.4858510679	53473.1506727167	60916.0226232618	41503.307890583	34673.5070264201	35305.1289928444	83165.0562409672	70925.514883498	50328.6924825069	2186421.09282366	108862.338138807	61496.9053277937	63986.8314431129	64901.3747365413	57808.0692644312	56308.0553457968	50037.0448637934	46273.7214194519	52987.1796705715	73910.4152482539	86745.0253014434	55472.0702227253	53532.6998589661	55300.9623956745	60311.3635819833	64456.9757271206	66216.1110323548	63370.4108845096	43129.3926935134	64910.7817690232
3.459_202.0941371	73937.1070458606	1010602.45424217	122922.037283742	907121.52691638	903451.99018476	484152.917006416	864097.393575895	162939.851264432	125715.200531944	114863.718660591	403428.569124761	124654.755078614	277476.74284921	295980.067816951	274219.906615447	77411.4103471141	157060.432755312	36482.1543091377	204460.453806821	57422.2290960927	183733.569381519	108120.072363017	75812.8802794427	162391.719093376	100598.754462277	3402133.22462303	80193.4149737599	230432.505138875	129351.674320208	2854866.77056169	78228.6119431833	279863.606339422	99919.2878434971	238782.692691386	82311.1400853472	251852.39262249	337389.596413742	26262.6922175041	94124.8976800763	118376.810259398	166396.072567818	134985.370269189	168511.980537444	145765.548560317	61186.4093905099	76192.0719090983	127366.166204942	191294.035730139	193161.843970534
3.505_304.1291334	125070.849256642	1476380.8202927	99634.7766953884	1366025.91143387	1049528.48101449	903650.250676934	1096534.06055614	241737.107498116	279306.36491565	429340.076621142	347978.977783965	214055.660864215	91848.2118317089	583754.134171941	228252.440112824	518109.944288234	1082661.22025917	252385.754346183	252040.968912334	198443.981179129	180896.267690613	464667.578877482	2363997.37199309	169095.333838403	164380.896364936	100760.798787063	162235.826109132	192096.617037297	225562.356863222	112771.777374664	299930.469277355	776443.087173544	119493.810821585	52788.5182616551	430491.824530543	219809.860767896	143531.940787011	82877.115043065	238031.826657436	221245.255531229	181551.46617121	53538.0968718954	123273.041124149	309420.559744062	100268.838866965	50118.8864352931	113882.591929311	109209.820323928	174658.310127376
3.507_194.1540446	16099.3988365737	718185.40842037	14674.6550923101	714488.614009014	622298.770376981	460134.545726337	636216.102277855	12807.8023672825	5006.00381357096	11564.1120988669	12312.5681706079	12785.428956582	12082.9060489361	16371.1514672504	16255.8318017702	13555.3150536784	16099.63179	12348.0921389262	11472.2348319577	16006.8941507409	41103.7310013277	13402.2794000963	18069.0582294107	5051.15056985603	13294.3984908908	11891.995922081	16169.3443318766	12638.1440068718	11861.1799861947	13415.9644660631	10462.5581712206	12735.0753240284	14268.8406125769	11784.1095815782	6630.69617187249	13273.0815203575	15997.7371517101	12243.1241386776	27778.4409552838	11952.3430112306	12385.7115344891	11121.849714538	14130.7861753263	13908.6747484159	13550.753957404	13317.5639662247	10653.7702636491	13120.3577287521	8823.43208624082
3.528_235.1804976	1200232.42655352	1373282.56182309	39674211.4211474	22676652.1191464	7882788.6591661	1222473.92523694	1209571.29640766	1674251.42127548	1630648.25667999	1449263.46647065	1351237.70229161	1375842.44852018	1312648.56748797	1386269.99682846	1341713.06688699	1337465.27112481	9993344.90640707	1597500.78570582	1586966.16406112	7430419.94071732	1276223.64388911	1210616.59650566	1278679.16672881	1340989.14601635	1547417.60424628	1426208.28225572	13157073.445992	1478732.09023116	1316926.68996866	1802148.33700833	1394462.19112961	1524607.90463378	1478966.06139089	1194484.42886439	1443012.99763298	1711865.4783593	1572264.2141822	1400910.51691839	1889791.68719346	1721263.59539152	1420164.93608648	1447704.38684519	1506469.84241475	1246781.52951009	1243770.1106821	1291368.4248525	1327501.46618073	1112890.39127046	1717884.22540993
3.530_696.7746945	17498645.0407618	3612494.62663533	495310.424095065	13720812.5029905	15415469.7889409	9330570.50349797	5640776.69896772	23388651.2573504	23724827.793073	40718118.0883692	9113809.078	20427400.4523902	3836774.46308897	14684544.5996897	16124987.6352389	18434039.5598752	16702615.1854367	17662546.9358912	12171392.4354306	44326310.1070474	12516713.0985692	21116541.7277342	8146054.44853368	8595451.79473182	17075963.723605	38836694.1346965	29528548.0325331	20383670.819328	12689357.2908522	16985426.5560946	15411843.0330352	17741639.0792845	18170971.9467193	14203897.3677145	34730420.1835187	16229020.0174698	36511738.1655749	30038906.3155063	30537195.1381527	14322878.9292544	8101717.68993498	25853146.1901959	22169829.4248879	24409408.9175462	27703045.9269019	27523499.4843871	13555405.279006	30615367.0298547	22350590.5957408
3.545_349.2671805	575540.234991828	8497858.54622201	550201.169021902	7212641.74893468	5544353.52705834	4039470.13971137	7406703.93669358	8989653.84316843	775727.6097	502927.79970058	585247.129936707	799125.194530198	527954.563171966	572788.278085554	878393.923580238	1019334.98672603	975831.898558401	601556.66144696	618155.424709906	628720.545873935	1271526.61257996	639847.598596229	601777.653705374	433334.354457751	548043.342508774	834528.819564202	736015.786053482	380289.883824921	625865.366357916	610214.589834246	430570.719093819	703889.242532137	480684.726690203	519983.980077194	1369635.38294359	574514.667975262	905992.751546396	828056.483105585	739887.95944024	511200.556305293	795188.895584905	512594.715512003	512313.382389596	708720.225159627	493527.217305484	1007716.58428495	1182295.70242501	640083.608980814	1014323.53432398
3.547_172.1548491	105143.217664718	260803.354170415	40093.3862129651	206169.769001947	574013.151834637	135317.469361053	702778.665999572	96468.2863520493	89697.5585626105	91070.2661855918	120769.024962515	87014.9592716422	82769.5385753053	92291.4068567292	111535.885650716	48701.7940367978	42861.6886220178	88459.0681309032	81365.6649910849	55008.0816349171	71748.958785303	81245.6938869059	50772.6907768539	61218.1426496648	95035.1053838009	88125.2233705675	76778.2115804457	44195.0236884243	44360.2872903361	78709.5989914629	89925.4938800032	118444.878158268	57511.6006473423	66553.6747586245	68614.7986760123	40790.9299006688	52430.8600790837	82578.4911704759	64297.177467725	60127.568827581	86064.1384673385	72485.043718499	53068.90141	85455.9368564313	90978.7290375869	96457.2519862434	126637.790831444	82468.5682192061	89116.8386967434
3.547_179.1446394	11142.3459162327	240319.544384174	11335.4203467774	267042.903601657	207568.352739017	186391.753184319	300715.214652708	17278.7256903545	8292.65452298461	9437.89574782484	8386.84944855911	7466.13145520104	9427.37287936647	12148.1544714283	13352.8387683865	16699.0624333703	16765.7425292388	10827.5346497792	8944.42383737287	13229.2960352811	44729.1067782694	8015.44862809891	13560.6143078785	14072.7125294217	12447.0756887477	10969.1076254321	11919.7336912338	11359.3898835699	10838.8009361079	11097.8948193624	8435.91540941009	8098.00846809541	14847.2093819153	9350.13677265318	5938.972703	10449.7490653813	13462.9497923144	7435.85186700104	13593.6266114497	11868.3668380956	12828.3003571823	11111.7135791565	12210.1138142756	13493.2104780119	13119.9586396458	9057.16760454331	9730.67906919434	11689.0568619202	9814.67094984064
3.549_195.1185001	61281.9118225805	3536664.93839461	126104.402372205	3501150.51581538	2840624.83573936	3503542.49648673	3167384.68972843	67596.0779590765	39359.0816923706	139615.058724869	53846.2142396114	75704.5177426026	68210.0025709081	50064.1247203053	59464.0974441731	63820.6777547955	55726.9106705556	79438.2548476717	43825.0851623283	102528.668229309	86030.9946320887	58277.2063415388	138489.123064078	61677.6687524854	91588.0749925565	189757.930787109	114849.701505513	65171.1816560841	180901.498588417	57663.3927006776	40623.3639676723	80019.190272258	67150.605225669	19291.8822890561	140285.172952848	59476.1537574992	63400.2288116834	47585.9157862272	265407.975021695	75248.3587623831	80839.6104890026	58094.313170608	151755.047427528	61738.4289713699	51048.7868004858	42531.4472192069	60111.0223032438	50503.4039735019	34159.5936037816
3.552_355.1076330	274286.747745012	1225534.61922203	151278.30538621	1836372.96018183	1302795.95927859	492059.091706541	848354.799990419	145245.843463821	185772.056682535	200981.761544887	202911.048382583	193721.695849708	172229.65385609	210455.419866704	189693.458944524	175893.458566004	150110.438972861	146902.1306	127032.334929997	167725.005843065	145098.859510492	194979.408850612	221987.070591618	96671.9342441509	151607.603780351	224825.19447636	169128.696163832	107459.430007772	116374.582983986	157520.202244787	192439.601790711	149635.08212999	122147.654432594	126868.057854922	147086.546968877	127778.669500402	165436.45955717	183280.464016191	217262.643760565	188622.884041411	112968.939390315	126415.519865812	149322.422614293	148967.788929473	141443.286573265	200443.040318851	159778.823278785	145191.264653437	126015.296674279
3.554_99.0634382	69633.3739637268	1483829.64281141	74734.8129829241	1536273.46086274	1168131.36318173	971794.536341831	1315072.66789026	79131.0508426623	77065.1045140029	58906.8533210636	68208.1259798018	70871.3035323594	72137.1301466804	42152.3736317082	85083.5688976005	82686.6162555285	73352.5332006104	69166.2842469376	71937.8980093159	50251.186407414	127909.335026149	63710.2716091313	69083.4153349284	67839.1361471098	86883.4332922715	68377.0913576185	50473.58075	69049.5019634403	81456.9477111042	83975.1152016197	72558.0838211451	59210.0569544929	74006.4352124173	45330.0353234608	62066.9944413109	73251.3827678228	94622.2915048966	44654.2693913415	87852.3604633601	35752.574515161	66423.7772013814	75672.4537003172	100451.518626982	70086.535121772	82162.2293167598	81219.543155455	71710.8515143939	63938.1097429697	81934.0535007874
3.555_98.0341657	49365.0306676847	591585.210644051	34474.6736721391	541975.544897229	381393.968645998	204824.107083467	479571.115929123	44370.9099041135	36068.0341845114	33467.4703657976	34836.7669606815	36733.2603662343	40210.5369701449	45487.4660521728	47902.3338373883	48234.6514441426	44535.8298	38261.966971619	29612.7736057143	100780.143980919	42154.3469207684	30171.1369202581	22009.681297525	44678.2015362769	45910.5988561707	424426.330012369	36157.3275726458	43188.3394038465	33563.6208751154	39952.7350232182	33518.243982639	34620.9468450508	44771.2892458747	33020.7410685832	29633.3333666877	31279.8633399296	37537.2150052401	33592.9851453385	25153.2945820338	38755.3959782933	40703.6526007807	36470.5393068586	47958.2096869136	35151.5592886541	50804.5662238638	31141.4006711086	32287.1423131883	65750.0623067272	36631.2661333408
3.556_155.1260030	11471.2371471175	4200790.40735395	115145.061663607	4605850.28931274	3297082.66623017	3070440.67576393	3730645.65317539	8582.16682637502	30532.1221037057	9654.49444287998	11882.3840451888	12640.5587097151	22725.3888457401	35419.9559553191	17961.0669545279	11662.8110318672	11313.3054066525	12696.9130130515	18227.5637810603	98097.2059475535	17551.6712618741	25115.6807127938	133901.496031121	20541.9528174033	15288.1965362657	33429.8831089883	123122.831716024	18716.2051044909	12865.5148783466	26829.7171105283	11487.9337003141	10996.0231606219	13974.2006118521	73978.0462517784	42786.8633181459	12994.4567440191	12324.7191762178	81513.9367211263	221191.606395924	82889.8938810229	19419.537467448	12243.9821801263	15204.6629126399	12583.7199318267	23300.2573230432	13011.8565397907	11243.1438967073	11506.2935152839	46744.169452453
3.556_155.1775966	220811.909938036	431912.090037436	245247.625911057	1777465.12869832	1325518.614	1419756.07146378	982450.084020314	218758.450489508	341292.51087115	292648.26628109	206632.888354622	229828.987731289	283866.327694026	292514.816180824	336298.157804168	289330.994449096	298343.001693794	170417.53423362	239461.703842556	241170.185558785	175109.057751613	331200.069386052	236082.513001908	306144.189331589	179916.945227615	282818.6927	405475.797159377	184604.572950158	280628.43705303	227842.982889427	359232.048705475	225012.824934765	232451.377304733	312943.576346754	255555.89355751	202858.803561392	209226.513900911	229574.514205625	247716.577549348	167631.485983845	231955.340460245	232617.158870143	128168.094202916	339012.491229843	339919.925752834	296625.452004814	126393.851256636	192555.537042121	207504.900518014
3.557_346.1600784	48695.1395495755	305839.619073295	36377.8850582536	421312.700961269	300876.561615938	231470.533581069	207178.861421787	46875.0963153686	46952.4114986198	47194.8656968528	59364.9725730663	38237.8050864103	50200.5407185456	50026.9626162258	35842.7286338935	39510.172385531	34581.0360092202	35272.4953428474	39065.6703669324	49373.1449149238	31282.782664578	38651.2148171967	30781.3064226424	31150.7980398673	39534.3587946529	43419.6550806783	38901.0666044326	35538.2432294211	35850.5266439623	32024.5599566718	33360.934505005	30309.7419111805	39458.3607757377	33498.5427813184	34130.4106713296	36566.3364984167	40123.8751469203	42083.2954165908	61093.8816340006	34898.5720762583	33687.5380067364	52137.412536065	40200.2004392625	43938.9824270308	47831.3345022384	47592.7147740243	43244.9489828426	33869.0163974645	37021.0512377008
3.562_305.2220941	269868.879503838	1068466.19123428	430330.318081486	387747.47307371	1301860.09519194	988203.432637306	1316839.68606212	162442.922194394	198243.691124527	304698.448268974	318683.42358777	283210.280625483	300793.221758182	297700.352817376	268122.724444193	288732.15669354	306335.943725261	300990.985415553	209437.350557067	180782.848475179	458167.338594549	292768.097282035	311326.621678124	333936.089967559	291717.434514088	221362.432399514	331364.759908394	283539.944738548	386875.062832005	242969.163417054	259616.175214206	305775.50266223	199381.374868993	312625.843702059	263792.591752784	311743.557531236	261695.359133581	347444.588046745	245799.247454626	357348.246051632	404075.791581839	184787.462941823	234282.246608277	338591.752202586	199004.47026675	309013.366054765	272925.41537215	244456.851128337	276888.122449328
3.566_345.1979984	55855.9027734819	782389.78754303	45158.2907593226	674220.99085868	596067.501896102	617937.281948479	723011.878292326	1216673.3863295	33983.3975196098	40547.9699848293	41235.6359360036	41023.6021458939	49069.0910434352	51631.5435581993	60849.1636046474	30427.8322159328	63138.5508383692	45473.1109951117	19367.8279363454	73697.1846543469	165530.880544008	45148.4453469292	65467.8702381961	59760.8907359471	15471.0376759332	560465.476515161	69504.6357566152	51475.1183723087	2328068.33901469	42993.5904164427	37598.5536375366	42786.2246800751	44145.7621426208	37833.8691517034	202756.597636197	36866.7003726703	58274.5893546759	37736.1089705567	85123.818702883	56101.6701549549	24452.1459667744	38657.0940238151	49673.0114243791	60033.3014901974	56059.7460186435	47714.1610265926	39076.4169725986	50828.4679427112	43013.3413184173
3.568_274.0858142	102301.909303236	621923.279936852	112328.570194598	69696.5710951403	423785.073925489	255827.478606307	647835.683073457	281592.819778998	141012.122964966	121358.838901648	95448.6384382934	114454.919642762	182941.468087144	160050.443860875	56879.3350227161	183890.386372133	90401.2871401381	146403.290512801	77002.512927359	93406.2598637048	137916.322943438	99843.3603327914	143003.044654062	113093.912971716	87273.0461357134	86231.3811866888	86723.7591429062	144463.591616939	2472936.08549702	83024.6755140098	95429.6060284341	186753.520513627	87707.9606301206	81632.7045194411	85301.472160418	91048.716934658	184584.378178911	57388.9971095612	86581.1281702526	91719.4445112807	215340.415172403	106812.999422133	55650.3078589833	169964.215713283	88429.5362047531	86736.1120642562	115345.193677175	157940.791616387	262228.425877867
3.570_324.2362310	316399.337495606	1456700.67773628	199633.414754109	1351784.63856382	1438296.8864352	955910.339878757	1082722.85653894	373916.354126549	388702.876548615	417926.382184338	216652.077979677	321492.289344211	151819.562947271	401874.968510918	315268.432136717	304523.669745862	368131.165626375	276255.733388469	301936.534890081	467759.179540741	157080.20005887	321368.293063332	209418.434248843	217933.933490547	289360.511516036	456041.054510355	389476.416152363	240765.860131376	232007.555333142	250179.719372594	282295.866626746	274367.364072124	324735.281985034	272779.690535146	420094.146527309	226027.751257283	451271.498770773	369384.40687153	506286.425289107	268473.52010148	223134.744119428	321981.294662695	283886.676499641	337951.058418497	335516.971082567	431086.894468375	304546.725209991	453930.136002061	293190.564427164
3.571_229.9982256	92968.443207811	434847.172322933	70869.5000395133	594425.022169317	367397.30397285	379443.57875366	555059.540797199	146467.983964368	127188.947213677	88483.2526388466	98453.5808805457	79279.4228769029	95492.5061726318	79262.5735684166	56807.3237549187	97852.2589472062	74202.8032257605	110878.828546689	58015.3616559858	68114.3828592739	146711.29749803	142609.443558943	117594.7795	91097.8585167373	85341.262499774	63049.4793566023	109164.924955679	84756.002740222	66862.326501904	78390.9651489614	93103.785754692	126402.440046942	82029.0233837178	123339.678078567	42075.8015032089	54297.1367045457	91404.6385005803	66814.9958635917	65950.844113207	65028.6803515905	113518.491077082	65110.3551340621	50347.5131119534	32940.0986445315	60891.8720339352	86004.5358229294	91518.1927586684	82531.6633911856	87932.2492403641
3.573_323.2325378	23166.5995019869	723858.914815771	23937.2245272756	1294179.90501107	734386.267315103	563835.404052273	506828.618203071	12932.0441192901	30108.7679656031	29074.646175871	25717.6092033167	26351.0826271505	29131.8362533521	28250.2325394942	39991.3954768304	22650.9981724213	25626.4284032701	10025.4904643185	15909.1656303665	20966.9986810398	37893.4495132833	23451.7188387857	9553.99542385904	14300.799617653	25586.925408343	33754.003542521	30968.33432	15121.6569534369	18868.1393630201	23289.5178810686	21812.45724	10407.3152666749	39999.96532	19931.5004316723	19544.5765296931	26790.7228724887	36970.0638712264	29923.544187935	76013.0621857163	14200.6579032444	17370.455528707	32256.7481999111	31324.9758312659	32365.9215774627	33021.7133743714	34345.0052006755	28191.6083939251	16230.7610122462	19444.7364520647
3.607_353.2548827	54484.3246591132	449164.715909602	60988.0875994122	447733.063266295	432153.239041998	382000.054536513	429965.863150746	53049.5936434103	61737.855593832	82724.886207636	87379.9243186895	35502.2767609412	60523.89394	52778.7519233184	58796.6304480873	57431.2609644202	46323.0530861634	62194.6501143775	53611.0078039911	54928.7351238838	57971.3497734108	61196.3298258386	56594.8381306423	61762.5595314527	59007.3504492137	71524.0329501738	60368.6974168983	61219.0574752063	58914.4036767074	61111.8545063881	45097.2681555656	46421.5055391555	64264.8006790153	68092.8247123813	40006.6007934613	63721.4187420591	63131.4481003425	61978.5491583294	57071.0270606635	61674.0503702134	60605.5936907277	63425.2653276082	70046.662714027	82271.7700245117	93702.5302901772	58406.7074101378	68855.9507294289	41562.7685670831	50870.8739528813
3.624_223.1539220	124889.636450426	1523947.89878681	144769.085178781	1702045.74914494	1533426.77432592	987093.129154717	1155906.5395781	318667.607400787	248459.647855653	102446.729278566	111807.486934348	299569.139637654	413838.713869899	158372.39399331	238238.687156691	194118.849821927	257483.377089411	189890.163441248	435234.521762078	249302.56454768	178935.630577083	188245.351806864	239519.944864258	177904.697786251	241360.713057562	204438.684505883	223044.563100511	296102.287418282	140372.320454919	203599.125514177	273494.663844028	277255.489808625	149611.98659678	232587.786264435	206810.566227387	256905.851516496	211050.977969442	215192.873637594	177981.375835229	308732.203987732	195602.016993777	262249.878857057	159914.870710366	216464.308627141	220574.04644757	192011.045933844	240083.532214772	227070.062047502	157001.11156776
3.624_245.1359767	262706.721904917	1647218.72674241	139920.873922884	2215598.18939457	1796034.17240581	1451108.25630543	1834723.13699805	172528.808030141	297340.951912439	362654.406606349	266900.69408585	341898.646983929	267707.717038389	220507.143155315	224240.589764299	223256.534314431	212350.404096796	240696.151402334	541787.289308253	334223.612226683	202981.441045457	249172.036278697	306642.470808973	181213.87377338	217297.89467271	258931.71279224	272749.24077068	148429.563110989	174993.947746115	283779.103384145	239419.831979736	421098.654204034	153022.174407077	252701.613813239	278739.613310857	348131.982218491	245103.063233774	279947.391214723	510329.467359147	375465.959347771	246494.678935662	264676.321076035	207799.321214895	249698.050850538	276813.922791911	222050.811469462	222263.145962292	273021.217493537	210101.28608734
3.641_356.2543406	245197.501162862	573844.974421863	212499.32260323	194489.477620721	606823.192223953	372514.291784114	428975.833459602	202407.802479985	228115.717229824	210125.808123224	232011.84917873	233299.795383291	226020.735495134	202911.534922538	214079.21207654	216617.805453063	186059.841664046	240488.493562993	206945.928341845	193186.157824469	194308.542158483	216826.882102793	184360.58594514	214308.265057682	205528.061075032	233361.634012396	214081.182236176	197540.657245804	200923.506363644	215267.510853367	215327.083281435	196534.671125229	232466.852934913	226947.692080206	185861.97270949	195370.127321528	207417.867382428	237026.387809243	168406.84879633	208254.066184527	191061.022570772	221327.140081996	249806.056610764	217845.185806136	247319.951400672	230522.437839819	207012.821305973	199399.673619761	204304.79635557
3.664_381.1294872	146608.385145329	676220.736939975	139802.168918954	460578.638638036	389643.278456277	279836.653857331	232398.638184354	160145.291088942	132593.833356306	140072.337521076	339796.66082843	225040.086049225	150905.918774617	126702.746827573	181463.294917468	155310.441430057	197201.386621263	233804.680630497	150778.560588697	132314.764943732	164379.155169561	197281.286332566	115914.367698992	323433.947949491	129731.300409974	5109209.275	153321.280860095	220250.446387357	291746.678712324	1662101.80832028	122037.824327065	292202.780651451	282948.004738644	156487.844915246	369465.23830354	216647.321810741	121402.104849147	106361.584477416	146871.96348724	199373.463131424	197680.235582108	247181.72913576	136617.188481515	111856.58641266	139585.769977041	148354.379790927	315399.143486416	156560.13401716301	150145.147939557
3.665_433.2505149	385806.22216333903	1074417.86260972	294090.619879691	1108089.80046747	1048908.8293977	1110823.34528711	1202134.17214195	288856.497231639	336137.313160917	514820.205687253	383112.924569174	421215.764554958	316250.109342474	336226.225382862	250339.209409522	230015.203269938	304389.454504327	334166.572487868	285119.718261271	287671.880144767	397587.457191496	311973.633379206	316628.133339021	340193.022844181	360669.980344718	220599.680218995	275481.108152735	417104.16223894	286343.239723256	282043.799557048	395404.100425749	184857.403936869	291964.898438051	333764.005357265	340853.566943441	265580.86546569	233502.829465051	320184.083262109	226320.632333766	272040.313384525	257951.100995766	305767.094656925	318907.166946192	310444.229598895	534337.504711488	264895.303029052	353879.285175031	308459.291107489	257703.760501246
3.688_182.1364304	35985.4419371505	691037.094567204	45837.692845827	675977.406869827	742082.360429299	513825.131575214	680672.502246283	34845.6298309144	25851.4007766375	38327.1119936121	34084.5654955891	24128.4093711752	24257.3420545795	20671.9381818207	25002.3603225817	42288.3144399047	41107.5393000052	29471.9274993291	29633.5892663183	23301.014098339	23574.5207250815	31806.6639901398	35338.4633628877	32783.9379430624	24919.3728913086	35466.2559126865	23994.059316048	34403.0230135083	40290.4620146907	54244.8743267416	27554.9168336661	175902.344390529	52704.2858434058	32810.3901844932	24730.8271255209	51843.0965617193	59739.5734296543	31243.115018722	29526.5323649733	20471.0904039055	17334.3953199314	39039.6297033746	29321.6459825389	22662.2434192831	33949.2185472129	24673.9098556031	33121.769929427	28560.170306599	23779.406454265
3.693_247.1920947	123144.894196491	788669.506695108	152280.130578901	747516.495958566	732302.419306112	802059.695571529	788334.454072558	60891.4344768041	89588.6391509308	104348.479357987	97900.9544955667	100207.205221471	78708.4952919507	121227.643935989	81820.9138007288	86841.8559197002	112664.427542325	44744.0104744276	104474.223133195	91174.4571781704	115222.922151324	76706.6964780952	150438.642777231	94340.2604607687	95830.25267	2466962.2771306	109335.693095134	131911.09121705	65642.3997687093	795022.541022977	120475.758084505	130548.901309593	89659.9725921598	137450.196886042	88641.6751817178	100643.939322936	119829.099306486	92263.7426952256	127447.980084625	132230.718817786	124277.283990375	108304.478666465	113683.781080206	159621.987084824	99232.5469843312	127368.068972586	254882.564827865	125913.260246471	92790.2513209204
3.703_245.1859135	17161599.2932063	6493934.24233744	12703448.5231701	7492177.02297953	6506250.5017471	7718208.94130285	6716198.13581752	12289390.7300538	13847356.1203028	15340155.3105987	14136868.6745942	12521907.9930037	10257923.7702205	20182220.632617	13927719.2435559	14761010.310558	19098380.5527346	6323382.33289581	10672008.1126995	16041902.2635137	18559633.9035048	14894777.71	10950623.4377315	6624036.0694361	15163111.8056519	11489710.9188389	11721203.1738339	21494824.6388856	9876068.79293927	14605653.8417592	19558940.2297372	21063289.8833978	12360500.196636	25894826.2448562	14859448.7589397	15673281.1427578	18207329.7528087	16095259.8492394	23029478.377188	22422111.6919463	19121481.1314377	18800923.2485574	16347652.7810539	28722281.2507188	13144942.2557409	9281216.72841543	39729326.5531913	23305990.0581327	15379426.049476
3.703_246.1892386	1955484.67451899	831889.692526531	1558273.56096325	801875.44155936	719570.932187632	900566.415458779	778555.20969706	1393800.14411273	1657831.11157036	1998138.79777687	1861085.15384682	1511823.81826596	1179161.1066628	2421230.66314998	1701459.21980961	2024369.09125365	2428439.92636078	793179.324606255	1235349.7794614	1824240.69828025	2447585.93530629	1649421.45263666	1572231.78961811	1799298.82864747	1958441.14218993	1265246.02603288	1272016.2946687	2689789.16512478	1303528.70962289	1803128.65659016	2309935.81105165	2654322.70311912	1879307.04050949	2986926.40836629	1986948.69295283	2044522.28992936	2398186.91028556	1919641.52309295	2875285.01328526	2590758.9187943498	2573712.03669785	2155210.10762199	2051438.11179833	3365861.95687949	1535433.64002494	989336.311619542	5337421.1439082	3039608.63269298	2020725.70441104
3.714_113.0420717	159117.579047239	589640.224863705	108335.568023687	592070.310921331	583703.133426183	501082.42073722	625657.821856256	121554.356965509	365147.715232091	321195.411053882	366639.793987181	306795.459094874	87045.6854010438	108205.307065555	320082.437813891	250420.661210584	160388.421190297	109995.722677517	105597.037399144	799384.277904535	228127.160310499	130805.231968949	274795.439233702	193908.850550585	96091.8419783577	202679.158364341	176713.159949094	119578.65873433	3752193.51396802	91767.4804069082	153015.24797288	189675.37812997	243953.698921819	263880.806923964	108985.068944725	164976.873894168	181859.867695795	130370.706452475	97301.2637947203	140860.431940915	257977.624127414	297968.635625646	151335.597906558	197468.60366899	155607.765690662	201248.193623536	229220.836798302	184211.905452664	90765.6359436448
3.725_363.2253939	6614.33274164034	424538.861038113	31544.9868451218	1104776.29347075	744014.449597944	740889.603747487	346335.765833565	2476.4706704734	9983.45081681872	7142.31751733329	6397.67799859199	6040.11923221415	6044.57708345166	15303.625211615	7594.07989505818	7450.32119787885	5812.86247591739	6532.14273716795	4347.12883820279	73933.097348028	15895.1809187413	11356.246033659	54972.3371638881	6600.69030448646	8588.74833539143	14650.7089792093	42484.9151129482	8220.44234896791	4231.47767134312	6577.96775957244	6453.38014790401	6815.15057939058	8170.64263583405	29970.3704041034	19211.9175666029	7339.29968439643	2989.0481599375	39632.5848302628	74351.8875621138	34212.5897256895	4260.89821705921	7103.00673785286	2012.28834557682	3947.90477528454	7137.90626682778	8205.41307700336	5574.22584385259	3722.06859463389	16101.7515341104
3.725_589.3845533	652989.605893271	4395144.87630014	708603.400958695	4731624.2820295	3958668.21179633	3527882.14565673	4205269.22397203	9276977.70209878	871122.293708823	577360.957996249	674881.710052738	741645.211188618	568495.563926584	680503.174324425	943682.07249093	642234.755695764	876307.246546135	616788.420947115	700769.148933239	686651.002728157	855504.410956825	545832.198256245	620415.356158668	356040.171820872	647482.201816692	462033.336570112	819432.478582561	393877.662189084	334882.425516638	595363.288386485	559169.12118556	726628.270283321	496679.542986711	640019.053738751	1505441.87792474	517826.368653524	827680.028088637	953698.860959952	788793.894274336	552780.310087267	891983.219784652	477767.460102474	512866.981987388	677800.511442476	548350.149330196	696843.104024886	636148.297737438	619830.785906462	1448769.13811189
3.727_284.2210151	658011.732343827	3282179.01588523	913884.963419543	3228200.36946017	2967164.51758486	2637833.24471734	2994278.18759879	944412.063492516	1036698.70111995	739434.908215232	812423.048268397	878901.530045771	13387102.890222	697159.483419353	505674.447489005	1027263.06275865	837472.101131213	819421.823973571	811542.012182401	912448.600231292	929834.352189553	808841.703286233	1419981.4309841	463944.3098	555841.512498279	658931.840787352	813008.558246158	574182.675753658	436066.436920996	406124.218483114	835700.653128923	1147134.10070009	571308.495043841	508728.353174543	759453.154595298	540602.83248333	705876.761645873	689859.206056111	903400.8543	720375.876301427	709312.547518395	556020.847520882	486821.526272456	756724.327752166	513620.97602755	678556.974442775	696730.484806277	727972.951409051	1247197.08101033
3.730_170.0834016	12306.6593292733	1084060.85403031	27571.1308666345	1135627.09295275	973550.485646425	900576.605655898	1044509.23331683	14348.5647665201	10523.5695511959	14026.8807804052	19462.2028208506	12498.5600366787	9546.58389435851	17242.1654878634	12244.1940232931	20979.4802324804	13762.6939041684	15891.1746766214	8984.03603553408	38844.2071839881	26862.9928195745	11555.8059652388	34969.6905129333	12703.6058775903	12818.6230243462	9510.17848280106	23033.3363652293	9781.40715332566	13079.3645831194	15094.8727745927	9461.89950113845	12736.5593247611	12994.0761984232	16207.5686645471	12562.8404834328	13565.6960108914	17804.7901970916	16927.1125806318	45101.2026543097	21351.6666666665	10127.6323751619	13356.0765525208	12016.5853346956	19033.7396509885	11457.284145036	14291.8359833135	9312.12088379652	14022.9913061735	14292.6154968972
3.730_286.2093192	19977.2102803999	591525.21449779	17054.5594220914	659015.508777683	551002.188572301	495166.724179155	504322.775897984	19729.7375500365	28736.5895543866	23489.5949540342	24598.7960896363	26484.7032248804	35493.9034093316	27244.186092708	25110.8605998898	20746.0802722463	20175.6487683952	20629.2806257606	27527.2889669562	18986.50927	20718.3690618407	20656.3683973401	19624.9620783903	18881.0818888697	20516.9457952313	25123.9530667963	25011.3618262308	27040.222054864	23154.8517774424	21458.2563073225	30364.0813586594	22513.96894	24476.1429991695	21122.4838728356	22230.9219241462	26066.8240686459	23812.1448442146	23667.5938001505	29183.5600891308	22861.1085009023	19757.3050165137	19796.6303712207	23020.2762642019	29044.313781028	28218.5981872908	24684.2367239731	22434.1148268477	27251.8541386374	18041.583682929
3.730_307.1897772	9525.00498229003	430379.11969996	27602.9198187462	426868.072235111	396889.341310772	373248.026544719	391320.141674776	12019.5244617002	11215.2540983583	13225.2224684193	9658.3067768792	9103.02721266666	10583.9480062269	8557.61164297952	13823.525200128	14931.5183384953	15267.0606373138	11325.1970509618	9833.86176214227	41265.4246763994	30268.810975656	5542.40312940613	33106.3018271623	11511.786499255	14157.3173176287	6963.38504909908	23514.8155186822	10890.7966921783	11108.3474909591	10680.8377077975	9186.11921863845	11705.4854148757	14451.790331497	12934.8965218143	11309.8056795231	15248.9185967329	14300.7624940182	17903.1240698311	42334.9639029385	22375.7594307853	3565.48336252367	13236.851673957	13586.2741604523	15131.7413029294	15094.6019874885	13607.7780364856	10722.0065690927	11973.6025807485	11561.732050145
3.731_354.2750602	62346.5251431844	324307.67029164	50122.8413041755	134065.059585786	161182.946263736	158242.228701679	112491.130984015	60179.644393038	75265.7577925358	66634.7182063846	78493.8916406767	71389.2053037983	91500.5131730235	77536.8520183994	68865.6442920571	57444.5849572702	45693.5137006809	53580.4532614338	75950.8008781251	50945.5393306774	54935.7695472729	62141.6121130836	71465.3538381313	47456.2675789652	63158.4235139945	60218.6401348363	52577.6156349112	58520.6440524927	44812.5350777553	57897.2488619441	72653.8172391808	55160.1624223851	63263.1222055912	61471.8716706344	59695.489451543	58113.7320593727	51350.9962056848	74457.6113670572	54179.3087129778	50288.2266709323	55312.0501410655	53571.5459864208	64845.1850315161	69282.9370036652	74981.668596472	71899.6748183352	64775.5266075089	71307.9531261256	56508.0992546577
3.733_124.0753241	139234.404023905	3607942.25173214	635937.636573885	3629854.02783069	3265074.41886776	3267944.63055502	2970497.17679021	11791477.2426919	95406.5602365191	148558.654309886	120640.282015423	208476.288244635	178181.422659685	153114.704794723	154937.397621547	122473.991556507	161964.86159779	147842.123884335	125837.628698429	409745.654355745	167793.923348527	154106.186422525	245158.358352362	125795.09733049	288385.40476988	255860.811516704	261227.093334524	253624.174355642	448518.686432474	57835.1000158749	87673.3574894906	237712.706663399	146148.153120549	209074.172296039	148866.839120599	169239.480261506	157549.463736483	245381.316781946	355858.929205174	314880.838789192	211219.033005974	122423.178635507	213164.25448242	155180.441299821	109222.209845229	132240.265116282	128029.646264145	147059.43523286	115976.335127644
3.733_434.2847439	17279.4105947268	516408.499952073	20595.7693181847	549410.969648061	492116.672209964	386802.357677859	476723.96985146	19048.8204769268	19963.8235096501	17854.6343745926	20775.0135999811	18974.0593886672	19081.4114999949	22054.3115760171	20561.7943413791	22415.4283108154	19284.5002483535	18592.8396712139	19688.3309257441	27082.8695444352	60779.1341527062	19176.4320825683	17524.3230691467	19243.0086481895	18435.6623828847	21225.2005287907	18311.1031647983	21089.814320805	14189.8164149574	17284.9337196202	17222.584054206	17934.2646996266	21461.7696974031	18226.2243737126	17728.1339357219	17673.4803653582	21127.2423573881	23269.7257709155	30122.8322009607	14841.7322679725	19688.1750600707	18015.7616859898	19877.9816049935	15175.0627707067	26229.6526492346	20012.9726394076	16367.2270732364	17805.3708106241	16122.9878017452
3.739_601.7771081	10373338.8411875	5842293.09071332	183222.657212448	6098058.81944547	2677494.4391222	5081598.83854124	3711103.34789206	7707013.19435745	9861292.21226215	7702177.91949167	6752887.00493634	9180966.71593635	5672296.66516613	10638145.7250969	10296484.078384	8182821.2074643	12063217.7340787	10106569.7429352	9814706.9790073	9918129.67461559	5401838.83660084	8219317.86111804	4224679.91429351	3901357.29087469	9854538.21775378	10961964.4734923	12826439.7802543	3384900.94207961	8175903.7379517	7393802.74116188	6390565.51564374	10181689.7963136	5637494.16172219	7381480.79658266	15408141.9345208	7550839.33958728	10267090.0699834	13700383.0649996	12323635.2449422	8054546.35159751	5803338.86083233	9596753.13627918	9546480.00491347	7627870.57039708	9079770.51341652	11969402.0424661	6986236.1690053	7054024.88635007	9386021.85512226
3.739_612.7693593	771563.051278653	394296.816077244	601988.262831278	424776.852884114	189035.450114279	358300.883423126	259533.898379196	552262.023738593	613079.304575678	560231.184089045	527472.052301759	644441.21040801	432770.624973826	559577.765465872	690783.799615729	475936.114716082	777516.0154	696287.226158986	669713.309558004	701968.654260139	377102.303449472	548529.208245443	301285.191400422	286214.444357153	732242.981603613	612154.255455269	702522.00965091	245572.938512712	560815.86721059	520380.780675702	473191.01794609	671525.067055101	387573.112673977	590317.102471399	919216.645815522	478827.561790398	780775.589911721	934514.078676684	775946.836945516	591478.758987417	448935.752809667	671684.741632495	695670.868331181	561729.811120636	724076.75264403	706769.508053255	499635.936927056	585211.893727249	552402.306405736
3.741_165.0884286	20805.4079420121	333180.108898027	27720.1143444938	393088.481319183	256681.587521989	308127.541031911	223105.175687657	39113.0810174816	19401.4707220739	17734.4070954885	17651.9545777762	20437.6258362967	57010.5061787475	24078.0674817292	25113.6801538697	26386.1508361685	36536.6714862062	23446.9772890198	21071.6537426584	21930.6228241372	25263.9411081142	20108.829958501	32087.0255365674	26023.1190227744	22786.0608088024	359984.468453755	18636.2721888255	27756.2153909046	26686.7303530828	25899.252749367	29930.3681344741	23183.7822486798	30359.9630294463	41768.1130733891	18385.0876128328	27023.2421752952	30151.8511328275	20833.5446705134	27603.3979165336	24373.2561674246	24978.0324024745	28211.3106136829	26163.236730762	49153.0193161658	20197.2217518316	18209.7080155525	17941.8683711471	25862.5799053804	22718.3225042682
3.746_137.0598066	1975883.9149114	1547890.88314739	1383689.592	2235252.62189845	2000924.16852454	1154462.73040638	1217483.21975821	1990505.07205957	1220175.13934819	2033311.26787426	1859517.17435238	1509491.84005475	1655933.27591473	2396553.24433046	2243815.2783365	1421519.84528922	3116732.87508817	3906633.66555901	1467097.75287267	1619950.91652626	2210483.67953051	1817925.03771769	1802954.17839337	1910745.55973482	2649124.27152547	3160883.29254487	1642525.98036043	1891958.42180186	3335090.56272541	3470520.97524785	2417297.61374825	5599964.98282616	1566600.0646480499	3257727.38633405	1591042.82909025	2316079.86778752	1720649.11418466	1535537.74863576	1604939.23223837	2362986.16082312	2070426.2778675	9656248.4907411	2775717.6410091	2400001.21141987	1833069.48237289	1945340.5851646	2832344.40526583	2167709.86326928	2060649.06973836
3.751_377.8212524	150741.297991593	1711743.26482455	220824.827245498	1626162.88224874	1561135.57507196	1027765.87323936	1375365.1372506	160048.203042675	195550.22866776	154569.403438167	152260.154363927	133964.380768406	98769.2573689587	188658.85109212	166166.956263095	152181.435005594	206168.051006862	124416.802296024	175469.577900852	256957.273875631	80394.044059431	112782.594600963	115403.409248677	123676.578526415	185028.968014159	175121.137792029	224963.709086128	124213.928469624	6053374.78413666	146822.982786658	106321.778135308	183945.780810372	135271.240825538	183426.909080271	359689.701986505	142448.377262993	124748.775202658	344243.739327104	253416.212954538	172216.829675557	130315.715094373	131596.257867204	180534.563351762	163282.562091655	179461.776208891	121781.497416039	65786.5405843264	145113.035562113	184430.98774942
3.752_550.7629792	197390.962810453	856298.89475356	203615.934935134	903076.556565323	809752.752060756	935877.366308013	845149.776028794	159275.194284672	217124.959678126	194599.966645438	175501.360798371	171587.954184483	89185.8607808102	185097.777097165	181543.38680969	149027.886161195	187317.90977917	152010.713696084	172986.142786078	221374.403611459	106702.973989559	110399.374526923	109446.301060997	97369.4397034134	222761.741022116	198925.765102013	292278.376368383	97208.4117629563	3774238.59529607	130897.639017287	130373.264783873	213589.332020848	141448.555655391	169699.316702064	340223.283098348	137824.186609863	168934.6959	392065.530137991	215411.413930476	146143.483040164	71141.6277853368	159079.339788375	115316.398419131	162260.634655018	150447.469362567	172028.261302226	95659.0507187726	105623.500383546	187229.07188283
3.762_684.7970539	361015.46403871	189599.907318259	258109.478881576	215765.436361141	77505.1537385437	155756.190438385	160702.828848229	353081.593343901	383753.308355734	355676.357762332	257391.773173736	369198.41797026	183867.793900354	465424.599989072	398865.35301158	304994.129956074	521546.638268326	289120.198282204	354295.673045262	445316.223608003	233814.604993756	248373.696044704	128129.485575372	128771.465683509	449076.705280426	330023.72552826	440229.295818004	238202.772607843	191375.159862691	283881.540213858	219121.154012454	337097.583657861	337594.29652767	499615.79055039	709804.879548913	300725.730602278	267326.422767728	643764.691006935	357860.6747	288319.521020491	149095.941748887	495506.861490327	447653.681975359	218792.336057234	394743.240435757	471940.177938701	264374.750702282	316768.072412879	451924.044183692
3.763_539.7720980	4164552.91830784	3299306.57133788	82241.513843152	3995650.99036632	1138936.18736594	3752308.64796481	2232379.86089988	4302623.93330388	5342279.5082531	4152029.0986429	2648859.86998231	4345042.729	2043695.73157397	4837630.49610187	5145736.85738288	3412899.65754361	5280314.82836752	3719356.49314557	4652042.24175298	6264949.74760625	2802515.32451522	3268890.28080393	1516766.43375809	1698193.08472669	5560571.10759243	4403714.59081859	7043199.81767518	3330521.90721432	2519215.70907194	2962560.22869359	3541100.90139692	5326093.29470781	3290512.97226342	4899303.18006035	8658959.58254355	3837697.79682322	2971748.52735921	9976896.25405039	5761058.42290955	4289316.22094996	1586535.0547425	3918687.01155191	4446707.88537265	3197147.53578738	4682174.43488586	5042101.17465484	1874311.05089675	4070166.44206074	5668551.11690639
3.765_673.8065129	3200199.89119402	2205475.19387394	3333513.35661013	2107638.88823551	854867.133089604	1564525.67833364	2952842.51422172	3380548.88841568	3963568.61909011	3436473.49141241	1855543.86735207	3437155.60769441	1804668.3127018	4381691.9343385	4453901.15964671	3028437.19979156	5285561.79207332	2866657.61776596	3492710.59723602	4652573.76908795	2243110.58664601	2653506.47198902	1205912.90665607	3949867.80949385	4373984.54779868	3197581.95808692	4601758.99438878	2211859.32874298	1967036.61955426	2736090.82979119	2144312.31063851	3646577.77336638	3479086.35897551	4810820.54603612	8267891.94312235	3166739.51243561	2685455.47289134	6224587.37519811	4423195.73917023	2855915.11918743	3523378.93964916	4557102.78716682	3962832.96039602	2265097.74822089	3759763.32252826	4466008.18124692	2714735.41250671	3214158.47582237	4475412.15526814
3.772_153.0885530	4751.73635310362	151591.89922064	5642.33938511347	369883.875185542	310963.140938741	313845.785562977	307453.042810639	3651.29667597039	5075.96023820791	4923.05170439533	4536.787455	4361.86061890117	5309.79506638252	6214.27809177081	5342.83878605306	3862.22397313773	7171.64644694061	4150.3815457909	3732.91100290886	5827.017914	3656.95972374875	3736.0821474527	12869.6825190756	4250.77201003588	5492.90540618561	4419.38036817866	4085.11093160997	5931.75070547237	3999.45088600412	4055.87203592733	3987.58050538162	3494.1907667174	4510.90333250987	7520.02421388781	3460.68248956953	1939.10621800359	3968.87961270546	7917.51479326099	5046.25546035924	5272.02581319571	4737.39132398921	3735.57587423532	4132.20037177537	4207.41816278385	7606.33439469862	4635.7342994534	4677.83872828241	4074.00331109675	4034.12334915718
3.779_603.8425698	414478.450685433	1759920.34439917	270578.356747822	1690445.95285035	1608447.54913689	1493975.95071376	1655432.42384421	328391.378232477	377866.755069762	390484.738101721	315403.533956734	341529.824755977	7267517.72839951	391426.193562926	386647.164692806	310879.524115319	435307.865398626	427504.837804128	352662.61824326	491658.125939651	186385.153640584	291414.932390921	151295.812873855	144445.900733805	406312.407458856	382419.609552721	459007.39144708	226128.636717935	8673865.12872375	298808.551339994	229791.573439278	396797.197546524	177626.798880781	276284.387144124	644164.575457803	324126.755524801	391740.574751004	529190.475329139	507546.284780629	254751.128909242	250364.376319148	309569.225923018	354166.328403638	315874.27247342	397523.179946632	443478.662629992	252921.809616039	262146.498402604	381828.59447637
3.783_251.1752788	544792.562577128	317733.456421004	9636353.43447024	6184027.36782574	5629390.9238631	1163027.51437042	248399.087518857	120526.529142145	147573.792977959	545888.916123726	528821.113276664	206356.708567078	9919729.51782783	195299.186031969	147518.281201552	198227.605546592	2297925.89115897	242779.999761131	306177.301742651	2802213.84688605	1643359.31995621	237420.183356023	539694.59481971	292792.28244042	208603.361	8293771.66655095	1135604.65885331	230396.617640991	7821072.43573619	257845.152342918	301013.420854882	291787.382083562	249678.962691252	252348.706937109	233150.538379368	255946.325204674	186145.904154457	171211.375394952	280424.804422101	235299.76854561	282686.023520447	190435.720424773	177635.659765397	201743.55300341	274877.159169268	169189.701155708	227032.342875697	257320.568491879	431242.410015047
3.785_419.8353749	197234.166600969	1900156.47906473	180120.345505328	1572017.6396021	1585377.39890206	1185031.1339883	1624992.56163335	200179.284994246	179077.636105252	159206.358372336	97929.1822606686	180416.493868599	93138.5810715615	190998.326637528	190453.701845797	190480.289407959	260613.801483888	223841.801481659	180797.911511104	273012.157653217	103880.897302065	133129.518832841	93590.8612623668	110836.108016284	268839.999216298	229687.90659477	223282.811516427	124797.436866373	4542378.9220245	172065.913092669	145672.259676915	200509.206899338	115442.410249124	156950.390983431	332483.036299426	137016.245305184	238598.309317403	309626.400841485	316757.069130363	122208.901907329	124041.301905206	178118.043316046	162042.462701903	169011.536081091	177114.323772688	216528.470523204	114169.542824611	125121.071885146	196723.235650247
3.787_615.7858146	427397.423739021	194076.863404399	375348.377118068	216382.894361489	230727.261375908	257212.797754346	134289.83095009	304291.3195	399958.100176442	321297.8816	258400.371173627	307875.964241452	192893.257572409	365914.152321047	322550.210375969	390568.346960796	615584.828368944	403488.717273935	312926.80187796	594196.035650765	183735.502600212	278517.43343496	134794.833205932	153114.103559194	463961.268075998	342214.475786573	519805.829097128	135172.40077305	266827.244771161	291159.405231644	201297.082829982	425202.426220375	178244.698417031	287334.977886733	940612.078500082	313992.619932278	436893.619656933	664266.511314666	643176.015305229	282116.946607043	183181.368167784	285129.764972077	295793.391793612	339130.377555815	369922.9104	396305.480000257	245759.572840778	244391.515642448	357139.824492498
3.787_708.7900592	191063.129398096	773922.73986621306	469390.012126764	720017.914892621	706325.72480407	520492.144927292	841617.554256001	2435481.74554092	212945.322631676	543748.457871492	425044.677616094	229654.559000751	140761.474102316	207930.983774444	564732.404430647	326597.634001116	250899.671431885	359034.929353255	242718.184715666	224506.555348682	205728.971873585	253950.061002049	315511.286552353	186341.04355563	219445.74966643	310423.130009832	484890.853061017	165953.623963375	192075.014115364	193209.035900259	169493.277958328	352239.778064703	292586.124843288	197562.061716624	684264.171864316	245718.088308104	428077.375814095	294675.13779418	370676.859673712	243067.370805803	259283.835566565	288955.548019118	221440.815875591	291603.995671938	78951.0416343569	212202.598007573	265579.912592966	183095.131093463	242781.928249223
3.788_437.2357052	182303.470735837	240438.968968682	193075.944569781	166201.018581097	163742.717546842	181676.977949143	186074.966421474	228941.117075581	152409.874657462	198416.393763436	219619.895270191	199223.455977175	159600.110438721	223496.44497163	226267.88162995	217687.037991626	203160.087170705	213830.961087019	201344.097392084	175630.725181397	192790.321752264	193177.93156214	169483.160816998	176257.673607833	231053.228258594	190402.728309942	193301.353814879	195419.86115318	207121.391273659	188428.174935132	195777.194571636	214634.024659388	198189.475386848	222376.36849536	230361.142424834	220475.78892845	230834.30233314	182441.393333807	197508.549649326	227093.938076726	189124.723327287	249741.024657432	194852.102520991	823613.088111146	214925.744750722	219200.042261504	226117.04725035	193108.171532374	217104.816242583
3.794_605.7967867	914917.910113112	402642.655626014	766669.505884336	467292.673488395	368666.511554273	362992.566486706	246813.263557245	717321.446052748	906629.348344963	651764.720951282	552985.180537705	719919.540614988	426858.220361717	863216.071123055	780069.440069815	807566.401186437	1089747.6759001	917905.218349234	815221.319217535	1004033.67975344	414176.704448955	549551.053040427	277502.159441046	308711.735836858	904973.119530132	760443.714461777	961513.488488796	310229.026783373	625898.90751929	602418.156763844	517306.125714363	813771.117070732	429242.492081518	612400.987599692	1540094.40930482	724441.652996383	919109.20142735	1084108.38606059	1021172.09607258	674745.828938397	363350.680138753	634841.197105368	780211.825119505	678664.630857437	779804.140488454	846874.981744685	484434.722451417	621402.720897282	796241.809077098
3.795_410.5247800	1215187.41208418	480680.984285468	1152073.35520785	590061.629251365	289665.93593707	554240.0829	360804.342247984	920312.213710306	1231281.53508764	981427.056730308	752991.369056622	1020895.97413811	608970.703602844	1296885.1380434	1050377.17063151	942773.49852557	1494767.84021514	1205524.42373889	1050062.79969818	1624572.92624499	594010.388728335	839848.486479017	427147.637159808	307485.704369489	1389280.74175408	1106050.69394935	1458569.95249642	381605.523150055	922135.221532552	864604.604575263	701027.05085658	1355042.85204793	559726.419733564	706250.394780156	2142683.76351505	848316.952870914	1008054.7607923	1634845.89106613	1502379.48803441	723067.106863479	463153.176181397	1000113.09227024	885594.227719303	1072299.65184171	1139504.79258959	1215942.82733977	831861.528748789	781373.603898608	1000161.00015668
3.796_421.5033619	1439778.64537882	637275.38791965	960704.423097282	800343.713735722	292909.900921389	651764.408441322	418546.276628807	1185340.74820643	1389510.5608747	1110522.89659855	757922.657619505	1172074.12039299	723540.790166374	1433192.08289605	1174235.02860601	1291218.59135985	1825043.69082941	1399021.30202446	1274822.77644748	1698288.2339139	608219.999274368	906039.219147479	535037.656672116	441662.260867699	1527554.92193255	1370617.90086514	1625616.14159371	490039.27813123	1145840.5250423	851267.30140477	842565.301690129	1244423.48603899	750665.240556275	1153923.22660899	2311983.65199224	1198053.73918035	1577747.80019848	2061606.67508302	1812764.68760826	1086427.00284002	527417.960874977	1126390.07853937	1381343.66455156	1144063.35907808	1440978.04953866	1377867.81845004	868593.616836392	1055849.90177522	1206114.70944395
3.797_420.5004529	3327890.95177591	1531205.75065976	3011710.182	1668856.29993172	585816.460176765	1533879.04856899	1019978.80502271	2872202.31462971	3269763.72578969	2528480.15422491	1956235.55489628	2908567.50010729	1596246.29618697	3357747.42590025	3089548.66763911	2552019.71397791	4095360.43907062	3529279.32582239	2956679.70938687	4070991.22656511	1507144.3529965	2066317.46734605	1232441.20440373	1041089.87386858	4012311.27028364	3113273.51266029	3671578.70783466	1126771.41734014	2517633.0252027	2281256.49188212	1917070.5604257	3519927.20904432	1611424.38538892	2575241.66834165	5464143.41618223	2739909.05669398	3605149.59541553	4543005.86560167	4256818.38446814	2434676.71905558	1385120.94748684	2798496.40727261	2918180.04027906	2694852.08891393	3337589.52497078	3298862.45968898	1909603.17155281	2357270.56353378	3033370.73602527
3.797_603.7915971	70510361.3388492	32147171.0731139	1176285.31795011	37300721.9221515	14985706.6400953	31490561.076391	23588573.3638599	56452586.8803127	72297941.7234284	53097974.6940091	44315371.9402112	59880721.6082682	36506351.1533546	69757376.5530892	67530988.9791173	59363250.536703	82101130.09	74871402.9935736	62582973.3505869	80494441.7034143	35793518.0101964	44812728.5348468	26392163.3806201	24716426.503327	75241181.8326807	65860018.6729405	83646813.807566	23287237.3402915	55224846.9211371	50973792.4455047	41525515.7932677	69497063.5529904	36332209.075781	52384521.1928192	112610566.997582	55917094.7033277	73978343.1661489	91679079.3295035	88542752.5654069	54119209.4383585	32084796.1375877	57596912.9985289	62744346.9978872	54635947.8322526	69665597.7565512	72830477.1208573	42859016.2561094	44781865.0835929	64902066.2562838
3.797_604.7941533	15610894.7477708	7577788.13888225	249475.375881779	8282693.48895418	3428699.82015444	6730090.78320956	5184231.3999577	12955247.3818011	16087735.3177568	12187649.2146532	9953430.3324453	13638028.946085	8053322.25202733	15699729.9974056	15406242.8077903	13652850.8942121	18533858.6655728	17685467.7393604	14627567.3871591	19041283.8722152	8071480.92842324	9934937.80273967	6017814.10248299	5599724.56822274	17768490.9598458	15069612.7154556	19037251.6408724	5358969.3417911	12085114.5272752	12132089.7367459	8814548.5088981	15791968.4463606	8209366.89657772	11541795.8981731	26328467.9767197	12603034.7905431	16735394.7198245	20853689.6229406	20545802.0118553	12575917.2441638	7213361.37928582	12984737.2986981	14553853.2143024	11742741.2566469	15432549.4537034	16272465.5300849	9540549.24493196	10488731.9940923	15365925.9579631
3.797_614.7819812	2281692.70617636	823858.774859174	988739.643206745	1017389.04742782	374380.275409654	702355.375178995	586089.958573537	1665244.40323517	2090229.62337109	1608593.39849026	1376692.57155891	1739746.92597925	965362.886926281	2215535.69963312	1627676.61762942	1808411.85941515	2760177.30690371	1863263.93090048	1831443.17393228	2616618.89291911	810260.315188197	1416561.42596789	700426.617074032	665635.43292515	2669823.20987431	1833472.42829401	2294534.60182622	730149.93676822	1403361.43225803	1594594.37272256	1101343.96373853	2196143.7458927	896014.856844369	1418291.67197983	4385140.50419387	1268824.72450401	1770208.15344492	2968344.35190555	2885987.22395045	1466155.60925803	810074.334618917	1433134.48705089	1913764.3062387	1771653.1191047	2098073.74270728	2121177.65700639	1265939.2962635	1394098.45808018	2010545.68405254
3.814_249.1596401	138720.861652371	898374.976686103	128438.917095191	648530.960482621	804403.897935202	541597.024203936	920765.608847251	2954020.93680117	149919.462101703	177072.777853605	179556.826918594	229677.815239361	132331.484986583	153589.071310316	138809.074829621	256124.089602866	2119599.16018518	245025.146874141	129025.929072612	311009.015397742	179631.26891893	121217.239255533	296709.529266867	153846.888873097	134005.868756974	214969.001145809	140215.760977734	234482.9251	115054.740818103	246549.091813037	304304.090407243	194694.058591475	201881.860198394	66451.5921238805	215817.913145493	183244.913039988	220251.890504206	184849.616233381	45749.3478050675	208148.710237581	269446.812879592	234692.398422539	145537.178818972	149582.201404262	177147.819848871	135322.143302357	178064.840223259	234597.918888622	216359.516327542
3.815_268.1838708	40850.1442931074	151405.733433411	26735.8917841986	242403.615204027	213192.819101956	151712.60574499	179410.549978486	47584.6658853952	23590.3757889618	50468.8322682526	25467.8605537533	34707.0421370791	14954.8669960159	422456.561566224	44099.5811648728	26373.4791569961	23124.9970221277	32238.429227447	51155.617701742	37290.7334019314	31467.5727114591	40244.6860954962	30781.141622031	29447.7387542515	33451.9861586513	3143610.209	24651.1166949408	4038733.87555797	12384669.8953303	21761.276631959	34592.9433864485	33019.6964440741	33461.6137930278	27406.0726486617	42677.6560947481	45104.5096620772	33265.2855247399	25968.5982505607	44157.4002443196	56141.9132723936	30357.7843841699	20289.9889496047	40910.0408559571	45507.8506427691	38890.7422294202	38964.9538294131	28498.2897100802	19312.2071678254	41317.495892136
3.818_221.1285224	293755.838433353	538712.20507223	1452483.24691365	1465119.03889361	1876861.76932082	629237.264838798	4812559.69480244	1863098.90019099	212085.290657376	472324.748710957	317339.508748971	574203.259427562	9203055.40573973	248617.787979404	365358.676355109	1656271.58693595	2392323.22946658	230870.304778238	784563.280758201	1851443.2906958	154045.551837226	376040.45385961	171178.933411229	206566.748086749	220120.676644725	3256109.22098322	1985789.13144888	15942841.8757868	11120390.0158761	5958806.42240993	284857.224782613	257466.668633456	268232.836592247	565387.49810969	1737505.38979311	1454390.52846417	2982394.28967389	199309.265697838	256020.060345501	254456.534294182	455782.438900585	411920.980470716	412978.544497038	373316.166158115	138279.485300813	1579259.63334205	345622.812972493	265820.735833054	189392.087642463
3.825_459.7063698	76925.3852703521	128930.69658479	64152.3289268011	181887.728190726	78983.719321905	219141.716124718	67908.3992915142	83289.5644231651	86945.5115883126	62857.0748209746	82672.2045539279	108863.903054454	81926.4049026286	73857.8335837652	64700.8269820309	108721.867324141	79104.826624152	83067.3824605048	69533.7935178175	193116.581219731	95515.8962767177	81494.2942751059	61350.6006430015	71698.121387845	76368.0116764926	133319.389726957	100254.450848837	58596.6352703773	1355814.84749333	70355.8172330204	73187.3905904401	96363.8329869975	43324.8391603295	99740.3024762284	72167.9843807611	74312.1557992128	91116.3148871081	109089.416890575	129821.410801087	141554.01545817	85730.7279218101	70489.1722547491	76292.9842549082	96839.9381556601	73151.644627242	44927.1490974695	50868.1062111273	126824.848498056	78652.6552125123
3.827_920.4227636	94210.9613438537	189111.737636073	123097.421143042	266491.827449819	86615.1651502571	341946.596949746	123782.537650725	99489.7784448168	117075.058368866	105425.869727864	64158.028711925	159802.003674263	92176.4986254924	108681.303594969	125074.049625201	166215.467216258	105487.277251935	129728.979164801	84658.2784059167	248731.80002039	92813.3749298107	88353.9644097066	87752.2548740939	80189.9759036076	71973.5734783569	233564.722946043	111436.155224032	72093.8187435601	879932.690127228	117110.484590154	105093.837453975	114717.701969314	60730.4708983767	81147.720038883	78872.9744531865	30302.829053952	174813.146145977	175940.303192686	186707.68765576	223271.071793453	75263.5716919282	73672.3355460283	79408.1110598033	126396.588626903	36175.6661165492	65408.638943526	65887.5395461461	180470.653898599	104526.693849823
3.828_429.5317881	194745.62550471	616023.837745524	184386.024952926	722269.195658233	635337.304019296	624720.145086703	618807.084549916	174359.278925298	253908.783292537	178078.487828724	126065.379033429	157777.981898454	77637.9181139675	190670.678966938	204735.360210908	113323.882392969	217070.358603263	121874.040484372	182833.048787018	278139.285383898	84253.9206911468	143436.408248264	150767.054333825	94094.9354286511	158450.477637427	2998012.63163327	184997.933056172	111649.318868585	2869584.29715288	271646.434960965	104445.663540232	134867.632762388	117854.44605816	219169.650646993	443650.88096197	134303.905087866	111753.680836994	262234.406794649	247845.553388113	158351.605638712	85532.2709669531	109689.632187775	169678.273735412	137323.541224288	270873.311669119	174556.724229449	131932.27096794	174729.17456573	315273.934263364
3.830_510.7197785	166608.56385585	771934.165577076	82418.2503305516	773896.28999986	734034.328179176	855019.923206278	906000.162949795	80926.9614575306	84551.6984221029	147574.759461565	95467.6102310446	74067.9421825556	67483.4245368263	81082.274377454	80599.6751042913	117196.529847276	111863.871380773	178048.924839826	78280.2630207728	111494.984781998	88773.9137486077	55160.9278742725	103210.692812337	103847.087720563	73330.4146355004	1786981.25633177	101984.255785087	45848.2535524203	108939.355444558	200226.201948074	57920.0443377997	81767.4737911984	98757.4551671561	53006.6867484797	138326.433624038	103061.447842775	178396.636882643	130835.602194785	107814.528247905	95860.356526721	67752.7642248264	88437.6992070111	71374.4103429389	81731.7339251798	62894.2348280862	89632.24664	80719.8241643154	61925.9069644923	68957.6433140863
3.830_522.7539987	241960.61103293	1154300.46336906	228564.69425805	1107778.98685243	1076211.26203211	1084253.85066882	1109678.1159274	292916.67535737	234967.82389439	323727.960486541	194467.029411386	213540.201835658	146294.005909284	204072.670934344	164143.386563348	212911.71176527	294308.381905432	389701.829722615	236134.601798266	353965.784885286	140488.67387236	181331.415594973	123497.002327313	126244.04355253	205287.336881325	224023.086535061	374047.205561823	95811.9891519924	268440.181746649	157462.412258663	181680.730982078	239745.579955691	129938.104470409	158742.668282203	436412.568971982	182900.149565585	369906.692331394	342331.015272844	280403.440781702	205072.561474604	145070.720103368	125573.914830281	236666.333399256	221580.554055601	188114.778563647	221645.554136263	108757.025787866	202586.098369091	227406.882629735
3.830_538.7196711	202341.713208038	837938.488308035	174253.143294527	414164.367148985	462851.72072648	111066.018527524	665068.054014402	277148.214209804	187330.305456907	231790.191801328	163171.590224035	186256.381540647	146951.558496667	193215.906721383	214285.957933708	251989.816778453	237043.375323371	331088.598865052	205052.554709171	305080.000397111	128237.676069277	147776.167465142	125113.239786473	143934.420073838	250272.315859268	186801.341317246	234357.304521874	116579.362537299	202405.022606524	186029.165462914	146706.157026913	178740.473428946	107082.134915372	172350.303909173	324939.983462027	177659.277987109	279651.335452451	303850.056962423	239105.147600446	200393.152999162	136587.243887682	103510.039831509	204942.915396968	212727.231604807	157184.156161908	167234.189625134	117196.86810439901	151867.446328338	172953.229476335
3.831_358.4792355	207590.078884327	1799754.09331613	243849.085873461	1657868.33483554	1677046.24504633	1102717.19600898	1492380.54744018	191146.686246951	194234.555773067	200528.919566242	135680.143648684	170694.905048749	117517.618927993	197929.008155423	210009.889714815	163357.519739786	194219.940493613	243627.418839745	176592.361594416	310664.489282598	96926.4542337289	170234.684045195	146963.942916522	129664.968334126	177790.579924445	180129.928250672	226885.596761339	68834.2852845263	197519.578284887	157626.562071122	103690.431165356	179569.82893123	94108.8502139985	150360.254917825	308086.987672205	178519.907943632	301305.364227192	348903.130281515	176441.267338302	175531.798373528	117127.697857101	122658.485897712	183640.873682216	203996.992054604	158445.113213182	193516.434346113	106306.926153304	158314.939716422	191221.892542746
3.833_243.1712616	873217.701416548	613742.251768918	845734.628320984	513343.333642429	587309.834068148	547176.593763474	456008.432654203	568665.20250444	843041.074611211	987759.551298151	953837.813986467	857842.242299712	454812.593286685	1096576.14030239	759973.753247491	945577.569896248	1132349.66584952	507233.289802302	685931.827091203	1376939.12265007	1001824.3586168	759752.964957929	723969.863755629	408531.406180629	807326.889860865	1113829.52313126	573623.960466394	1517549.51647358	674230.581091314	992602.002700922	1096527.78484411	1455084.41809632	890431.243872644	1227258.26297647	942967.063392507	847049.849759929	1254325.37909321	844148.084990043	1273626.16869429	1613585.31714948	1196739.74294579	1071660.53598624	981050.28741643	1682956.73932371	783713.003805147	621857.842689613	2214558.78662026	1454785.42803396	962424.431462865
3.834_336.2279887	166199.268963849	1198515.62429185	188135.936402798	1274188.16443854	1118505.70927396	862752.946898261	1052334.63614508	225338.51278414	203250.221898596	220826.289089758	146034.031266574	196507.662296906	111484.060529934	290529.265996566	166799.251311506	176173.221295144	141918.795979462	193801.977797379	227514.29200268	121733.152115494	177365.388160148	174070.747989706	385915.596019345	151137.501089307	210471.914320313	198286.457220411	211302.691656239	179966.326167265	169653.793232342	152231.023597043	145186.329257199	124903.410398148	191889.166197946	193782.004257931	193824.357739289	168326.664808939	172870.796154977	230258.252157095	285614.347163932	176251.231577046	264522.453488389	172960.317934469	261647.978725648	315385.117154138	181601.992101401	259886.26622512	208025.97716072	143033.737341605	238102.378522952
3.834_538.2191856	250146.07352008	1289150.46142057	193828.917291149	1119081.95062926	1023755.21229147	928914.677026503	1130607.80645943	293176.123056707	301699.793682654	253432.740762004	210033.55818888	251179.391866562	165492.784421778	213577.854844057	188400.259320855	270477.370569405	304975.372395085	364293.509470165	193320.73711393	383819.229027619	131321.443553534	201684.962739204	141088.048881897	125430.562927565	206611.18767155	259560.34356805	259057.431470262	95258.1198437897	238799.433060605	224481.481898822	187434.725526879	261922.541138943	135054.672704691	148922.207630036	364556.132370111	211342.24552921	403087.068640169	343811.666125844	283095.020906669	191447.822761641	161944.280881077	168430.221691212	252676.353057565	243969.936172494	200523.401254999	210362.601743088	125249.912730624	214587.958019407	206678.900984067
3.834_645.8023742	162634.659525444	891390.240373268	97060.4835449457	825664.539225286	803747.431454111	667407.01143473	812402.224435774	569691.706930033	154544.132534307	143020.178125843	113337.594219919	161660.079116113	236504.02589969	228951.67445671101	190663.399579784	149413.322764373	161072.159516578	136064.554651282	368674.86970113	192691.557104901	138832.312535396	125361.698798492	116804.060885655	154195.990777664	209573.950475818	270197.326262085	118892.109094417	205233.76648071	3633410.40763281	128896.989032683	219847.86633268	136353.037313167	146733.571305054	124569.78607149	240241.00016809	373314.454061171	173126.832564717	223372.40118745	597805.931469251	153154.920767195	131714.808917389	125321.678481393	157104.031992948	174159.04540115	135485.210598653	202506.198254634	218492.653912023	305121.436021345	102894.269495574
3.837_529.7331185	273910.159792443	1497190.56765798	289555.16797077	1184979.49273674	1528144.04543673	891375.748362021	1297839.71949652	422377.329094618	359705.920788248	286985.979632476	216755.718663207	346515.02433738	229649.738955885	326452.819926108	208074.377351204	394217.419590639	333101.897073964	643413.415669043	358319.162297442	515753.452952142	194561.66996638	295641.122656569	141634.988254936	200463.246721384	253316.3783	320356.916138457	335645.84701019	165989.424967428	260516.237537753	336288.176304848	233030.096852236	298195.386306301	182702.333061733	226222.550139895	610779.359267197	205336.190621178	485986.284359849	556620.043341116	455540.546021627	308234.878626676	186765.16871756	198938.919904829	332185.791795611	325857.474044733	275655.626763694	319667.901767685	129400.961503488	348380.250989098	286603.070306093
3.838_520.5643537	109777.839595554	920789.756599658	88844.038137454	926819.60646263906	805929.633906559	810321.623302422	818826.409329369	183066.941664265	93164.8876701321	136638.74539602	115021.643257985	92174.4812737023	66871.621704658	132907.437459182	144450.250394297	187789.687424037	185658.302195229	178545.561131691	141844.998989532	124727.821792066	85525.0746873727	119351.55848058	82099.7969503529	115686.544574021	148164.271534844	112065.657684818	181095.782030921	174842.088155676	2723111.74284536	644741.168512455	127829.458751366	147209.066431861	86887.2866487885	109729.413978416	230712.406388845	81367.4091529787	143654.030649255	179193.492078727	144838.098425711	100064.031403278	102242.194003822	102674.737104984	86541.7106121775	183240.407651518	151299.503265819	167793.853612126	96862.2588009392	112294.095068648	103607.660490375
3.838_530.8749607	165968.471155606	1187892.90144385	105022.067871621	1087352.49969246	1031328.63232873	732968.064256343	964889.571344454	171412.391048376	167653.830063934	187484.787189154	78819.7315591994	236908.112928348	138400.752451166	175167.701325451	158813.402923904	212041.200380874	225250.640504453	128162.621553542	117701.229092204	194217.739493757	74832.9952319764	211302.155965658	113124.423544516	106613.965575591	159423.983085938	165596.571659833	244134.823474463	164797.304137404	3163229.15539188	110890.254460166	118734.067046996	208771.743867174	109461.364723318	127799.091810068	232506.566863204	137018.332668776	169694.144827395	244913.294150853	188422.261816055	103864.00871039	108393.278155933	115902.089987938	109403.707334467	218568.55076098	219942.22449438	130685.326498509	146223.913870898	129843.277885959	130582.650096154
3.838_580.9775892	126577.928175985	178307.575099225	99464.591180146	876223.370195862	170092.974583518	1616960.02634739	401866.835808617	4284064.3779237	114663.958979919	131210.859369054	1799157.27033332	215193.17182268	70639.0162603107	3940825.16128671	127057.262805124	154122.896748591	4483792.39560853	407847.234669735	202607.936919713	135827.919233251	174801.10151531	187553.50179152	93290.1870664028	238800.193448714	1164899.55268687	84307.1929364867	132177.794593193	2224157.14921877	11051361.3246002	544324.878301934	846792.281477159	175095.447420633	112853.61825872	248421.762443425	91882.7085426843	152666.775780102	439772.542439937	104085.226713462	284767.21359733	112083.513713343	123463.387040799	213924.230651833	1389623.42866068	82209.7547356991	129889.270532813	97229.5514032811	268414.944588551	188546.506794952	68186.2705378538
3.838_75.0906116	316558.412939924	296846.786130075	284484.455501073	841114.672190577	376089.443906582	110341.564049469	218206.024180566	406201.147497249	497643.004050466	395907.121354326	205302.713956536	364045.320828623	160543.528322289	522358.162661646	537028.136658867	293177.366247516	577326.241314214	279481.600743337	438636.952236388	564119.344505008	194837.550176693	297974.205852392	95977.1730982308	93977.817895785	521023.349076291	343086.415872647	547869.144978945	203338.806683554	173362.985508163	226091.684416432	252780.738223422	476890.174545796	289477.204888876	544568.173868712	1139369.84027774	324639.722566187	244380.015544761	767443.141794652	711668.691041777	297313.265641914	118640.302365209	443059.661212136	416675.027020369	274372.780987431	408604.653646466	530226.620723984	273448.077973239	360157.151920261	522267.128486844
3.840_468.5183941	760953.559497323	428936.728234182	1072175.04436304	510724.965773317	628976.795391491	269286.692397356	456692.304196924	943331.51165211	947371.438667118	918424.450522314	513839.368501139	903644.804218519	361805.880372627	1022726.82398179	1130301.4211058	775500.356169648	1308391.31552566	708711.616676099	921756.496158136	1235903.91002369	488280.575613514	681230.207726497	282025.106684821	265052.736269626	1103048.1207986	738136.832109357	1088950.52958395	539633.551806145	601036.655570127	484277.345236958	558140.827906436	968414.612586533	711002.217994657	1126119.76051922	2238332.303	752040.970857786	652159.446754592	1644657.40507261	1353678.04174757	716942.414823935	311240.032460109	968947.147201793	974799.41988518	611487.622648987	891971.604533281	1024812.44228157	611313.031218464	898728.076841116	1052724.99434128
3.840_632.8035969	5229967.06230495	3221481.28271079	2160954.32157936	2984564.89063814	791603.826766008	2483145.18436217	1621459.9611106	5654913.62224342	7164588.94803839	4681555.12598421	3402824.31371135	4520407.05421292	2461249.91702448	5193812.64790836	5647625.2032888	3865183.3295435	5150632.64880832	4371900.34714967	6044791.91276938	6285611.88561183	2288255.7332208	3294704.68962074	1429922.24027168	1316294.2301412	5828920.61906875	4085726.17562181	6163294.62334715	2343733.2962466	3222222.20063507	2938457.86883564	3442458.86800104	5843056.33696026	3069274.87861434	6649796.70956826	11269298.1241917	3918325.2695278	2970992.0648527	6418627.06251016	7545354.54543871	4474766.65720871	1461396.57374093	4090569.19827008	4672836.82165516	3784245.41215847	8478555.87971812	5405173.81324675	3250375.92876013	4141942.8882115	7232810.75160279
3.842_521.7502979	1732669.95702695	463881.816334413	1481189.73962366	754749.367683168	470242.313719021	586720.212633068	541729.497402295	1665361.64840857	1861849.26245624	1748493.9645637	1148802.34422138	1415287.82757013	1146381.42309426	1585984.89737168	1535774.47766469	1339657.01164085	1706627.55150287	2528085.86945438	1500814.04132304	2477773.20809132	888124.893936408	1066929.58413918	660140.606584314	716334.89224852	1422357.31145426	1550757.51110154	2191033.31464721	560555.6188	1605035.3437221	1169021.91813538	1027933.12884449	1951695.00408794	720494.415785567	881695.219386847	2965497.93217328	1289360.35506357	2388533.2037252	2690729.3187181	2193985.81603397	1189977.7541958	1053455.30454972	1065721.82843414	1147489.96641418	1693179.33028356	1186773.5977055	1574002.89807461	834558.471915858	1274168.18321668	1335636.2341762001
3.844_566.3312299	19610.7675962673	537431.308970449	15957.9559171851	531543.18545317	381190.774679963	428990.648984834	513382.317190384	25099.5239842516	21141.7189556019	21042.5514186292	23245.7666400161	20712.2865370992	30105.5374065332	22939.1280423882	21664.0095261737	22999.6727355586	17992.600818951	19315.2924854844	19107.0840995636	27764.2179522076	62527.0411008504	18481.9978614412	19964.0229190652	18382.9015468491	26120.3781502511	19521.3686834277	15522.1372569268	21974.3865512785	15376.2867246577	19141.1443077194	17346.2652560236	18916.7523287692	24540.9613279256	20345.9178902735	17145.373662693	18931.031360907	21130.2626383654	25012.9861383667	31476.19359	23737.1434521327	22039.2564386902	20010.9483862546	20998.7207957827	27565.2305471014	24252.6859060557	20261.7342577371	21621.9780039383	18555.6565562538	9599.64885374745
3.845_676.8208066	3741769.50452416	1760764.06765926	65623.7982533227	1748923.4783145401	774595.237196202	1550557.71854805	1604908.28489452	4499135.43370921	4917883.50566241	4167225.41348989	2237533.4978885	3958159.58149243	1871421.45187568	5041849.07340098	5108696.28136346	3150301.52412856	5630021.35965156	3335267.36889964	4528525.06526358	5609064.01542811	2266436.28760252	3048004.1189197	1296634.5152383	1203098.16581872	5521602.79395143	3998975.21725112	5433227.11137517	2488385.05078238	2134419.66547649	2837998.60698631	2779231.0284681	4844875.66934572	3250018.54360512	5220063.75052967	10400660.7234402	3271204.38648576	2971162.15871906	7236797.13977526	6654519.56114608	3397335.07384301	1428049.80641052	4697086.01157779	4559973.28889165	2995722.42779651	4072575.91142484	5451632.41365234	3046743.98539721	3903457.12646959	5294327.42173892
3.846_675.8179869	13443296.3614475	6951865.80269886	273093.515760611	6725005.11688345	2848462.75212297	5737095.3240455	5452432.75165378	15514826.7102923	18608211.7758983	15761167.6482615	9194209.76164146	14582989.8299653	7085783.60774569	19574068.1087273	19884777.6126543	12117167.251009	20862910.4217535	11828651.149033	16740126.2898198	20621208.4120644	8659372.35516677	11812371.4688194	4455464.55116893	4527531.74227111	18911078.1702562	13970677.3116725	20684671.7916299	8782678.96124942	8177680.64500117	9877046.82024433	10662980.3083902	17104590.9686433	12158599.6218385	19737688.1142613	37435753.8706945	12811227.4816223	10627400.8277474	26649336.619643	24353581.8541091	12117808.8601767	5444639.43424708	17230826.7338448	15849927.5615381	11625231.0207286	16241008.5939573	20133193.7758272	11373558.5661816	13905291.9052949	18966483.8731741
3.856_951.4069456	280995.935677005	641456.002973037	163004.58834588	671508.951382676	587328.259751884	404780.987254818	743520.724794188	153381.991327417	203812.041761711	161489.820125869	124430.571502539	203547.528028165	184257.66529167	282435.235867493	241929.698271614	202058.318922076	274014.745570458	218299.108518848	196838.170503876	201150.7091	140172.119501505	148406.490221189	135840.396337517	95392.8719493726	281203.873985597	173875.240917718	246973.683424702	170150.16696505	155179.618432796	187235.58034583	145177.212369104	269332.422305228	151609.523178028	105740.708594625	237190.246399331	152803.123411457	204193.588529734	233640.451988286	293133.886274926	184778.089795944	149429.098916677	124835.265049522	144575.551889732	158195.484550266	180331.269547782	195029.589624262	154094.506392027	142622.187522753	207881.864525344
3.862_547.7223167	369381.357504377	336786.067397737	100722.230616481	327143.296292056	248808.122385816	290744.856047996	290192.514617535	158107.636870473	88194.5719912937	138609.493527514	197088.684046194	182726.978953443	91222.9333529372	626006.413018127	296247.505497021	105675.672445571	201707.399924145	90346.4523935482	136087.606495164	113565.456684926	138946.013265588	177741.30378853	99639.6727806839	131231.049317781	149128.661351766	196478.352240555	163394.606696083	134829.432838555	1872060.23867041	168029.905999026	140833.323663976	170138.044924962	182494.947247741	103219.213638566	353686.387675765	147157.25110834301	269812.651514452	81223.761878377	109105.42589441	114953.306247849	201824.061003239	98123.5278845167	122229.076350423	217344.770425202	170376.384310266	154709.590034341	210335.502930894	163397.316304297	138297.583430697
3.862_557.7100678	899394.581072207	499687.84821006	276508.575959525	1143281.09452728	512203.822662675	512128.85888301	472632.247590193	426146.621218437	267093.142437706	404166.510774019	569263.008613109	562292.112500475	377413.969359442	1667676.67436055	778851.328814822	183005.444768084	511895.786356889	243518.097758774	226433.781684321	337033.5472	331681.653846205	434248.999709215	371255.967119467	285282.325041063	215302.344729907	536661.425336636	501769.253117105	262655.132297522	210936.275558585	289092.963005661	279694.851025903	464338.223128509	358616.339686434	260448.267686118	244834.460593661	225806.488467563	591047.851781337	225785.685961821	390713.618201846	268622.140046857	493094.356189416	195667.2289	232009.32961756	587811.445058178	438019.06314984	259353.293298406	180120.950465324	175313.630858668	323475.240483663
3.862_573.6779201	344491.438526992	894578.499980041	69527.1133044345	903695.972229362	794856.731657151	687044.077438623	787337.117521601	2023704.63847309	91108.0769189927	122675.434639417	209147.749532561	175818.996885208	106902.282497291	493550.495033009	182813.460859025	65617.9840256253	129495.717456537	84050.7420072795	86721.9384303872	122965.818247328	98392.8852502895	173232.635843732	155270.854799199	114108.487759513	100348.522891147	184475.297282098	100951.924713035	115599.608558697	2243920.54825683	116434.686516306	91511.6873932177	139556.738884117	133774.906822548	108216.572	130199.906371229	112297.180975525	222749.79149742	288688.915175081	89261.9330824416	76557.872893711	159422.840789098	100483.481256901	88791.2763960616	174517.014479349	145413.311106879	136829.353937623	152695.910277843	168902.258933651	95614.9687599213
3.864_884.3810066	215823.761444333	340328.799093264	226091.410368482	649620.388208279	180915.854268801	503351.098583352	193308.475908896	366897.425114725	310152.80644869	224262.387693067	223428.321485879	392791.737401258	349586.686780417	233186.062066675	194321.946141016	524367.045748395	120884.944805074	397617.852203555	175874.92032045	596209.304750829	246217.073142262	234135.422125489	283521.592719824	175362.182750412	125575.464039844	431466.873321236	194987.515355127	75701.5994811293	124308.410251507	399493.496458541	303361.153088405	172864.394316463	123519.369591268	37207.8262307065	120559.325998297	90533.2441445245	228741.872105658	248196.23843608	305922.066165423	423463.727630734	184549.649696178	92089.0029548197	108344.797566518	338050.448763669	76459.8854320187	137385.512437753	150026.932847528	431279.175904935	175685.723966335
3.865_547.2208508	1481209.87139311	942786.558071441	261708.464325673	916767.082878411	647293.420110891	1136674.06853763	1196264.09034864	709694.362039872	385970.76809982	674443.680731165	978635.598220107	837844.813788834	507226.982467782	2483685.46207553	1245972.01385786	291659.120980714	804529.471242919	450532.284280164	396699.285763853	475264.119038834	591912.835862899	646959.421209794	669649.463091594	532040.245517209	406844.554803661	1017542.32371763	883397.778179501	407343.533129638	357778.421325937	591284.213425074	411817.928616305	665573.329019699	753961.00928884	187252.158050742	339492.657824309	255003.635217003	1060523.12374546	354653.039716585	619557.332453729	379855.075278505	818596.353908329	351276.933685491	488491.19675887	944483.603059505	198810.029440089	713242.777368058	307759.899015894	283956.412944759	529086.52204312
3.865_572.6736357	546426.770761423	323067.845038691	112638.419851661	902319.220899858	455244.560840553	429321.763201886	325466.766178237	307701.747641311	147437.619913797	283025.750593839	381263.209249487	377534.925857888	269896.248941217	1044599.53204483	481475.61640958	156795.387471124	382261.064532207	239352.577651629	192919.186982732	222364.250942186	217666.888545684	287227.877527613	291127.587657067	233872.422015305	168536.312659361	340996.387169156	251767.35609536	177762.801248246	118568.642209862	235139.118896811	181345.094692108	245035.946716081	395050.464687586	109589.137134299	151419.916821777	298504.699319225	558038.649920882	177475.445980093	277208.974081123	215668.803632396	302856.208104416	156198.215304403	224788.771476713	378910.113424726	294986.025171314	178757.569092855	312472.587737211	249762.24661965	194755.416600058
3.880_158.1186754	79963.2048303841	203633.189141396	125060.596496591	91468.1501569521	55424.1343523898	104108.544576759	165742.767864203	59447.8639719463	230016.002478238	90591.6797327192	93085.3014736866	168488.314483679	116105.573813774	175519.376894106	68702.14956	77833.8699445249	250922.432569293	115165.633066568	243013.77197315	132580.218399644	165016.666220365	253611.642224457	114373.840408618	309770.200447061	143326.093559843	114142.097524772	130943.217798135	108328.297964304	205132.781179704	74762.156584322	160409.770235723	204177.707418625	91236.964532059	216649.110313371	271647.482174512	195885.817583405	109490.159966564	251684.617775351	205451.941296331	128686.046838491	250151.88262892	177947.119697639	59320.9749373037	92621.8304099592	116680.875247251	177861.070419504	192550.819951756	287830.134430492	172047.947480172
3.880_195.0628202	865051.04540452	2373116.89745858	578673.204689129	2655478.68269051	2020524.67250468	2078078.16775027	2356516.84743388	753144.665149399	497367.296245344	812347.84107401	468525.075124346	566009.269498212	504455.505691652	526048.320973843	454946.055224317	919651.081201467	509087.031811712	432302.941928272	986126.093919209	1567485.60107015	1120024.79621075	269740.621314695	358764.53711703	899141.187759196	552954.134044266	936079.772916034	185759.78868015	507360.770543519	27853465.046519	712081.634734424	452692.76477146	877957.09364768	859694.174164854	476390.933171741	2982182.89273192	574926.461861623	432742.496187799	338942.68843648	139688.031913296	461941.662654624	726054.084083417	363286.352048031	279551.654079492	1323916.02503008	634064.262719214	623864.741417655	967892.906946566	366854.624322231	638178.738406229
3.880_378.2656085	175415.118608678	1404094.10036361	103683.742777805	1315949.94081488	1247479.83559946	971478.006853709	1092779.05176134	136680.154343206	130629.511245265	93226.0306610847	81243.8441952679	130886.361128271	89875.4558648537	140208.930122088	196685.341171455	161594.87042206	151535.998016056	131115.973259354	161179.477050195	236700.014201744	101712.50547153	104956.803014906	41394.5345867633	76653.0126918468	134583.661232128	176873.087273957	281462.521607944	8748154.60490574	103869.716617127	112745.19336089	136496.924387427	110713.769047288	129476.321076799	98246.2251477877	181217.807968847	113999.439953272	158073.651794733	173937.934973116	228979.276846099	122006.109828359	69730.252428741	128607.835958195	146727.944611757	109869.056255655	158538.701404347	225636.61178874	134932.934467291	141535.618902739	100893.793867126
3.881_199.0975744	116785.542714881	235749.903897328	182995.524798996	214558.976207776	262957.729623122	140001.001517554	156496.947415822	281607.327993259	233589.263607364	189376.121461979	146503.035833288	258880.98466321	255958.507248818	168449.082075194	312417.965193231	259277.054971431	417743.837150028	202030.972897459	611189.970257217	166876.624219286	530862.940025342	149725.645595972	309083.485593017	210819.141216145	173056.238791409	249372.009038763	295735.706111449	179594.83132527	234788.412235283	499380.738169032	263798.702394861	425572.07768248	185511.393558052	338731.12428271	557245.458305822	336763.43328425	254360.906273304	221918.98820291	386500.080265899	266525.6539	388568.804084918	521614.389898261	210556.454459292	347333.634731392	199277.423017541	681027.420297787	281089.403719909	349822.441929229	327636.924485575
3.886_291.2064387	196939.693634526	1021515.90768274	134404.776919655	930418.2794	972399.813178581	822332.439353565	944597.615162075	211673.790721957	170240.089671732	170130.911395809	182787.898896672	212906.371912976	182465.212285903	231368.047806086	215766.16696398	185885.492795009	266664.906397483	168789.678975099	188521.329960829	259242.424690689	165351.052275582	170117.169036648	135813.543637621	149934.059255283	263899.16190751	248394.891592449	215598.986282793	132400.820522749	141225.257779146	190839.226275918	179324.379031957	292215.886789485	148674.923910249	207353.37104952	230118.628246308	184870.020251492	219159.003864039	247541.291754256	275147.289412204	253164.604366714	172131.453845007	190924.035039745	172402.411970508	283896.773271162	178089.986444812	181489.986632173	202599.765943861	205124.663494163	210601.652870364
3.886_413.7444556	307662.068212392	6107631.46496045	375954.234668557	5483848.49352886	5529636.67456135	3742983.71919057	5110553.42823041	346118.261991637	284058.673561734	398907.87577764	330049.30904195	325659.673225454	229909.283150309	313057.340085934	350012.503928866	352589.710581856	311794.289196149	294448.467583346	286950.678778243	341830.171189467	274298.355320329	310552.640057474	477896.571994356	263667.784917739	344934.686796915	340994.342229014	282112.45616855	341263.115119364	313201.683657946	284536.930307497	262510.396744235	295740.171100863	345667.447835362	346971.074766547	383928.883418401	290644.719350865	331627.9298	275895.979732757	345301.780072876	286080.544297512	269778.492421554	340738.026642004	374752.186457005	263509.42559837	301253.489487766	352625.205706433	259574.93538867	311297.164392328	383029.822440019
3.888_229.1367021	333966.337992206	1890749.51224457	255822.560572771	1792653.14818612	1518836.24451146	1481967.74378133	1597288.74607978	445153.839594203	452271.370159669	462955.062767758	264175.779059667	354866.745682531	237980.166093617	405269.408523614	373812.177724402	390036.559159024	323537.651890623	311740.371791967	309522.09019715	421999.015206806	378131.406408472	396127.379143324	284949.343468203	244406.674661703	358043.853495358	452792.043470433	393760.090258293	385332.512720813	376481.430531227	316982.762623688	296802.235093379	344308.666349428	422229.71035744	318518.676284639	500115.067282438	332634.23236926	526611.227289664	378764.204272987	436706.953056127	293155.57754669	265355.616799914	462295.323306664	427252.998273158	394562.369711544	374315.033930895	531521.271456416	321438.773837023	422472.221296081	411601.67228810297
3.888_231.1021820	15974.8376532103	950305.169805415	17237.6898642728	932388.098060481	849931.910135748	704658.363663679	788406.154717371	19366.4767172246	22993.1778901585	19715.3199064203	15488.9369322387	21865.8811278731	26960.952263665	20002.1667396983	24655.8900949218	18852.9123626677	20278.1325677644	19207.6553107885	24161.354101569	29014.1427097469	15534.2294210681	21366.6582122774	18537.9072267801	16432.8265961139	20369.3576261049	19395.8642088158	23924.0749735999	19073.6352704339	19855.0884673891	18471.2620501249	22451.2397667802	19563.3658354646	24758.6459768134	20798.2436940764	20382.4449690633	24625.8910822524	21296.8654825152	15331.4643162354	40187.063706268404	12895.0595946126	18103.0453790619	22078.5595463643	25708.6481166673	26642.3768114709	23482.268302534	25438.2660682657	16698.6653485276	25848.0685824217	16956.0047917434
3.888_395.2998361	900273.805284496	3736063.31371747	916667.070613004	3206207.21144214	3756970.12280203	2572094.81718033	3401127.57968653	7594150.74091241	740405.874470512	542082.982115655	842954.998774814	818062.296269156	14975891.7616493	793992.017515866	680640.382075256	1150210.09387133	1108441.23915649	862776.736932289	13136574.6326309	1045814.39563272	925215.065430024	902047.382886985	1556386.41187653	728980.23897936	660162.442891501	12738899.8739162	897530.813661804	800295.586232144	638332.269646771	986875.942997374	867158.360868799	1204430.72105203	584247.055834733	483942.394134074	849914.402161936	494359.83322449	738092.37936576	706660.452521652	673369.499033777	761162.952648422	879122.668593977	819558.73260112	738063.736591547	698724.350943954	552274.974810766	693657.925330151	681746.211673162	788288.144504775	806132.181380115
3.888_413.2426773	468248.674312819	12095379.2133083	1156068.7044249	11885941.1055912	11720678.1095523	7195815.0734161	10197761.0570657	695667.544339297	934713.866236164	364717.636378393	515826.368459401	522434.467764086	560090.034050784	478253.902367309	494663.302557189	639517.494884095	594287.672812661	988288.475188635	530381.82978005	805494.914149434	444658.383603983	457719.187630382	479594.146977895	1720999.22195022	788542.501180009	401824.86644739	693741.415349391	16032293.6555287	764434.96435245	480015.115849136	651843.785245718	728090.886433135	419172.985980258	758415.566135497	598919.652042671	687441.418375845	987798.99034677	1010420.75902968	623988.125703907	613466.37932507	716346.181332977	704054.668347596	599619.24231457	366790.991955113	653063.412714253	389713.708390079	644131.320952393	409859.179212888	337667.181760017
3.889_225.6174342	3450.60884172617	992949.406458462	20748.8355702769	1067497.0119896	1054578.25812984	831113.426836815	971178.647575411	4221.30406894771	5558.64455273423	4286.19019402426	3493.80606917509	3414.60687079796	3051.55468757406	6955.58679172451	2317.33063632449	5516.87971797829	4506.87199604093	3983.59898784213	2383.5624923819	29647.9590974276	9938.94711308873	4871.44523975111	25463.0831783025	4416.70666878495	4809.15332242345	8070.72582093015	24758.6683678925	2968.82604466526	3360.63425536883	3754.86833320496	2099.76385645495	3712.96854717024	5523.4403802587	13661.1337184494	7038.94678066408	5622.79132065962	5410.83334047011	19292.1837212401	40667.7679479647	21740.7253038058	2406.37681771388	5083.05712996269	4977.85100856512	1910.16826348646	2946.00274941845	5594.18129737083	3197.60543376064	1218.47823014015	7889.10004013067
3.889_232.6203514	711214.935036876	1701291.22673992	249299.409916306	1816466.92497153	1805587.31042851	1594212.58843394	1674392.9995405	325531.081593228	415761.187373843	423272.350491919	435625.860677347	502187.385293667	398319.750383244	445423.074843996	390665.8346	288187.63896861	346743.615712266	510224.971868318	570031.938209964	304595.301361028	273386.203838398	459301.397017476	383088.770303247	476448.483906799	412359.356822345	338474.230250372	410668.174878718	377668.723546813	302554.843601369	280039.307972979	437708.137820093	373408.952512061	364813.271145992	573633.613215144	405978.949219802	264202.264567374	281655.37244657	435943.749778372	430669.338260726	543255.293506868	467797.890610532	432010.159491154	277076.175784066	368281.227273385	558927.324558716	476300.791248686	620685.22487122	288935.420463171	334209.443732271
3.889_394.2430732	11063.1788017517	1013893.20692143	24123.0993377894	1057182.15592075	973889.246660132	758312.110018073	885215.439505769	12351.1973918932	13466.2019729833	12818.1172261629	12596.9866456741	10589.5636497779	11455.1148098136	10090.3872090602	10544.1469164686	18395.5083425664	12524.4236830384	13452.2591574697	11357.5601023355	41781.7173753614	28123.6136963715	12565.926108629	31254.606295412	21868.9616012694	13895.3106870573	14169.5158544346	35975.889912701	13334.9837524949	9736.62904404126	13283.5587541016	10579.4633131126	12639.1081112175	15547.050421192	20538.7159603651	14515.6656097875	14015.7907568786	17559.7462571614	26976.7498541178	61846.5970356933	27541.9421253495	9960.73473513972	13533.3534032494	14493.1971205109	15600.8460944702	17658.8561548222	16441.082073233	8442.29727687497	13129.438947344	14766.3769667089
3.889_394.2967007	10720.4097398585	954657.507914377	24937.690984042	958534.547287583	979308.005727071	724901.641725448	866719.636762385	14096.3816038434	13255.884309898	12297.5646643527	10053.9187026932	10110.2060156336	11547.0767145332	9685.325822	13610.6489669567	19795.0598502604	12317.121922977	14546.4431766915	10586.5018163395	40201.4595897955	28650.9901420171	12379.7262729389	34656.6209427671	13904.1467269724	13788.2150435135	11890.2085575295	31816.277321873	12629.4615527532	9402.91658179139	14275.5720831469	10322.3363752858	12427.6343629208	16672.4982644188	17574.1772541426	13677.4339179865	13940.106981464	18237.851455519	23509.1898584075	54674.6450985116	28181.1681439033	9910.7268291293	14540.9173848579	14536.4083567183	17099.2847552291	17342.9796934032	15874.5363582458	8136.75297902249	12206.9678754844	11562.2593899004
3.889_399.2768746	31067.3206595097	260605.167701119	34874.5898465963	262900.199615403	288487.638851965	263205.611208388	265332.673366091	29187.7505929567	24753.1415449176	26708.4349918128	27081.5594703135	27927.4038930077	25302.1033583281	28248.7481902471	26814.5475546727	23483.3241521837	24568.9004357318	23150.500146272	24449.9716511399	35437.688083738	19484.091055782	31627.9196449019	31460.4913684205	26410.7944649533	25364.6851970875	26141.1365412361	30286.8213206833	22278.816316946	36533.9318087305	21083.8146226768	25778.9625776817	21867.9063085641	41644.2032966196	28719.2058708625	18262.6478905016	20098.4410162458	25185.2741168446	23370.9255862454	50429.2281363847	14554.717871165	23886.1012284777	29049.1934956148	30127.8264361978	27536.6323883364	30988.0067903778	27823.9495620482	24325.6605607605	23099.6553915498	23193.1190595267
3.890_416.2226313	102152.237927386	686613.01494787	76807.0937288117	732398.577980827	625805.014527701	563199.358580756	607382.216270681	6903951.41935036	99135.0163797969	96276.8214925543	67510.1269955782	86681.8064267922	153308.340425342	74755.3127737017	51215.438093165	89972.7651114369	65255.8207137891	99159.2720805703	79091.818055847	85268.6059459906	73882.2834881707	103662.078121225	66927.5110011105	63133.0460431593	82327.4437278856	817178.327973792	94625.0548501548	61203.154470963	74954.5475446818	3439377.26028792	78199.5808333495	93392.2919751828	83490.9452165367	83980.6253660873	82772.6483513097	75400.9525372236	87819.5728027158	97800.501011502	119536.745940456	86408.9365225711	58246.5419764613	64068.4334507985	104438.318312216	96904.7696985182	99690.8560515563	103293.790040558	60031.119779467	79441.3416089382	86842.4590258215
3.892_396.2761950	6524.97513643154	1626381.9484067	40900.0237160594	1559352.91884467	1554625.59590142	1208507.25558952	1436913.49855865	3778.96983429332	12026.4324642813	5723.81110110333	6418.21365505377	2988.88765556785	6586.46694601402	16306.0152633739	6372.3767875462	6972.03653936156	6868.28456283618	6264.02426221291	5012.94097510488	71205.373814673	11562.5101088483	9540.66995082319	51649.9964641596	7159.75533850306	1245.28019063921	18381.8468611295	59622.689851127	7499.12764281389	6367.69958820604	2280.62322158674	3503.38208769549	2296.1668413819	7655.39598296007	31115.6001932864	17074.0624235712	7199.46773292171	5711.29701519359	40734.7747266278	96228.3216915535	46761.4622152809	7449.26585787945	6985.17423718792	2593.67845124311	4263.56630923978	8654.63273258706	1222.31810553162	6435.78401691736	2901.02946668033	20358.5506373054
3.895_239.1096253	183937.3375	1295610.46567151	246210.069638825	1124663.49800611	1139776.08995461	1201940.23501526	1161021.11878562	352861.241619774	186386.207920293	332641.817617096	340442.891628513	202424.238632714	5897970.96571642	197418.105061845	130508.605541757	171605.982384278	226938.115762205	202577.369567362	314267.805059421	207897.921453246	154224.024300429	151131.565822302	242336.832810257	191200.49369404	152817.02068516	2662287.35659745	322790.639167656	159287.417640881	5796420.74551571	142998.756630928	186991.242398513	257641.725595934	68340.2380063586	188955.63457235	250017.662823088	219342.329239954	157661.18412563	137649.227728397	239314.244797207	178875.793587616	139841.723160394	154455.188723412	160599.597100933	152969.487713743	186953.808808429	194336.306263285	309119.442918234	179605.98304412	171727.71037856
3.901_245.1110280	58011.909218171	2040305.31976386	33316.1257252551	2032062.35308015	1902006.49952078	1643568.10065182	1617390.49018185	72873.5222889589	45140.193946409	43719.7492522163	50216.0097466086	53311.2488175704	84439.7429880808	116208.545898262	30715.4211388466	86253.929097839	139044.68547849	82645.028200141	46110.0521844233	51415.4093323846	45844.2014828727	66073.5201800844	37622.217646857804	79173.1173834707	142817.004585476	116053.088556327	43440.2182750294	104929.850119717	196004.558796554	71500.6250341179	18364.4327509132	43311.9080847863	89182.1703091316	108353.528163461	30181.1213988537	60929.5586645309	159130.636950663	38544.1474989693	71294.4881396921	34374.6221094939	40064.2685027415	43262.3948818899	128604.716062309	62638.2804481792	49721.5543080424	95991.5190303344	105096.901951607	41704.6916904925	15830.9144463367
3.902_301.1520060	115042.144479696	174235.56769467	83372.8838523389	208732.486967141	204431.401765391	208842.612786829	151227.844045092	79772.5180117506	84493.615318869	94041.5925880576	58476.2520686853	159057.036207918	195328.902299552	57431.0066242041	64644.4453499164	89924.0314077144	83917.5840147331	89052.9566584927	83064.6395320471	71911.2815936603	114416.843059961	63667.7476150998	106297.251323587	108892.513950467	83905.4174831408	68242.5771272164	97953.6029744611	46093.4429633306	1354727.54213765	103877.359990946	84605.4972971025	58571.6421948798	98537.0303347479	60326.868633867	46984.5278999748	72504.530442896	77782.8310517383	73472.9171330978	106040.361053483	86896.9354409199	279320.458043634	72466.4690802072	68045.7344926097	287822.606982005	63232.5612420343	91625.0307264763	63200.8839007884	85599.2707571199	52730.69289
3.903_181.1337670	560633.273568163	2741835.19978542	72158.1383037114	2986368.27339936	2837220.99890651	2256696.96358399	336569.487105726	7025930.45852285	273571.800363946	303066.676481731	353816.585214216	401341.734500449	334153.412872012	406940.657334927	502528.114945638	805898.964170039	989489.466865504	546946.607490085	582937.704766028	213647.010250934	339472.831263027	340902.024506792	426008.267525032	292966.517567697	366742.466661069	281452.931756185	662629.676371708	276392.662168861	424262.722722482	464326.725899474	284198.921973789	394163.138691597	367041.571887739	270240.389804915	803367.252490648	388686.90765656	325302.656614189	356673.62154648	316468.503203596	332837.170973624	351444.349634624	358058.624265936	228535.019421708	376625.206706271	349342.355352763	379197.193588158	352209.986232239	322079.333348317	403252.593599697
3.904_160.1875225	124631.017100403	699195.263731346	69666.5912074158	909589.913786887	828130.006960111	614231.507485558	528614.145788167	109428.772654144	209247.551588386	87845.654425353	149452.593887951	152534.501422376	89991.6638653712	179959.677444616	157585.079786294	106651.529938282	119475.996544067	169583.810000414	133853.797587598	79114.1771443286	147587.179374798	123971.402312679	87033.9871732311	275131.12858474	128219.651581641	215064.698611498	102473.853058383	138341.770112433	862015.352517865	1319442.60663338	171589.793737892	131331.930645128	118437.247125033	141844.257535331	297755.088169776	129133.118467301	139853.217903194	227653.29627242	180563.281103307	109855.414767422	157063.965325203	166295.811889343	115139.622885437	111272.098022341	180139.076028271	236612.688264209	214822.654609143	147902.355501093	245265.050728855
3.908_234.1052078	71735.8389317541	906938.641614648	90449.1375889111	663737.62715928	828684.065884561	637561.248834325	717013.528180392	51405.6205844791	49437.8349431315	53798.8960007612	81665.8402001817	43302.5344088209	2997611.46003235	24092.9840699411	30910.7198569433	51926.9602329448	24791.7222003071	49500.0407530932	33115.2713059518	79875.0340631917	28782.1196828089	32470.9989570889	62867.1379061708	35071.3611089851	62434.3110929281	251992.090029536	74583.7639401603	50746.8949663091	2150840.71126917	347483.724964962	38624.6577252237	79235.3940080235	45077.8615740231	28845.0212963743	53323.8216774682	38478.5274544306	46231.789415244	51732.9752207875	103312.16495323	67251.2103361978	59298.6015134526	44762.9723035909	46952.3209894822	42711.3066713677	43358.446730213	50962.9755134567	69546.8821382342	45989.3292862716	48919.0530072762
3.911_183.4576395	148782.380624466	938190.457102718	151845.249821625	860049.94777927	777644.82962929	646617.978143584	784690.495205681	2326418.0438023	181420.230810673	120848.184712569	129609.451213577	166505.486021393	99074.8480191891	204073.630548987	174760.530224838	138915.20845714	197233.379498049	169752.360367916	150819.640158481	151729.192992438	109091.397360579	109262.493756207	101390.648161102	111265.502872622	144123.804863332	138587.331341441	156845.144828143	150578.538069508	140722.451936823	130493.560771435	100216.167883606	105811.024651166	127998.922570811	166112.94439102	264719.620866437	151131.730936961	183451.749352912	159571.293125471	227106.646385873	140700.257402938	120750.640605642	180138.29213337	163436.701793498	119377.935307842	223528.408463084	238165.354658051	194032.699885712	102571.823519604	159916.253240175
3.912_503.2069516	108470.108120351	803877.733200981	161417.087394881	756224.289149315	799338.111654468	849080.984601997	680378.436644939	103260.897390841	120891.725081027	396786.478053942	106081.336436292	136109.557525847	84390.1804406114	139721.602127319	160072.32080716	117726.852195928	175887.104736623	123788.029523268	135805.080110557	86724.5886503235	91320.3477875924	88899.4204625835	179789.373166558	125544.214811415	85773.5271987841	118160.636809157	126841.80070087	127891.135945935	2378741.51763376	581740.031014084	98730.5691071871	116640.115292244	137162.879569814	122294.545769401	261757.516505444	95849.877480276	125607.386302991	122332.681383121	185990.943295008	111215.48590944	89206.2962816159	135248.368851987	127374.732872556	257598.415495376	162570.383931841	179659.920525036	158089.951371466	140092.325007009	84026.8642891154
3.913_160.1332778	7436231.92963645	15206721.3886517	5736340.04787707	7513866.99559609	4037137.30135476	9421377.78590426	15458122.0646709	5978590.90944604	23193644.4347617	10086288.7880316	4841798.00352839	15290370.9071174	10196027.9679353	17595555.7433811	6044838.07844129	8249238.87496225	26390445.4709501	12055309.6979315	22541584.988959	13015348.5477942	15618661.2346471	24556863.7870882	11639905.4073761	29019131.0820653	15606581.6629457	11748724.4803573	9333205.50939493	11606916.7365841	20025105.2090645	7655543.46437796	15815450.1983854	18286562.5297624	7985104.46574647	20915980.6921536	27638709.8640154	17728958.0185001	3086805.65271699	26131381.0239519	18512770.6855078	12413097.6607292	23499273.5804431	18222165.9743732	6218338.88385833	10432224.3334351	13465067.7391896	19399454.401581	19385803.515981	25539602.8081159	17662817.2705398
3.913_161.1365972	734155.866455198	1195657.16353632	523701.666252449	656098.132187348	435208.962792492	782252.00835772	1161963.41731654	510982.478122075	1918696.85535302	902395.597965031	375627.976507685	1339408.10418467	796456.533149402	1561550.71340896	650814.744664895	631870.914799108	2249980.79256476	1207718.63438196	2057830.24527291	1177545.99613142	1309185.6030543	1874010.99111231	909546.594223598	2602082.80494335	1242014.13588306	1095787.88341938	707525.610863501	1008755.90187053	1569776.83904399	638420.152220875	1339462.48121238	1544820.19626529	790800.802200008	1643157.25650186	2444238.7660532	1360907.83863579	334485.266010241	2363834.11790868	1512574.54686418	950561.795756344	2041968.59396815	1475360.9443059	681286.618722056	905768.613655283	1238522.26310668	1590433.81597428	1562596.63848617	2219466.40767182	1515150.5238507
3.913_510.5278917	36859.3572602056	879413.417581202	23080.0103147101	822582.717828648	793558.629161553	669560.194151586	639527.511138774	31201.069794163	57455.4694313739	36931.1210002027	37954.6673880267	37486.1057185605	3405433.77731412	58344.1842451011	37186.4378135809	38325.648960007	56667.8626200922	36629.331973299	40155.1557266089	47925.297106484	38077.2883745625	31982.7056433904	36413.2955479135	41955.8286407871	39039.3301887479	37598.7718658549	28148.997679951	40229.6453512448	7139594.64114544	38602.821419065804	32918.4896444952	34677.2802878273	30707.1011138629	48002.8614724108	52002.585106458	38226.3526552271	48010.9813966418	41930.6074899258	57853.0040442463	27300.61659	35300.894116451	62354.4627044525	47528.1982939592	40025.2205255182	54225.4985607133	59113.666317349	32644.3820510192	26453.867232602	48718.1552784095
3.913_736.8370303	176006.690414307	1048364.04213741	85049.7660089585	933201.037051065	959824.014583092	766002.735430772	952101.683028692	94279.4982457987	191648.429161407	122606.979061782	83430.0697656188	162049.16561972201	95803.5609434602	161992.732505181	175921.178876791	149199.696877067	184408.933389595	168614.746688762	146163.422388912	129061.48762768	69939.9106854585	121402.748327659	126198.393599838	116046.791704146	150575.555920851	134118.588704403	183620.21985054	134741.564985008	2962607.0274174	125910.559117317	106112.295080765	104067.927184761	112036.980233958	209592.269406493	287903.582187266	101950.665373401	197469.614448772	173945.443949175	212070.494056201	100947.225731371	69053.2038959037	236294.947384705	173720.853202787	151769.382503003	244977.820779479	235817.201775435	141566.721540714	123782.897340074	115196.270722397
3.914_114.1277960	3169561.55498779	6104448.10055762	2341541.52697343	3272602.60799287	1787239.27907143	3905830.65881352	6194033.66429436	2401125.47455598	10009697.6840618	4201280.09134541	2135501.05107951	6551107.02419636	4280286.79092144	7319527.36415466	2709269.40703828	3342800.91951789	11508275.9254217	5163587.24712404	9673694.05428159	5332108.73840425	6890787.35035601	10436566.9391218	4948698.77080607	12740024.5659633	6153098.18786717	5013638.90023031	3658741.32486367	4967189.73255082	8939408.1792139	3127576.06945871	6716671.36872362	7727934.57207762	3364640.44696004	9076469.41581145	11832499.7688471	7507798.67926135	1202861.68324799	11048119.1408828	7806808.55526174	5129670.9846245	9998410.35042089	7713979.17615937	2632380.90204182	4210745.39361331	5857734.81420043	8668032.5325058	8348167.06918644	11075108.5756286	7341386.5320162
3.914_506.1958177	315854.51580156	2283673.11293069	255663.750588212	1654305.85192459	1868074.04930847	1423502.61386001	1368516.44759692	292574.504483527	337116.545851295	250844.79994869	257898.347161698	321906.992146382	8467391.20172434	496444.38497361	359571.653526292	311928.813375285	518319.030321676	249256.841428696	379080.367275401	392387.983430426	126956.623664714	210313.936546651	157178.674760398	140241.047316705	277779.56972387503	294955.319510911	322616.888746783	96627.835528215	258326.217796651	863397.208412099	192326.928583955	257708.832245972	190385.641589234	335273.264566861	457990.782203706	247020.665380977	434902.031362125	361089.876470192	582440.331039718	127500.836802913	155849.766541876	386498.496550944	347664.446283108	197687.27688417	527858.72054405	433530.323583984	393973.950357399	188288.927058011	329915.039824877
3.914_761.7925180	168661.3613	1604364.23452638	131097.821155148	1713064.81813052	1583578.12756922	1163660.73016878	1521781.39681629	127039.213976314	195589.032589735	156138.832364033	116495.782914268	186601.55957035	133642.827567686	253535.109684633	154542.515829757	228125.064463409	309299.486295168	200009.779247989	183625.982307516	249712.373310627	94287.9248777355	142475.237731842	89269.2348293637	87731.5755674183	206765.733494619	173733.489244756	180527.323716319	95442.9558067052	190515.680555658	149807.403962879	119910.209266087	148260.301800275	147304.758118477	192673.900615341	307591.579306731	169462.311132851	228645.818441175	219001.962190871	286338.251558259	114959.215117201	83364.0354702276	207029.71292943	183828.084163021	153582.85778756	285089.539455676	258288.925610177	178641.447752391	146010.117915126	209211.995393189
3.914_762.2907733	122599.560250395	813113.904108796	80227.4650726811	789929.360233061	756888.974490008	664978.982162547	781997.601424789	84762.1580616894	150489.670655086	117714.626803594	109068.379274654	130776.246165679	107560.144794093	172008.456029609	105962.826852222	104605.530815536	212861.416782907	121363.640394301	119877.485204724	112075.972979637	71006.4658492317	94792.3317443713	96125.358248674	115389.880763851	110706.863996994	130017.532109685	121219.164458036	132363.890273426	114111.459979176	109531.213116585	69070.5439006268	87610.7019372636	101708.769316045	145950.811721093	201350.027526868	93213.3216033158	142833.678289279	153219.748681519	157218.826302868	90904.4762467478	71037.7942780474	146723.234044771	133494.43623419	114122.356642724	191433.966571042	193776.41038507	145058.526756995	84498.3017078074	87240.1031996483
3.922_489.5576957	1748516.75634267	620133.209560098	760186.47904871	504635.618134578	309917.714344287	554889.41028123	436757.675606209	1520245.60635003	1984185.77532921	1302898.69765934	1324146.93087517	1411213.13926053	793330.377208791	2795737.85241171	1628718.10809582	1402665.68669085	2305625.8238444	1383301.28821521	1468088.98099655	1573115.95113604	659743.868932331	1082919.00603674	600754.023189101	665912.472949392	1671498.84044935	1588010.20793718	2057394.9529164	370963.098300511	1186426.39658671	1106825.01008513	1101337.14956109	1053857.66192783	1001404.40427899	1714854.46226688	2764659.14927155	1141293.15599633	2393673.03847718	1676243.76992153	2575611.72625773	1018123.02120735	607523.017569096	2274472.85327997	1423998.93087637	1460886.95707145	2555826.5588139	2460796.23300527	2284828.01773239	973435.927614241	1576282.60408033
3.922_508.5301798	875434.081300644	438280.12744245	733563.308201427	537338.884217406	569760.59243748	222793.938203104	402826.504457677	586257.567560647	891221.729260916	718448.43383226	548683.840012941	849293.127639234	608572.101733799	1189218.97926804	1174381.0742664	760847.306630441	1291922.485	866367.432553631	925257.240333508	1016821.02359943	408787.541255347	636441.246080068	317260.768879557	294347.346698285	820263.728499347	987840.771921039	1041027.50961168	163774.26811498	919022.888831645	635205.246609405	690759.438741394	601459.179319464	555610.173347185	1069539.29259645	1727475.57005846	650775.14707487	1229308.04763478	1096786.81234538	1472481.08077827	547784.289901144	421191.896522793	1070358.502	981203.259906232	733077.064614142	1499329.02133444	1329330.30013228	1008648.38624459	573370.598990685	875580.901570418
3.922_752.3052587	456777.049828198	322364.414663424	468120.076502997	330569.211511586	398851.741442218	339154.603863465	261266.924881343	359451.423951456	612717.643649433	372231.845761184	353165.442092905	462393.173941571	253771.484240524	663631.606386398	439807.219273336	480659.706853209	696480.575436748	495188.83263148	493874.572608691	509373.171236455	196820.066072415	416631.683295097	221654.092901059	184691.375536124	445223.663163512	448116.948463842	486442.585781077	123019.268847605	418522.528094563	407628.109742515	332450.802785954	316480.174814785	286933.821295051	665215.446782117	953183.356863804	284645.705420702	571960.078550777	548817.101716338	705842.989230088	362876.770935554	223255.66430242	555737.767623219	671457.024710666	378411.823460971	774914.368484687	948993.977147131	515701.56356931	335663.478453702	489296.190692569
3.922_760.7909899	624752.249885985	221883.037552732	586144.007308953	314899.612058017	435387.642254205	353125.3877	236267.337274755	374217.666167818	613946.916087446	485734.037106369	460940.659590136	509760.781988442	320924.725791898	686762.156148755	412089.516500261	535403.251188711	710283.132321897	600904.174534974	552192.310196951	584769.479795688	289409.89254167	462142.330990015	218016.560552725	203790.642007858	641400.068016484	594301.993803286	580184.434690491	136117.614321785	584062.203245422	482487.110475735	385620.760912676	355153.570559327	370641.516397864	645873.244125833	846330.847757808	394881.959403432	750000.301344134	546090.463538865	734325.862716403	366202.417656476	243437.125852232	647260.834347921	597568.663126528	426269.66777688	743274.867097078	840895.044850832	574709.985048298	366472.375394544	564967.049264602
3.923_469.3384737	279582.335622049	1462961.06797746	232041.903686042	1356112.34922226	1445940.38952677	1120189.1556338	1342296.03246545	259722.80130429	282917.117244679	259676.023287477	303201.186255386	289003.715843744	228958.9593	224843.148759043	241399.883672062	311359.693622305	288728.849074099	312978.368335943	232300.370227761	317873.505593814	247202.626591642	257144.548578584	215200.975346553	262457.713927771	310907.88098197803	266012.944768832	263407.854674474	254041.974922427	305799.16191015	291711.419805742	255995.02229752	249610.348635035	309364.698271502	259793.952103051	220262.800230809	289570.871579631	304625.576688379	279067.353552105	209544.98889154	243605.720312569	250136.300253108	304493.043864995	320483.357171786	266557.115694977	342291.6995	306121.565330156	250392.202812468	280179.548325822	298818.205673893
3.923_496.5505827	3083068.02011186	1184455.06827315	2102470.5948969	900159.50744166	503915.257071066	771632.330966425	800574.531991726	2773769.66526344	4217342.40418527	2989640.28255873	2486318.31103973	3393093.36300493	1856520.82646184	4984963.18667679	3818340.61808959	2791581.47109346	4475846.03819623	3088959.91382884	3249037.71224315	3496062.3686874	1406234.26522372	2826993.76135572	1236543.33095518	1243396.18714822	3257651.03476727	2835830.29392448	3738313.99066494	713767.791749086	2683337.77050055	2564929.46237793	2093769.09699189	2304873.39403689	1841796.03388155	3487240.01248955	6944658.26139323	2102450.59551434	3806039.41944272	3714999.67776889	6270085.4891792	2374546.17247359	1496892.05759906	3968239.36769455	3133669.46067901	2702080.41160628	4996091.58146081	5619602.75475479	4440515.14301132	2172838.03638254	2889639.15312511
3.923_501.8725157	3809284.14113775	1054959.2769052	2701535.70411415	837445.424295672	488078.650633637	822744.008612979	838520.087842516	2836210.19053134	4282175.9395552	3191761.14685683	3182404.13489207	3570750.74941099	2104291.72436091	4881053.88511444	4253483.0482935	3408994.84241893	4681134.10611338	3700373.60144468	3585936.86904688	3963686.66269071	1472899.25682811	2797789.25752203	1293464.52829251	1219577.3588684	3738650.15209815	3530820.89490711	4029752.85424001	714032.853976784	3357394.64407016	2816773.37107121	2426579.60470198	2527001.13120161	2359874.71482296	4174108.81473792	6517985.16034066	2543755.96031441	4791638.45004553	4358633.61310536	5933343.02724629	2388014.10887823	1473446.56443775	4285638.5539459	4121555.20912371	2813082.03242985	5519978.82762897	6177182.44275416	4568352.95532208	2296984.90194448	3679818.09456162
3.923_502.5409338	991760.597025532	485588.312377339	1099832.41333584	530715.705899475	263431.618881706	377583.70556969	376156.60742544	903972.699021562	1294938.8867939	877507.651844114	867991.225395152	1084704.17431714	670515.312620729	1533359.23818474	1387391.9757225	912821.095614169	1506496.81985862	1152265.12992223	1137498.86584566	1157219.78471109	475953.347768343	831543.159446326	391345.650106269	482509.773626617	1169546.71595899	1062546.58853057	1160129.18083719	231085.5137	1123706.90028283	723971.164274198	613155.103202043	722539.524517459	707480.478303922	1127083.39393447	2116199.13	761564.278565052	1439501.39905404	1127815.49238482	1770859.36927503	773751.577758364	437182.938983895	1517540.14492974	1363118.60986306	935317.364934106	1601788.32056422	1933275.25850057	1401084.74990213	843052.253768703	1128270.92769727
3.923_507.5301571	2503797.21522681	731978.429328715	2025405.20291363	717943.347088229	286568.342215014	573827.96073176	478551.133041062	1867863.73569978	2863199.57098246	2148584.77046998	1895203.77111024	2395679.69269279	1343914.26119054	3440530.95780647	2989081.41225139	2408334.3049643	3370238.70245974	2587994.40833466	2439448.57151967	2726298.67294616	1219722.37780879	1820070.33029025	980747.205700543	848300.961359905	2728523.74760894	2279516.34800896	2776696.79034988	537667.841399255	2197655.14933088	1882257.77179406	1715507.36751638	1647319.26990785	1655554.12124085	2827132.608	4312432.13159385	1720077.97386161	3508686.44958857	2836464.26691424	3755968.79905241	1581100.46480287	1133598.93516513	3289648.78706015	2735518.96360384	1955195.41007682	3769064.29443274	4154220.07597633	3188681.50788389	1577215.22717068	2298608.74822447
3.923_759.7873941	1154653.98532883	473925.563023432	1053189.50048367	496677.151978067	257575.106936162	268932.119687291	439355.615488695	828552.052018235	1195714.84906764	969383.07365164	940751.856220955	1093587.10443897	681628.100057081	1370086.86622315	1182552.17272216	1040344.78818979	1309032.22379646	1347010.36542401	1126106.68086318	1293907.86140817	637360.987016127	841829.050775237	508655.500534757	471832.857879831	1240392.61991519	1190883.76012029	1170944.61441795	265327.620025939	923321.307938702	924721.618135327	720328.09758521	806430.38562489	741041.663002094	1159558.63274678	1950675.00586864	714461.492818298	1319517.07354644	1270431.0893701	1587083.27041352	900090.251491406	553298.81109459	1232357.85783029	1367575.32087454	887038.804481923	1601696.28694393	1744662.99285862	1204182.81171901	871381.54468466	1032085.16133582
3.924_733.8329179	52946282.1217822	26319567.746499	1203486.27094305	23639137.8529335	12888588.6548792	17233083.1989686	18581203.0757169	39411798.5833469	58406016.0014944	43754631.2111873	43072059.6212143	51334109.0138717	34325226.813938	71227663.2873958	61094109.1698637	50338435.1811765	70756775.1258573	57169156.1360239	51220609.2333402	55298609.3716092	26948531.4030342	36378101.5997634	21850042.6166258	21191372.5851902	52878896.937774	52096374.6250962	57635338.8444215	11479784.868732	49736146.3787624	41381112.7410678	35404027.1595497	36983223.9595752	35629698.6156376	55934393.0853176	92967408.6271797	39135861.7893466	67985583.3697822	57389567.5528604	79390528.9164528	38329466.7663201	26708922.3894078	66544543.6424204	57713862.2366231	43696491.2417595	75572998.0228226	81751347.2858012	67678566.3574581	34601159.4348203	51637807.3757353
3.924_734.3343568	21999894.2481043	11539836.5233219	512786.48756284	9772646.31663166	5635356.36276165	7643686.01156185	8131986.48713674	17035271.3805432	25632282.2397798	18728422.0098996	17769320.0410103	21853920.8860308	14745502.4014175	30756723.2246756	26139632.7707699	21291255.4141294	30527896.4782315	24099989.5450577	22661678.6139679	23703375.7446784	11154335.2175605	15901085.1582667	9303081.48807968	8613408.30043702	22971560.6790713	22122699.0481319	24634240.925179	4973730.609	21520881.0213922	17769299.6393909	14529816.8049629	15817758.688346	15081327.3868458	23798705.5072597	42190520.1639839	16507902.0986599	28842692.9807257	24481227.5430596	35150313.1998473	16245297.5755798	11557312.4297383	27796290.074519	24794302.9911281	18311766.7630388	32801044.8431433	36206591.6837622	28342984.7140115	15103243.2675471	22570712.1149814
3.926_394.6699654	196850.231123555	525416.074947094	70249.8982103066	230923.723279127	324871.229791022	370860.463579312	4062117.57225528	279284.611144976	203831.976390875	153836.11503115	183495.501580462	262444.798185645	158888.914748669	188894.158908522	137769.108103632	310064.775971706	102234.28629595	175674.632206199	119172.87925532801	370305.051827768	197941.519071011	195849.995085827	164974.442698384	99797.6060599149	118084.613736918	289488.406709897	153715.84781949	126782.886410175	5824505.11789036	253756.8815	208505.589033921	210817.741020452	104633.481366275	130117.864211713	95404.7943679319	99870.9612718754	124411.058403447	281741.562862662	266433.679430659	266024.574552376	118231.848526619	182047.014873997	172230.087081354	253303.208439145	145679.66291258	110062.200288874	122304.967714728	420474.352694592	145077.980543861
3.926_433.5476233	1357788.67740421	3755252.37425382	1362272.38785702	4145847.3619606	4623535.37643937	2557295.45727343	3806553.35213954	1204720.12742577	994529.900054231	2187408.61772687	1395755.12924334	692023.136363757	1028336.09764251	1234861.36846812	1060070.85528893	2195805.67474884	1406157.01078114	1453229.69574406	1865475.92304108	809277.959974052	1848687.7100437	764269.455017085	558433.744432162	1052309.18548402	1768355.39810946	1772565.32476048	632482.900371569	37176252.6694716	1582997.83962099	1405080.60332049	1332847.82973989	2109915.45225732	1134579.46045479	899393.793907037	1350604.50437594	1288040.67825141	1584711.88078573	1617809.56821969	526002.860381664	773112.780218315	1337355.25345977	1625438.00020506	1252826.94640918	3480448.81983306	903953.483761376	1259038.35744053	1377850.72204918	801152.387165087	1758768.43064329
3.927_401.6502953	251427.809231191	597081.109189245	299776.177540139	471588.335176092	434522.327259191	506837.641002075	508269.48574664	458468.077215151	310813.324452826	254275.270414773	149669.59270635	408337.847472277	265563.912146608	231339.747952518	215480.754245085	468614.581096083	174015.736585871	335923.821328534	150627.005108984	622442.726230816	332641.346149232	230347.309749469	306931.183181377	156770.683778217	213258.582013228	405656.245262425	288479.285364507	196019.1864	8900356.02501586	463884.473156824	334750.527430776	366578.874031361	161631.6279	125988.466623777	203773.561609861	136092.0942	184994.573568778	387535.797078932	330770.266300076	367885.808677779	224896.759517938	136168.156730568	113245.898326149	399903.237062638	156859.831265361	119349.285554031	97997.5681199064	533886.842537338	200814.271331622
3.932_605.7468445	117980.840357589	683262.863143066	69786.4331568944	625517.223067636	691249.730520274	539601.524640457	574669.895758804	129293.718014842	65141.7277052268	126484.558037631	149524.899626165	157330.653801052	175303.361424329	211373.006301934	169470.803813268	114919.336681144	158348.929193529	122340.646565351	163314.764652379	77646.1015573761	107276.351554085	72662.5335905959	111000.193392685	143485.141522012	131242.841709609	116033.060341707	101254.502777427	155022.03726528	125588.778256408	154226.40323615	152490.045342144	69540.6834699958	152721.549254874	103597.952924636	79655.4057820622	130385.020912993	164390.525145916	97632.2010175483	156396.133454978	130756.979003311	212919.237076153	83102.6055057425	137526.176127564	128243.864326011	160915.901107695	101578.115936024	88592.6284913165	135273.845210632	92932.110271677
3.936_173.0810386	7112190.63408333	554487.598951437	3536327.96521348	622317.238739867	1053654.61977142	1426675.30123264	2127717.65859607	2753754.89090978	2636127.78462506	2976555.92888824	3081370.77665434	1214738.5258518	940373.872999407	1501193.86061134	1474519.57016537	5718738.97267458	5494231.4269604	4730891.35951225	2482008.29101799	466169.564088663	3142422.0217332	1964386.87283138	4601000.97579548	7688756.38975686	2705207.97091478	943063.25741324	1751236.95774886	2845458.68966485	6564516.71332681	1874703.23762761	1987035.84271018	1231821.30316252	7414198.94551852	4103690.49813973	1633473.08329324	7035125.9273907	3061920.13739209	1434863.80501622	1916756.7949883	6229086.21217891	4685629.81562336	3742602.9543292	2320837.0815676	1946430.60046096	1849935.62626837	1871013.2425767	3836796.6721989	2625208.02761586	1836975.35363342
3.941_308.1755719	372197.638088489	993780.234452305	484590.247418573	542754.613357037	493889.073563154	1366576.377	844232.741823085	333733.70176221	788359.293525281	760138.26718739	490202.983818061	401794.808933027	326301.215493709	483229.331578037	403218.207871404	254236.410657352	189727.077526108	277684.066648069	860288.459948969	283396.497666515	307510.710011597	470280.969443445	411277.449328638	451476.946828107	524297.295448575	288523.979668183	304866.473797762	544647.061413296	330294.9601	314591.894900901	367326.998595928	453017.569603143	344062.217650143	234687.59282185	629973.418952295	286593.991468393	550924.738923328	372607.186166474	396504.902937413	257972.445353956	316589.667575557	268173.396680371	269470.057485451	450413.652851167	856545.633912309	314688.60224677	597751.718598561	337075.25788206	383806.056895806
3.941_837.3629608	341519.507558636	574267.757961792	109862.702862624	402503.083364409	588069.069564076	417910.457402668	620481.675716052	159392.796709392	176999.410756563	223883.463057631	280374.179191489	218344.358269943	219255.807944416	308302.005555131	261774.728222201	219412.476296199	336941.936653968	225736.546075853	163406.361532162	197793.140729853	154793.257170316	171440.567549473	120620.278554652	146559.141117873	309032.500366969	171159.616114787	182188.44604984	148106.389541159	172731.52862879	216651.666706034	133278.18215857	280949.241864912	112743.36640645	156701.54523018	202412.500059307	174618.006319615	170782.611150449	221594.956878285	313898.924618662	186917.498991832	146641.597953263	169336.638025293	144739.840538302	208417.49526926	143855.497391459	230173.188395648	211787.264022376	204169.982134166	181430.735366823
3.944_218.1104723	5667526.7631659	505802.130636925	3658309.29123213	1293534.99164279	946209.535890829	1108647.40751653	1818105.15629992	2439299.11907324	2189956.03299553	2396637.78639553	2695543.21417932	996525.101499679	722010.015261597	1161030.47911928	1187101.97417734	5391722.69552596	5532941.80166643	4386603.09017462	2038873.60365636	273589.388939707	2741432.21205566	1507986.94255605	4968939.439	8460517.17028403	2424647.17396756	757849.261546334	1431047.40266949	2462979.90653008	6615504.7357379	1906088.22948169	1590913.01015494	1319047.3365616	7990494.73985779	3264450.55294204	1213443.15159035	6820233.64052792	2993365.92504814	1128410.75918039	1572037.01079138	6719337.16331066	4213488.70520547	3587759.21591081	2014074.87892405	1495999.54663366	1418200.39262053	1662729.77667119	2902911.40016972	2213473.09443318	1608754.0146316
3.944_222.0550543	99987.4217104387	788591.944910857	88164.5107262609	583401.88700158	839439.059077104	528414.936621485	830087.058584981	111906.671479757	117866.946854848	147335.381713989	79228.7555591811	86583.7701188354	176597.289984947	154901.601908541	74606.1829229981	152817.720696834	104093.507538548	141807.344033251	91529.4977637032	111611.83625186	90184.6511056818	96208.4258248908	80124.8914171449	98986.8292457872	100019.792966689	117886.226	80701.9843251186	212250.931660964	3815364.24053225	130472.494884924	93573.1947253287	190393.821356427	110693.972925893	64336.081888396	194390.955288015	90798.0671488046	169957.490071703	55700.9391400181	164246.179745676	92860.5640618897	126121.597313688	100778.33246842	80237.3459513341	106070.028341549	87508.9417339403	89116.6109828848	122648.00373728	173628.94381084	101290.403354169
3.954_352.1654332	8622989.53296881	2246231.12209198	5439132.60909782	2718607.95097005	9918494.43744241	3026384.14241803	7146657.7990724	2257768.46943293	8472193.01630455	9921728.91832589	3458041.69031113	7066475.33182096	9393334.98166689	11291643.19	7048125.17401135	13354305.3622048	9139322.79975324	5829714.50737186	10044390.5801764	6016074.14308069	17862416.458364	9679047.94546018	11530506.1864326	8642583.1448257	12580044.4653388	7348675.29332128	10063182.9499416	18281822.7082219	5764242.90760797	8629709.05039321	7101394.54890974	11396851.5684587	8958029.80826157	6699199.18634285	16659860.2948421	9928542.29390609	6800809.86266709	9094817.99264793	12183833.5379927	7736397.313	10541403.8338412	8910635.55707404	7174355.79415181	15312146.9807252	3426708.6738111	8172121.97431405	12885595.7555781	8419615.42122871	11618560.5962815
3.956_227.1445947	2356554.90740676	3509136.78453784	1977663.51532957	4124049.71992606	3936105.40423334	4079768.37130297	3492799.59397399	1420619.03841474	1969623.48385269	2405267.15246819	2525448.03379997	2223146.41417065	2270896.07791115	1944026.15190729	1853087.76307223	2511759.05205099	1960559.43647618	1766106.74812842	1610910.39399183	1502295.01619121	2089451.02653422	1739428.85611303	1792433.09820767	2435899.99345198	2169312.0352524	2097755.02453163	1415665.08361361	1864061.34336323	1609068.85103802	1735790.95981455	1736141.22362912	1718851.03840308	2233455.70423432	1780854.75300313	2216460.19897062	2233190.9519742	2059437.68625645	2049218.81221684	1105178.02676356	1579498.75991108	2164071.03164977	2456730.06151318	2057383.48864266	1523880.73556576	1797698.8796166	2022733.381	2760213.38425615	1792838.26536863	1622621.83414757
3.963_210.1677373	415939.053534524	1769469.74343949	1007213.13843971	1570460.50896693	2467940.29710784	1412558.42303156	1748589.62930543	761180.796697907	648084.391962883	412414.799677656	509329.968815335	475135.799311359	525453.798431549	509752.387191175	620549.082126033	745449.40219222	605635.058934813	421868.08210109	509408.691609444	446513.206036605	491189.059108384	502252.914990966	510366.823981628	819690.956853632	729825.765883127	514692.794345211	368768.658394111	821682.365809546	526216.471168299	727350.125808174	671505.93581882	534628.74056751	695920.897752763	676721.941104846	454728.595178359	746395.491625144	721450.324084434	695230.638844904	282151.751636962	485769.375537261	945614.651478834	629298.674443239	727052.260011451	669955.312253023	768032.649227905	602989.672245973	475828.561619369	580943.794762581	698696.952379851
3.984_412.2094265	212944.325546255	597036.973499069	124946.881103791	572012.781713805	520814.60852904	624350.414320931	638840.54727094	217779.899197882	251987.269503358	223608.978302959	243392.187457349	296421.71933144	339488.404393828	180513.282896482	290722.390709623	262640.183465631	175647.752306987	295983.135852296	205236.507111974	196996.214069595	201592.060861235	198919.511127266	171430.597267399	255713.87477622	182605.917269016	208314.546710053	210187.175929422	237523.773751755	287484.091650375	209973.159038683	193849.846675856	204867.879314497	253473.429155518	251267.35941483	126745.324754567	189186.302953424	187298.38813265	389468.369069051	193146.421221411	203910.820409844	194062.167920852	248833.926217017	261727.30850201	248112.955667264	308646.947840656	224979.353731357	205182.870079751	226847.891922253	239901.347644945
3.986_236.0918552	86125.833804051	399242.371479498	101464.609069848	488203.089547601	297285.004104561	519257.556437249	399123.647190607	116371.789300329	90724.1209722092	250234.408808592	154872.9154	149972.781171298	212149.433854474	180245.387422043	148053.789687328	173957.535780636	64098.3722574186	117584.357569468	161228.161801605	110038.677115438	149738.279439986	150168.759503972	97686.9692391489	113792.626555293	69155.9043537986	89054.838467937	111007.618650099	160638.083936994	5444554.59381968	132849.298386579	156759.922764939	209229.934476722	89327.0418583584	97114.0544908657	254308.933905868	133657.517284407	108909.570471647	97620.8135657852	78133.6367266269	142960.192869762	97969.1535073986	127046.816546031	151048.653594365	146323.288228237	45424.3001891164	124388.047043066	280770.971228165	126953.585605738	101743.343163986
3.986_537.7562492	443084.930438824	323676.91506249	297828.705548287	426563.916941958	129656.246777507	328885.844815743	175190.390394841	370423.008405276	458151.792794593	461029.494711557	303202.950338786	363283.574607401	231291.515547923	465258.011244503	547231.006023881	348537.163438093	464223.222574669	410134.622843453	373114.801937944	688865.326853849	267918.208185838	303487.552028832	160590.722124671	136269.41673081	393236.441981103	450839.200650576	484664.506091478	338935.088532335	338528.418078139	304972.149051875	303711.684281132	524414.547070256	300352.717920819	441382.389100427	623517.264758773	340262.023638816	296934.210628697	980081.052219811	496600.453984518	429913.254820199	278704.940131889	358967.323392468	488118.252330206	317298.621416654	427920.206058105	396076.555448385	147122.850042452	343352.708176262	525259.153359977
3.999_488.3314142	314346.426073768	2160998.94968425	772873.919777827	1631593.69920467	1643494.33032905	1649758.66183328	1984762.56397762	5033800.57836929	238843.51569178	272254.768561397	315627.172422487	323802.975160923	227187.045386251	215997.30827261	297374.802445525	832919.931938158	1082368.71802398	722859.861464492	1021560.44610782	341911.423596876	927491.48030772	277508.685589204	132189.637645752	1099226.57559543	387393.073139543	287022.856128716	238025.861986699	321904.804834422	303031.915179122	434752.557260145	285628.077959169	929609.118922414	279120.848197001	233589.586941159	204247.095986938	321592.088599913	341552.635945088	199251.37170432	176994.50615964	222917.975899803	273621.882415758	334783.598855972	402915.352329189	226327.561197512	327129.175553818	340086.519235709	377979.087683984	343326.994505905	1360358.9107274
4.002_1031.6541022	744825.491588132	4492665.68877125	652539.628421618	4019998.48499873	4530531.39409596	3197033.13144808	3924446.34036136	443323.538705084	295043.811183932	422011.190750138	559993.347947067	576218.923478312	284567.206016553	397952.510125607	460586.02447135	512525.8067	456529.281125543	438066.687973882	368660.835551133	390550.309536319	310239.649436989	369767.020852497	575783.311302482	378804.692111256	365798.520054913	261516.734826618	403624.100193596	365898.397303706	384693.076582619	484199.541821769	507868.413706896	387183.421167197	270364.510413199	328724.04052787	363232.498963367	336179.522500211	369701.533543859	365474.582569848	364990.564411724	461679.460757661	477412.336358608	422483.641079011	384036.207425789	331048.275878719	225690.244351386	391863.671814033	336907.313220679	332016.944203642	363638.87650987
4.002_530.7100717	470325.393782471	1335508.27207755	166555.565688984	1257420.23559602	1261366.14280262	1086716.85092659	1258863.27058557	116326.708731399	180049.864946041	177886.837468362	274429.885343268	265652.772043002	7013983.46692267	264800.243338322	285679.363249273	225587.999147469	418699.010375342	189644.979513613	219563.668596529	207080.524944365	131200.300857497	209132.65920127	83496.7862589172	124534.287272272	453969.590797854	159678.261897104	430775.517927915	184296.29727855	201071.864817094	194777.289088205	152559.460262049	289915.314623393	193616.588401331	219087.298987646	291019.018460371	307956.322376735	210835.877457768	247798.752220926	256173.077862301	172879.225296359	172528.318986217	220507.313731108	284589.564561355	208148.6355	151395.489510205	194567.070206373	269731.069852637	176659.14381864	258656.521902472
4.002_541.1997214	274030.775302787	1177230.81813611	133145.65641796	1042067.57826635	1034431.84514313	733890.366786504	1056495.20733447	2142552.81283011	136476.7845	137873.837729135	152807.714339002	182395.139041891	234706.355525704	186286.415934306	261881.114919881	140222.480337191	252301.767648286	151297.484319038	142845.102013544	145144.85560465	149954.913417406	143042.407494242	176596.118510612	168180.526356633	255284.422717951	145792.866148442	341422.20190458	143049.643391272	128300.41356085	762379.768019103	133384.984490426	228105.148094979	124067.676216484	98273.4132231898	261076.792720328	158654.372738235	88285.5240370766	175335.640191172	202318.911543932	138749.718727798	278075.071726842	177493.670220497	164551.370065015	280306.539593578	166843.004716055	168217.047877462	129054.511631398	171225.241763066	173936.184284995
4.006_314.1578127	27840893.1968572	28345845.8780381	1415677.38915963	28999440.8305592	80839059.6714444	38926329.6011768	51048651.2396585	35984588.6782819	20271977.3097729	44423050.279299	43125188.3688836	82532453.4088036	98804853.3855365	37815587.9984822	39528221.8075664	34466530.955376	23040705.9463695	49404900.3280641	38479276.4510127	30689082.7749469	69407310.8482494	39446773.6651465	95435200.378378	60993770.6219225	23375291.8718228	31410821.4836878	19474573.7532079	30732817.7444623	29052492.7535882	45147626.7905121	33926667.125907	16969283.3779619	18986318.4950252	6181545.8383743	20024590.148496	11855656.4968134	26417658.6269635	27943277.494217	29624202.9387256	27524151.3490889	173869273.928319	17501139.5116315	15813453.3714537	127363677.738886	6074550.81526848	15158606.7915625	29623802.265999	31433174.9671353	28184671.7233802
4.007_505.3387096	100725.724998723	39309801.7848425	1004578.76114679	39839658.5339531	37402979.8241937	29716372.9190241	36660059.5393227	93331.1968826408	292452.367681816	78427.2839775398	91489.8005850289	83262.772579652	224543.893538179	441697.546569173	188838.078901079	29802.6936085638	78149.0690376305	72396.4741795803	154233.80697153	1600221.25177862	60173.0832314917	249307.595110789	1440325.03199001	228527.144202021	42000.0072858208	476054.567349522	1253062.73755775	225808.679736578	14732.524758199599	80499.6180111612	112863.08941651	69831.4246619106	10195.1340998532	701746.861739525	463248.372600432	7007.28520674885	140210.237992262	947781.168458095	2095250.26507756	1140578.74653881	226478.850039608	7735.81782149635	80751.4023192115	143720.985371224	219962.073007031	40179.1073793659	70490.7052419381	94006.568277915	559695.532201442
4.007_506.5073305	167729.791215246	759653.087009279	584658.710010623	1850043.60586592	328035.981145236	936869.771057501	807604.321461848	208669.607871861	151136.303088582	102912.343803925	153379.388108836	159426.34150449	6343411.66517376	158227.164165375	129942.095064089	196016.161417195	167981.012485792	122924.281	136114.628845869	314692.590138438	264081.563577229	255104.106303169	776506.906983983	362110.634571358	77089.6741805846	148758.114875847	89782.1150655401	118761.544774026	274509.153349178	395583.619522132	298309.515739283	221888.068394315	139609.951305225	184581.932204475	629836.025826069	161559.327051973	145576.456411332	267706.396243033	156208.784832042	159445.822419214	126679.299555815	140603.366138166	109912.64859847	74826.5562162354	132055.2399	170447.623720601	273921.251260394	107409.000532447	103482.968513671
4.007_819.8252077	88098.0440634115	1357367.67604234	80299.2907081618	1142785.85926248	1300269.98959753	886458.846354766	1384976.68270471	89201.2605814848	150257.841584718	88388.3942551146	68915.7114648197	295571.493599174	85664.1557452721	234802.451555235	119788.438603843	102978.466057524	150339.54898537	120314.840472552	75598.1509642494	88787.7893945555	112803.317231406	98730.1515702147	96914.0179929727	112734.002377344	117977.651170187	92815.0936538839	79203.8710656468	107264.002309673	81567.1257023908	338253.83186306	101758.67742994	101701.169659897	95394.8713541125	97786.655410749	100172.269599801	142617.430101203	167761.922251758	74334.6590309798	57274.787960457	101821.210953604	145703.364477828	79194.0247117288	124413.725447244	150306.998096291	79293.6159027195	151596.590656419	77458.4420027608	100505.499493206	77857.087590359
4.009_274.1566779	74731.0619876187	884924.936247154	86144.2158868704	657558.441654064	636527.364026598	607777.663317897	664797.142509507	63755.5107049658	37801.0836879895	75271.9402302622	65719.551234672	46126.535195396	56103.3412637243	54974.4295147055	56996.7902571642	73176.0955655522	60215.7752737746	62664.8513704989	55638.4667692532	85257.9333063246	46104.4290945512	80622.7342216692	77662.7220279809	46302.7487776958	70795.9625209152	80438.2107268191	118243.042080422	67283.6705135704	43762.4465856398	213377.438460336	75796.1453585475	83418.0050287877	32536.2864841757	116234.257011844	60320.4920693265	48213.0001408902	43258.4965118627	69062.8678991124	79903.9730810958	76173.3431520236	43057.0820316427	49905.8364227438	102907.920812786	74113.4518537217	68712.8526621842	68077.2802405879	93598.0843416408	78397.1823644018	45274.4573474249
4.009_302.6311044	229594.868835118	1611456.07205255	419399.236067948	1694529.01580252	1839518.25552346	1238027.41311864	2315011.14396337	227442.22881601	244931.142576714	223264.728825757	165499.00796487	299842.697137787	181221.656881292	274386.623220459	323940.810719096	252389.414680355	291894.942541603	336697.144736533	227897.031228826	324043.123517893	146582.549050778	200829.728993825	193098.33738167	174786.962126382	264963.352238858	405249.653654678	284731.074442245	219400.588780151	192605.009060714	300128.115222797	218313.645020253	274811.620988767	232490.7643	181487.181174349	375284.817967291	226088.89092329	300315.663991999	298979.210811058	407515.219525627	435278.354908807	327737.878815012	302549.449792454	304364.95013049	264928.287359162	230986.217918566	260309.069501257	213306.206967172	339603.272281202	300434.870660062
4.009_557.5307015	337068.323158667	938505.89880523	167781.435722504	831601.211106956	941291.945900617	722950.331824035	874812.98971706	216999.417136119	232504.798047182	229140.13220023	250221.417282316	472978.796940983	260069.682099265	276650.367279682	212456.171429801	206522.930283826	374175.512182014	176481.854223984	151645.528527177	140121.929798472	158066.026306551	187124.835499196	125744.437681445	177806.518718038	206653.047130649	191016.949675127	149672.228584316	178116.415080549	2263240.90250141	170415.295585529	168349.114358146	192590.133400669	182674.724748283	247525.034782895	180706.436581604	340171.461439104	278509.231836666	167904.847863882	187263.862515717	89974.64828	311911.058668769	158224.323533963	235445.818062545	215795.937567185	208496.491686667	310436.941214522	120652.528351515	179075.953477131	171860.97235144
4.010_280.6340630	11407.4753789494	780971.486208733	17237.0011039508	840613.129287163	770478.091572917	641977.252722272	718894.200618565	11385.1348092457	13837.6176705557	14544.9104834766	11537.0303002077	9882.30860671118	15877.8863485447	10185.7850831876	14465.7098969329	11403.7464174556	14558.0316580777	10589.92851	10283.663841587	18744.2393913647	29578.2354635657	12103.2696718522	18442.0219895819	11554.8732776142	11952.4232937383	13020.0709649947	18740.4020595294	11312.7953614455	11275.4194118476	10117.8191955793	10519.1348959815	9927.13587799367	15147.9820997516	11656.9727552428	10253.2178141952	13442.1700533448	15269.7538547701	11387.6126804393	31838.4030259957	15294.5162518491	11040.3475248843	13484.3191837629	13268.135484401	12666.5520792218	18163.7551866412	16617.5191478506	12484.2873689304	12245.0439089268	6088.76576102816
4.011_251.1093207	13619.0216265993	678570.342268007	10523.2756045748	625929.371331204	636006.743527232	620451.313997253	634135.019464814	13607.1547075523	17739.0684654782	15028.9736186346	15023.034926646	20425.2553198721	15342.7256281005	23007.8689267135	19913.2996799986	17557.512785891	17237.8929630648	16703.1781347126	15998.8693501282	17532.6127716567	13983.1443088169	15425.2204003243	13726.942040951	14815.5254173705	16756.0220042303	15706.1001050361	14576.4889586733	13631.0214693035	14481.2671846148	16259.9213561837	14202.8047395994	12671.9330657486	16075.4573838224	15305.0277420519	17943.2538166235	15261.9682777864	20347.608881071	18014.4300619219	27959.4355451125	14101.1875160709	15211.4691666331	19706.2137650172	19155.4812524058	18376.0620054096	16897.1445863534	18689.6469566751	11791.2210769158	9777.83996201591	15965.086120714
4.011_275.1547255	562501.521369713	2279229.84333207	239290.77306489	2196076.06113541	2145433.22224962	1508450.89863971	2005204.81348134	473368.423765399	579981.168302266	305142.909952642	502751.361958579	643999.284436543	438220.397336605	493338.212000933	422896.700017358	424921.464747342	293130.24848133	637667.073047308	507279.992381554	344294.537033889	385873.347172773	366473.685644317	464976.442150392	467941.439321851	385225.712501679	1108654.48076662	400007.344887992	468633.166139351	315753.576690391	1893008.67791431	430552.82037258	409155.057360073	362463.389796889	500941.023550159	390093.183290338	277141.784330698	262253.767951057	509427.469704584	495033.89249645	696268.232430412	530203.807821525	435865.745054742	412986.284255935	440405.41280085	503149.304546657	368124.477111735	526546.92113544	480470.44505837	359056.500186242
4.011_589.2902176	33672.8791573972	484821.413615154	26075.2069498495	492602.934073753	465609.935849602	414007.114345896	483426.388933482	31328.9860140182	33136.9038922698	37607.1831383485	41657.3996345534	32399.403740225	41196.2601095957	28145.7636893251	30741.993318445	29149.0872174922	30080.0123234972	36458.9051131401	35058.1925357706	32589.8552387681	31217.0058172161	34000.7648806854	56236.6361405683	23254.8062885004	34823.9441281463	25673.206633877	24864.7895336641	34601.2900235486	25523.0069054102	32165.394343433	36419.1188385427	30375.2028083424	32356.9040014196	43804.2429329034	30353.4020905447	31427.4908107173	30180.2519897771	35980.772877168	38611.3310524563	33088.2676402616	28649.0099713793	31498.7464424564	49780.0012266258	36327.350888803	37563.1441942674	35751.5207706569	44157.5903165023	42404.6507266815	33775.9306675423
4.013_537.3838257	66928.387208918	713615.813424141	35156.6394172404	530059.683782599	518631.859949608	421724.556504602	632958.971657619	88778.1941732051	69239.1250899214	42826.4515317158	76244.1140305929	70399.1220793301	62049.0450141825	79106.8899315592	77696.257077912	182837.372738651	55142.9072389863	115532.65127456	61682.7671190318	103320.801465742	80052.1902728806	71634.4211144796	412911.329524301	236503.801922753	50508.6205716317	737375.044846746	40351.6646453782	77108.0686689593	89304.5336096289	59656.5640805297	79526.6670845689	57526.3319603065	99055.8561497939	60391.0987822696	50716.6684207729	31596.5501743576	55529.1399219622	80267.4766387128	53136.973904366	98969.893575214	68715.4606049309	62782.8651842202	73611.9257771027	95235.2769902293	115210.092463731	64413.9636651995	78177.5750776349	90082.0547343372	68809.2156817195
4.013_539.5587691	365421.661224725	1269462.77716378	104185.286076446	1309600.3109504	1231730.74568775	1019607.93953239	1245636.33356058	236798.836792565	313731.458641206	313313.929357836	287132.204152404	607077.124997558	117820.331890998	404053.160244188	291626.742588147	280525.989611876	358801.440089788	185412.737523085	249309.399332034	192178.667875252	174133.020335665	269381.898516259	122802.498792831	101558.159053185	195206.602257784	185470.009228945	155458.251311842	11706649.2192831	122829.209272998	223639.290037468	211179.383514836	153734.083233058	144896.348090329	273483.489055321	196724.877123251	339671.842069926	383877.610443515	98675.7024785657	157915.543276311	74923.6086221247	244243.678927528	208013.903805287	176549.162582301	327280.786303129	183000.207152509	433656.528681228	184358.640597155	204999.126673091	204738.889564851
4.016_269.0898010	238729.289007351	941935.849855925	253257.287824807	900159.181661253	751336.399154085	989473.937182711	726556.264865735	162120.158493026	306635.111463449	449485.083489494	470883.220973311	280517.613255438	430651.115829722	336672.608889133	318846.184196519	577235.890093764	313530.753497991	528494.398433573	324328.850859458	202785.887632732	330018.766787124	387405.881506779	468703.909223403	370477.951795687	321760.444443859	188879.741468636	319387.385556873	412771.357314889	274137.689517613	349095.625962343	318927.176529308	565596.672424892	408436.407442821	211190.733674233	424416.941577908	307062.319956043	500693.622072521	271024.877851289	298808.842237275	278456.492995139	205637.494173231	313910.297538804	194043.842907284	288710.010333122	177302.811393112	277123.106810598	279949.740815687	371939.434983915	176977.118015629
4.029_261.1572522	87281.4496420502	1015241.61598924	80475.6939737766	826018.677247202	655576.398329416	750040.188902664	815658.685011151	71759.3756289141	51618.391082756	57116.1096538273	64354.6184904353	54720.1190831207	63547.2988643258	61994.4322720408	56221.3393927611	72162.8463805597	103152.575392028	101990.767700468	59883.0966870134	58270.7563831305	88744.7896806872	63727.2087443252	108341.680239493	69585.7957511296	66477.322960056	67654.9540225049	53335.4852364705	79506.9519075263	88196.5910319532	90762.0240617581	73137.8169395756	78151.5313942516	90914.5496524927	81610.077517033	58160.8024907637	91991.1852748119	64349.3299923966	62486.205541277	74936.5148860381	76187.2230822751	72241.1761058883	103610.182154631	131699.860964624	64606.3638897232	78388.4843270894	83321.74544	74384.6899682918	63624.0149901838	83771.6400244346
4.030_239.1754479	9655.43578999047	999448.090129551	20448.6743237079	1126574.7104019	900896.271091479	805658.984064061	973092.857579012	8749.8693638162	8890.03868176085	11455.5652288729	8945.58802055832	7135.72407556548	11923.0034995727	9853.27103451214	4495.94117960909	11212.7481565418	11156.0571022614	11561.9303190223	9213.6520393882	29057.8509688722	23001.1722216941	8048.54463834447	27501.2183083854	8715.53904866758	10671.5206991674	8185.90403802448	12103.4776548625	4373.79463680468	8637.79127183816	7845.4416921906	7475.83338633616	9587.79760971301	10929.6687579298	7994.83580837192	8299.10666333632	10497.1522042718	12390.3397486596	14452.8581275764	36740.5419972369	18620.2460115182	8817.85477535429	9919.96662759551	9406.88912621643	12169.19625	11824.9238374351	12731.6550080342	8514.03333717227	8144.31274107773	9198.58258833115
4.037_229.1080284	411914.362483044	645012.881158949	315347.875209389	645844.923052655	636736.049403101	652089.936321513	672353.027747297	349345.596709954	380640.676557507	420251.849465522	370432.019607811	311340.66345112	374147.888079594	323528.225516562	354146.552158491	310103.794594935	378628.030166892	308225.732338854	391970.156943436	369620.558564978	313521.061048853	379249.766812728	319702.375673099	353705.598726313	317875.468495991	321638.104366653	323446.463703768	381960.539121085	356870.654142646	370313.274636347	383243.115121535	352283.069587602	308539.081664222	348971.978487801	334904.182175471	331754.981703036	364515.391143367	347239.153292645	360716.436847216	334034.743014066	391611.820141452	317293.075771324	322807.055659492	386112.555217491	243249.382807447	351035.757922835	428169.737057549	329815.133245532	376598.866016808
4.038_774.3186470	118714.668043218	576098.091378217	94378.389420666	469139.759108764	628338.962346322	526129.594577715	665619.828388553	120250.914842834	68563.6873654833	130053.093366391	105258.63354366	176221.289331682	63889.6647354665	84407.6164556161	49167.3745336947	99097.6455242241	139375.55324917	89876.3019954282	87168.8204066084	72114.5594686075	89873.1274281006	93766.3502990598	89671.1849090605	105743.217291341	97077.1152086425	80775.846685357	115814.045942701	89137.3470285181	125752.388075595	95020.7073559125	70457.698355378	84383.8404945834	114300.277282098	84820.242212482	70623.739152879	111835.483814569	217695.87220213	95145.0580834102	45111.5993023762	91752.8874100994	278439.304730812	83882.9080778464	103371.318832881	74314.452743399	102508.994998199	100224.485965062	149917.208763273	63330.5574331293	112123.554286065
4.046_454.3470932	76343.9049492416	1201194.25772197	99409.3015580545	1097601.91273224	449431.734449612	867646.840652606	463543.640236274	95309.9798897573	85079.2590351286	109436.410879618	100743.923065558	105183.489818656	92559.1851562342	101175.010047581	97818.2379801256	88043.9137725223	89341.9492274831	94443.8446496267	83781.4772629573	88278.6935705876	84603.5215630161	92318.1685943278	90211.46193	97655.1001113006	97899.6422564087	99099.0757636556	79796.5110859904	97151.9004432169	81155.9260635429	91451.953995673	80848.5913757521	86661.1817045196	88107.2706905163	88282.3707325544	68287.8360308643	97267.2490633323	108762.743108558	96148.8549646379	71887.0209997274	97459.4142890914	94198.2270150438	123687.192721456	128390.753967221	82374.0964664408	114823.767322289	84525.3811234142	95181.5591687097	87189.1170201035	97993.2422908631
4.051_347.0871051	3109649.86898332	10355359.2282253	1717189.61950391	10134106.5279649	7575187.40672691	6326810.04542951	10236557.887577	1871789.58046723	1499925.5574432	1877584.60777597	1881799.9560731	1171256.15828135	613484.374525686	114183.068704561	357219.2797	1568622.49268111	2277106.29118486	3188755.57864711	976186.24707782	1066893.94333089	1745206.33420672	729582.378710434	290336.80246385	1063888.95281659	2250704.44567039	314882.037713136	911833.619667887	1137211.86712206	2614418.43125384	1662149.38896445	1158694.0360264	2850836.73873187	1512688.8040931	970090.913928119	119128.500654441	2429925.68417523	2716400.17720885	1609536.95532703	495048.278901681	404156.0841	812759.590221205	2501084.44294248	997020.009100181	1588906.22172565	195972.891905675	1487514.59199986	1746915.80446759	978541.570052415	317614.74530355
4.070_761.3498024	65592.7516022137	598795.686351695	62447.5381131908	493014.797336472	650578.675279678	500243.725718513	485175.131096933	74185.5208859731	111611.190911384	64568.0869207227	55577.8810106497	93307.5198175962	81011.5146574557	102622.322960238	105167.003108728	66199.2074506512	99978.5596325908	107990.036345223	80053.0100293082	79972.2882772417	62936.2385929274	96081.9017896652	82465.2058950386	72659.085274534	79099.6788823201	93173.9745385893	79952.9460272503	81610.1361987856	91862.0671879427	57264.4271523056	68404.1475678983	82984.4247577175	51524.9719202197	64277.6649382026	123568.225545466	88995.8618950219	111653.886175568	94889.0057414372	129528.421615189	55899.0438681297	73956.0562663588	79180.5194093168	60255.885383146	141801.301140435	100845.920161212	119320.870556197	40087.3003597515	77366.018429433	67006.033011044
4.079_596.6256772	109556.942956498	412560.675829593	60658.8797437531	1524514.74820524	275778.671397311	534477.008914312	367558.580852813	54180.0187417972	114525.722517624	87364.6602792504	76681.1856647209	95920.5919913875	91668.2929788117	113130.606064913	94870.9904184141	96210.977255724	92722.6540930206	89076.4089748979	96707.3265654001	137922.960411767	85466.5386449191	96677.2540351481	99258.8361193569	109912.290595007	103487.134018571	104956.921403594	106752.115771953	126849.240184827	92489.6373745554	308123.103854448	103365.534025771	115359.629591523	70502.8086131977	92067.612642304	118772.462719732	101782.156686337	119411.676151241	136042.413771433	138308.793853486	135287.30998109	81712.4542486776	93779.8011928435	113297.138344069	98540.8221737477	157262.529159282	123344.384966163	138514.09818191	123742.92709957	116153.547116052
4.099_366.7532148	125554.550058594	375226.363481529	98653.1544448121	541324.946483605	559913.603238165	399985.613754986	366689.226039339	109833.501738763	143736.526520866	129234.400524243	131288.218495951	111312.172768389	111545.135049065	98140.8183408437	123240.959570263	129998.907223573	116022.724238733	118735.467255774	119858.561248485	100686.288467944	95026.6726536447	146149.906177459	109646.153987056	114203.312248324	123326.732247441	123478.086299874	96734.194071065	122319.707370683	110394.456098115	110445.153224975	110204.232111793	122577.757025642	121084.145421266	98983.6904474652	103004.825243508	123863.243695158	122670.463821939	120180.309456802	117031.903502613	81356.1101149896	112861.895655936	128064.947311173	132099.29087888	105312.011961759	127331.656514401	125207.202334818	106462.365600919	106774.152541485	111472.877044916
4.104_620.4181485	314449.785107871	1455999.66383448	309561.006024524	1016392.12476393	1221832.50543971	737312.135594494	1093692.87346745	210679.781900019	264822.617318786	212646.16548256	258444.895850471	266111.553194004	158945.805978692	366504.962833579	309836.089246995	289012.97357979	386669.925113451	291095.888507696	260431.035530153	234523.142447129	152662.37038475	239907.96856751	204859.160943287	233733.937969857	241752.957032526	229563.561452104	240001.06177019	202912.081225768	264768.571066064	229534.681696741	239663.256623907	217510.189997606	275690.908525706	192303.464015398	347481.480856263	281476.022884404	334450.838841121	281449.72585769	316086.172965132	225569.001015862	214486.034480144	260599.838436276	200070.878930705	238705.718641481	218715.414694302	331908.673202867	269233.955671444	233293.635637981	233410.259381962
4.104_663.4703138	85022.780312471	545432.285223395	86169.1272712752	518850.335295586	316806.337159103	266898.748627108	354635.644135476	165195.931446118	60135.6102296522	169702.565280285	91190.5810320322	105209.098720504	79159.2491381438	84488.6699878632	74178.1299801377	97823.455881451	87110.042384777393	76909.1377078011	67983.4757049543	46513.476576848	180137.123772459	60372.6881267641	135553.537346938	93428.4032749375	103668.599074137	75472.9950964868	100347.040371372	123349.952097869	60827.6490956858	95142.7604966138	107269.172146216	117491.691820746	225328.582604687	73614.8125	79972.1713382473	68455.7361629092	94501.3719914944	88054.9426723886	182776.13454842	110892.44537246	73160.9602566662	140176.365099871	64569.8530017478	69809.2175768538	86650.4963751044	60291.4255548001	64920.4389255443	81914.9403133831	127270.091214489
4.105_154.1009718	121808.04340917	1517552.1560802	112849.047023629	1319928.87501372	1390011.52184678	1066309.87080627	1275485.10970848	451134.755740488	400843.057641231	109789.008857735	73952.0278290941	90252.5335077355	6585494.35124164	341049.7293	399645.31826422	346370.362421808	447246.364215021	101880.969138541	104799.267460539	35141.198783346	351255.657512401	125725.17856057	240052.298299392	116266.198525811	109790.493922173	1006901.34018386	93295.2129282056	122619.715793521	354265.766854724	84135.3805866343	345785.644282744	71669.3862948086	338154.084540441	125225.964469306	161984.892359499	63574.6699633967	328704.568875187	400335.438585284	47035.9998847719	83793.5851802911	123315.798767284	294030.42432334	366698.181036415	321272.053367101	564220.653905586	206522.302245028	109832.844170273	182504.597604877	98878.0912294366
4.105_619.4158528	15420.6233840117	790917.313209422	19656.1996656742	728158.825804144	771363.102651252	604990.232663114	723939.505652628	17279.884250625	12932.3486061186	13003.2346922201	13013.082628852	13967.1848772585	15353.4345927883	15659.6144775383	15067.9146495445	14805.4865856989	16018.2038666701	14869.0710872987	13797.506011241	21765.5151120274	40537.5742540087	13947.4324148191	22545.0129815681	15542.6645077129	15312.6297410069	6208.31811677325	18933.2754563712	12042.7034295193	11994.5458216499	12543.4060441387	12641.1623484585	11997.5159396029	14915.3554986232	11114.7244673823	6373.51638469729	13171.3196995253	15319.0485445886	16202.986923548	34240.8533461475	17404.3090903979	14356.688137933	13364.9105268269	17104.329994061	15626.6964778738	18911.6663421116	14456.4166418599	11202.1214207966	12903.1811533303	7184.23546108733
4.106_338.6634427	219396.875966311	961452.531007155	273635.621092738	763181.862357157	655689.982884517	981113.332445979	786651.47063097	189616.212627275	232315.953526874	255309.142300267	175073.759778775	179322.933403091	153310.394900831	332714.92254406	225344.632981944	235330.007788602	261340.665349094	146715.553841171	202525.002744016	265369.551510004	135228.640241085	207597.82762151	149927.06287066801	103413.946373757	258211.314703375	259175.697413964	274662.921302027	193144.550045462	181239.394150792	239807.040102179	206068.400452859	201889.106383771	187310.874720207	252834.104809224	190582.988718637	250915.936558305	183107.096240269	206453.380704666	244617.267167492	210528.692100102	126049.938153855	229144.583773174	216435.662482205	243284.179348499	298714.958434613	220490.322879975	201607.176197846	254008.843937635	205515.358748035
4.107_300.2032637	27628.6983370509	4435672.4752518	89853.8920767688	5465762.85090568	4044671.44474485	3557516.54966825	5007291.35364478	30676.6126969115	26708.9713688188	31194.1559635727	23550.2694609674	25232.3447382408	31712.0003061028	33870.4714876683	26396.5711281302	28766.0177046012	23131.2819012196	32282.9727334221	23209.7957890245	111340.572015709	51029.1006433981	21776.7803453933	86614.187909506	27421.6665358051	41974.2602022925	42518.7239967657	96442.7237756887	31215.4924572398	25313.9029676368	25369.0937629844	23335.1908302181	36492.5909801368	29418.4975183511	53967.2322093734	39447.8816419294	26268.6429342567	27031.6753938895	62050.2816475844	142566.368078787	88035.198700138	36559.6278281248	25539.0604074333	31178.3142978185	32710.6030700315	25743.1315105239	27478.7581446164	29053.3204891497	22265.2813244905	36698.0564591622
4.107_300.7049669	6726.23323300231	1013164.14730696	14911.5371395517	1262162.85246889	924590.563149722	873509.179263414	1109619.57084699	6952.98102633271	2865.62369957727	8588.79603453502	6767.91991716888	5692.77592664318	9550.92364683205	4294.85549195919	8708.04967460101	8857.94862047053	8201.11074588671	6602.69595858137	6240.6765720652	23615.6820481347	18872.3807561729	6678.2497527493	16705.8759230505	2248.55372473331	7351.80906980423	5424.61482880723	19691.7774740123	2699.78253611506	7007.63359257667	6440.6766451685	6286.45249016614	6278.97843284443	9234.96422133056	8082.75059189902	6572.79694165902	10573.5009856353	9147.65187556692	11759.9595087683	28259.8789726381	15614.918124339	6847.29441577257	8447.05048322066	8186.94209828027	9003.67959707878	8226.68237275096	9865.40003464318	7366.60021809643	7326.48195549087	5726.50926522033
4.110_336.6668423	4455.03211151336	903915.973099104	21848.0489357499	931030.519148813	922307.540500239	955260.992167764	867067.965490093	5795.79912096356	4609.90466678505	5755.73332363838	3421.59699896023	6202.02513996111	2983.27566196394	5971.95419131602	7346.52375064868	6681.5318111106	7006.95496446137	9782.53786646808	6702.99138741038	27488.9440652511	17705.438892477	3003.52222497494	22261.1181178716	8892.84152816497	6976.6816825078	5900.10865879324	20913.8136926331	5465.90257257673	6496.94353707276	6975.98752908738	1776.82669050919	6364.7617671710595	7265.44851350361	11687.5964342137	6406.61744028048	6696.06446199914	8719.56551122589	15191.1912815237	36022.821463359	18366.2233058485	6443.19558133168	7760.18413825657	8215.39365973196	7186.44597525563	3312.37815414645	9588.63827957412	3671.61906708454	7411.77520690113	9121.00129940571
4.120_280.0685736	60818.1555080798	367720.339007919	143758.07574569	372921.730611029	329368.083802747	325919.974613686	325930.456447439	103847.646727588	45903.8342083897	72121.8899162681	91477.8486743386	79904.1323247186	77161.618548935	94007.415095622	1139376.91465602	83987.3287243321	68514.6830754528	71185.9843698759	89774.3890917328	86286.5958189313	177273.072469307	53850.8966386237	82494.9673906729	98392.856372105	113300.192827947	55051.6808299237	71797.9067442185	209497.024182348	1610422.26259653	57796.3386117185	46583.4018596372	74907.5765605168	53817.2276836549	96958.367497783	68708.2466608068	49552.0518564861	47328.3148193092	41647.1061687333	56973.5283055504	68140.2886864106	135440.812438703	84485.7689023443	56454.3456488825	252076.051500144	132299.944249566	241134.083475757	42832.8901782549	78625.7492376269	73344.0014353618
4.120_310.2114374	35636.1297377781	654818.417567252	23322.6136385186	718195.160769119	653565.231924305	610733.879062151	634467.678911574	88126.8767166564	29744.5935565087	28095.0610199999	24443.3760406417	30206.3294166601	40211.705006883	32501.0826765113	36138.2439486155	31643.6363447512	34237.174976437	23562.9062013254	24178.4838557191	31864.2755492548	22639.4819944991	25000.8188102458	29184.4736934701	24673.8670834922	16322.8141591365	31705.8510119093	30227.2662046279	16003.7627423596	21479.5007639275	25212.3884809037	24036.294124438	20273.7367664548	28719.4350884057	24316.0690138313	21080.3717835853	19737.3061115749	26907.6860213922	22163.405907062	37929.738939996	25320.3781563924	24268.0607559328	25171.9569403195	26796.9683699433	37858.0977326292	36674.4739178641	25883.805134599	23750.272723285	29690.8275288024	23952.3197754298
4.122_309.2085777	6721.91459681751	2031875.37222796	30653.4522863681	2254059.99506987	1807587.98323504	1568230.61414447	2002720.52047158	1843.00589451263	6643.36426371843	5867.32010935906	6645.05944820074	1535.64244420891	4815.27291594194	10082.2646078537	4047.63802103519	6784.6178890073	6838.7384978665	6024.75196244618	2912.41261030396	44404.3498484184	998.096958650677	5874.04526431133	33024.5090250821	5411.41041734967	7219.91633149947	11652.0438846513	34226.1639041017	5930.24077869443	2832.56193723833	3260.21991136003	3081.92452871116	1360.79933709705	4712.36468115836	21059.4815630574	12161.4114592897	7187.51920541605	2244.90779531726	23307.3546378184	59858.2024816881	27666.5169618938	4270.1270798733	6843.76623168084	2078.46399118892	2887.45187128331	5011.8887643771895	6672.64605123665	6613.54200162123	1971.52623894626	11831.8229222171
4.122_358.1654742	9385.00029144045	713421.987862427	18394.6706743846	731960.185202424	654105.932475672	628313.617720172	644871.188333149	10860.0223092558	11526.8003554778	12231.8748811334	9245.92986651613	8806.40509180217	14792.9377552811	4606.63186100899	13479.9870562096	11979.9177870992	13369.4227221394	10511.8953545494	9682.20720146602	21095.1850413623	30110.5494071288	10598.1464980949	17024.5070927368	10628.0804673007	11570.9955856155	7390.68387200488	16896.6187405591	10281.8143308419	11314.1434550055	10175.5780991313	9939.19077162127	9796.71814897509	14750.7647229627	10268.1557850202	5106.16172082339	15666.1324363563	14596.7828354158	12155.5934110736	27861.706433305	13119.2268905023	10852.8406828529	13498.0929380271	11900.8751336149	13958.5670288638	15090.4827700507	15064.6831444207	10385.3186551951	11375.8735245863	9340.94055636255
4.123_309.7100893	7909.82167100083	1097270.35363516	16151.665487989	1259149.40365447	1035374.98640724	874968.97920038	1067610.24459664	7953.46891134124	10010.3649792733	10421.0988984761	8323.23691798423	7979.85638738306	11296.1262072392	5007.13176092178	9956.13439037198	9326.98037568093	8805.16764571641	8207.92600954383	9566.37378781045	26096.7590140766	7329.95105750555	8491.80071275646	18152.4948087417	2562.93039317957	8380.41048119581	5993.76587409865	18373.0598610275	7907.90891527739	8400.22014546395	8161.22899119343	9699.69640923542	7267.74100951537	10524.2003901409	11449.3668170147	6243.48263587723	10097.234007093	10544.5219751038	12846.5133490849	31377.6674981216	15744.213632304	8065.75947818738	10030.9636354082	11492.8848666896	11134.9890610402	10780.9939504091	11557.3992757018	8223.1214004273	9503.19183002792	5944.76201709124
4.125_203.1253825	47797.6508864377	579927.917263508	54575.4137855852	523849.626262066	544682.411738154	500593.556205321	575281.608120367	62253.7253778007	55622.0227645834	35058.7017997604	48199.4211780348	47465.749054195	53325.7640037914	669595.055964477	50202.5185601237	44726.6596212088	28166.99544	51108.9746790272	36565.6023358223	36774.0429684464	61056.7543221602	49377.4671128929	44798.754390877	57124.0976535027	55137.0294460145	39051.5464322733	37427.3140345983	54107.189624266	2340743.65710973	38924.7725848444	49331.0484249739	38568.8308662704	55300.0452596725	57153.0671088458	38420.4792534211	42544.7684940596	57121.8274328933	37700.5271311826	28491.4556629276	37184.3448214686	56375.6056866522	50197.6289537968	70730.9565608088	45878.3647417567	54312.1513261639	41487.7893455071	50249.9248177604	45424.4397737037	43147.7450774472
4.125_295.1943714	89576.3749431454	416523.930240529	1385661.41227168	1221867.34396088	1080704.74096607	294282.314387414	213739.550210297	85886.2762513125	103838.279965565	56263.1945613417	62115.7533772462	62323.4986813819	43154.05993	45470.3636821768	55557.4854045637	84744.5806356499	387843.509733852	100414.682418655	79048.7358235782	431619.89774832	59988.3374579119	41377.8566022348	48963.7323415836	93509.9944532431	55758.9808914146	62994.7198371537	221064.542125374	74981.8985723223	59493.2457324913	64321.5194987303	64615.8265149912	59546.9883078573	75727.6362697556	74980.8704993235	36820.6182887103	75652.3270658049	77597.2315742774	60667.371812117	81668.0852794106	109864.713370283	69370.210232838	68295.4205385438	68713.6091018055	39126.233453283	73544.07644	42849.8375873702	49887.4084742134	73755.9672793918	65618.842653021
4.131_582.4229266	42728.6199240926	810786.335537873	49230.4275051517	611172.966585421	802389.895050031	617650.873895136	811982.936627519	52691.4638292568	36176.9486500257	39139.1125861856	49477.9720597668	44415.2968252531	43528.2650800263	40153.983743407	35709.1712460039	55761.6850820087	50546.9372894233	44907.5968933906	47491.2621421382	38212.8308571392	58183.5580477259	45878.3914628988	39527.9673466238	50626.2114851836	50489.9958307189	47787.2237331057	42149.7870437057	51638.6421835754	43618.8839634577	57667.6092179664	48602.9854035657	58000.7144382485	63320.3915696811	45642.334217672	40647.7361128817	48761.0881512714	63327.7014405439	41357.2926671355	33529.0267028012	44594.1206502879	47158.0980682984	46422.7740554951	55834.2662838867	36079.5427307796	44404.395996949	47132.8074706982	49620.4482492026	41561.8729949831	52265.6223856532
4.132_292.2166206	174053.862586092	876572.464390207	155917.659828547	729403.387199043	823881.135786829	826697.598462683	825319.219528232	135323.506774764	141894.485352876	186931.521861938	191543.707793112	133291.903347023	141004.670559691	123193.493501562	140862.842514052	139148.579191989	168463.894054149	167676.155142694	138575.28739177	120484.359824139	147541.908205283	139388.268900986	126517.808678388	161638.798873779	140070.445941905	159358.375971573	116338.625755481	162293.32239484	130938.192841177	148778.468674086	153187.175311061	145393.507243582	222563.67212244	153449.553900888	121993.372474489	125700.616197693	173695.845771306	132891.007172394	88074.5772173034	126474.139615934	163522.802348305	199349.458612594	186195.920026211	121055.06861541	209206.663170536	203949.102607379	162782.727928135	156967.753850064	132594.206998472
4.146_490.7115582	51253.0226332327	664101.638233904	180251.814523656	567077.571825148	589606.070006059	590050.15278232	514592.376122104	109720.975667227	187613.661637176	66084.7522729447	79217.5412213973	130142.846113844	130067.368082607	94154.5474102498	93503.7434184198	101367.157625609	96120.9049024731	133963.063825691	118663.0273	158542.648567318	101381.234160423	75322.8541740747	74528.5466974853	113843.585184628	119369.510641583	134601.780631535	110895.313917725	235175.200105895	6487087.52216722	140398.757980891	123433.212859625	88451.5360199081	91253.942570834	301973.128425214	172937.002405279	129955.58644411	119515.615004138	168771.15221801	99253.8595017921	99916.675934682	84231.2061761022	122637.934961739	233757.185317067	117383.135233744	295562.322231546	92606.8176153687	166990.047351009	164020.031639143	76136.4006836336
4.152_355.2586086	21930.327664192	922243.109785217	28621.9038059437	1087472.85851922	1487189.12414383	620442.084588057	869310.175385522	16992.7304516447	26748.7282576371	24211.4116723902	29456.2588328777	43684.6179723432	55774.8716943097	43067.7442591053	41689.5975695936	24132.9790325539	24420.4151688158	35912.870681578	35268.6369749416	25746.9571139524	27421.3116762725	20123.1337630417	55126.7857191486	24334.6533551957	23010.0639794099	29481.8685607032	12020.7574240938	21308.9020016169	27105.1366478829	22582.2427603239	25979.7874766021	17781.9831377841	25944.5081430641	32671.4942247824	49158.104611285	32113.2973577507	25255.1899372294	39937.6237110036	48986.2598708983	34596.1683517698	27549.1337149617	26257.6187308939	38223.789037535404	27354.9989217658	29851.493915982	23759.6765058727	24686.1189403075	41957.545936908	19490.7151393351
4.153_327.4763570	164953.632171695	1404665.97398948	345895.908997141	1396685.46765378	1361184.48016907	1154132.27947444	1260802.55671104	270624.599609374	277034.884080476	213360.820608608	187068.202625331	241066.894918823	6526231.45413641	200968.121619785	174325.859670889	193741.592367639	143572.917818057	255198.88626239	207472.058468281	346848.331408523	165290.185288493	190440.617932749	143682.414098536	182372.841965114	323720.282405476	120352.563989254	297678.935133361	500672.173574207	11335452.8470166	359721.185751065	235730.975740944	185500.078585085	173464.093746965	531695.955252189	360517.123125615	287068.272395108	258536.434744824	389312.022636824	231704.365318334	325301.572709227	135417.243621873	398606.733051487	444984.187183375	163371.638169877	701863.685177915	179789.348733884	433381.471283762	341638.964633333	122400.577769142
4.162_505.8059991	50612.3491597977	174527.273199639	33842.7727307105	166589.506926369	126280.710939446	327883.480497195	139767.422829018	43091.0012584447	50195.7109152984	38419.6063800407	42276.7492735146	40356.7760074673	51668.6682755696	54721.9044317341	41517.5616288343	44462.1918854308	43834.6912054908	39537.9534969207	39905.8786707719	36914.4654737815	127246.110713501	48218.5885400654	42079.902545725	47382.0701987513	50140.113969603	47085.9961307616	45710.6663326425	48593.778843525	30047.9202647615	37246.7192560608	37353.843421719	35762.9236620576	45763.5975453787	47690.495071815	33606.4017588977	32691.0809208745	35958.0745048562	47572.5776990345	38667.7308269144	40289.8410748178	42782.9268741262	35341.2438232529	49977.7845489678	46619.483943822	62540.1340983461	46777.0047863973	38473.3356215889	42690.3638311785	33295.9299573951
4.164_151.0390446	750157.097136718	635739.904125396	328582.639207067	659354.771393293	220516.080634214	645287.399714672	913447.185222265	230307.792129312	452334.914659968	1356812.77565207	1032989.92162664	2063815.74362251	382046.678877693	655095.781877387	1350251.24139543	1312956.08809098	398260.012892444	1608961.34786617	702685.790139108	372882.503695555	2122287.81825824	641352.454173996	827375.715688793	816239.244277523	410591.422107136	500727.238112805	1737402.36794071	438398.783258969	391632.610684034	1733157.10851465	586324.878886747	581879.861631557	403666.132636689	222263.00480663	1117253.53342165	426210.698562666	513886.981332163	277695.969922138	622363.912798668	393532.282228318	403904.751674742	443836.806671326	704404.189733913	402308.555614848	323142.376773282	354815.29651486	689787.019048437	720888.1057	382990.55984024
4.164_513.6515442	131562.491249779	865241.246274714	90171.5173825127	749203.993017963	669266.357996532	616303.148486172	677569.343636321	95441.3440996329	143188.2118	84948.0063483324	42752.849028609	103396.307729953	92748.6619436681	104008.082147021	115545.32580403	119777.84741414	94985.0294088979	77555.1337342863	111262.835089444	158040.338466981	56702.1577468889	78961.8677530977	74869.0009197172	126701.088959348	172655.294685518	124629.756081909	125128.263841435	101303.516787853	2328639.54828929	380967.401779162	72866.2521640959	144481.501022706	61815.1331758287	65477.6795909439	275029.24429068	90173.192829955	116194.579081119	97573.5869131297	54796.4201816545	114330.955890936	143613.743174922	133345.799899578	118617.43941053	71070.4297298168	108419.138289611	108688.121077185	83342.4473608859	141814.05408243	187773.505746123
4.165_505.6662692	224563.954724641	1670484.42639739	104185.625390965	1034517.79059799	882306.923086554	729249.055596316	825661.269402236	95965.654328693	248547.02730541	154700.636316033	102698.016292188	152501.091392148	126107.146543869	150030.509353309	172902.387093091	156051.845267758	187122.557858836	98341.7964745808	155334.203399772	251303.713348535	117142.153216488	164032.095568051	88525.8376762101	135351.783499851	299078.743000964	214258.520653279	186224.912714812	135805.045142526	87598.0390043377	119095.335055852	121755.16793373	224268.121349783	123657.041906462	119233.077635407	217540.819162024	127820.826753128	158007.205237967	265963.111477696	250041.332106061	169721.219925838	127456.995225289	166164.208344768	178306.4389	108590.358501723	209344.207842075	191706.446841356	99691.287753095	182601.965285577	273709.481625491
4.166_512.6471159	425904.076165345	1495256.16112023	246432.980962971	1580916.59075286	1221449.3435289	1131233.21902645	1104146.74567212	229439.023214809	467485.44030812	301141.869051857	169836.858164456	284091.014972169	7148945.26521226	328076.991881073	338548.2986	322554.112768699	399720.659030863	219762.165704385	305564.31614148	396252.952253364	153156.595957632	273013.775208393	124681.172545551	116195.273376977	518039.910784265	377144.866943503	424277.928747004	285582.890056037	172355.8404	268787.766028912	230787.934088872	377456.258567822	204574.091143614	201949.73513143	390536.910642599	286632.82072098	254264.809135197	426072.563442886	496187.297280466	282817.894657537	107122.114470117	366863.157538704	305503.148970075	233443.322950944	303310.66068641	395032.852250777	228597.200852694	298668.087695655	501716.062075326
4.170_351.2471355	405560.244661351	2031052.25224534	239311.433582915	1921004.60148369	1870274.74596399	1675619.08851207	1733011.47076384	296999.277906114	403177.514098765	356023.547998053	387698.688166199	539263.677807405	401215.055511343	330269.18308499	419610.07612538	320883.939611885	286405.524471455	351873.081904159	313792.71692541	589520.197054891	339073.925576385	303531.36314389	1012311.09723589	330554.709625561	334538.198803483	299959.219762907	342881.663170574	221873.003909008	357589.298660024	291687.903423816	278803.370785968	278566.176858679	201660.51816209	260105.204313037	356871.168850675	246374.826930916	298460.525911174	297833.862026163	312404.668786279	251459.148958304	551553.270818517	248609.256135629	285279.531900924	538243.611351842	223879.197713662	270231.798209814	262004.111553503	243262.914305504	377924.14258393203
4.185_376.7367651	42506.3652432966	362111.061330005	32949.6526119243	552756.702376715	389165.191864724	327176.380907251	423414.283165647	31080.0766016615	34909.2010809413	31940.1164261193	39221.1735255742	28262.5710638395	37152.6859329221	36123.1262037551	28364.8633113049	27216.0238510921	38777.8083643382	27241.9334098655	27486.4284535671	19300.5532074355	22440.9773795115	30833.9588479358	16841.478204701	30127.9546966934	44283.7034747698	34654.511250111	27221.4382455487	35816.9959234391	34736.4425308446	43193.183375688	33047.1058635022	32618.8128315946	36434.3203373459	31221.7562106943	24767.3349791386	31847.2830223476	35793.6770578264	31843.7803162199	28605.2959519323	27803.7085073201	33690.2771849939	29021.0182761114	50157.4346226763	35592.8657316246	39019.5285838843	35482.3095990309	31331.8381753379	29870.0035181558	38060.4075670585
4.185_389.6988468	38579.7627096512	614148.339553664	33619.0041377156	644875.212510255	496867.406168879	602468.75256807	569113.875214841	42287.5580185206	39748.380830933	33751.1042623525	28691.4287042967	23811.621787585	58950.1272674485	35255.2825196879	33602.8763878738	339084.07300495	39958.5710885832	257871.757511818	224937.122525202	39447.997033447	37724.9484404035	40174.4512757365	91059.0086614872	487260.102655005	38267.8733788547	43568.8675551698	33469.0323654072	4137706.29520718	25973.6226381629	38383.5983061695	41233.6534143666	35966.1550551116	76767.6308884513	40770.0486646986	29840.8627398159	28638.18274	32815.5103939809	35855.7484475499	21176.8693663541	36697.3537138733	51042.7479573545	39743.6499774166	45224.1480165021	42143.9134671452	75223.9551822597	57686.2948596858	31616.6422092857	51095.7827393442	411467.082357829
4.185_608.3856535	211606.376176857	2398720.58488021	220422.260560067	1998101.57379818	2262607.36561855	1542782.60150617	1788755.12337704	267755.932077768	242692.224823289	225329.0079	242423.081376425	292433.993102434	254441.862107772	246797.149906473	292346.987229254	260778.010623436	202237.358623296	218680.374616823	229636.086598365	224051.804913274	222079.141413886	185427.998292901	191273.744208273	253933.028751172	200471.639622813	228823.472301491	196952.464828234	248734.427921054	198124.225086771	218389.901265847	211565.418479318	228199.83957722	260294.118329243	227574.12269834	198749.411323521	243348.417545361	242151.895736865	229048.597254957	205646.951776769	211654.194356029	195075.767433589	303199.715797293	273395.018111706	390201.064935953	275217.073997651	235861.999344916	210286.656637275	248320.555200265	226102.489488329
4.186_395.6987564	268329.811518604	785877.33944689	164764.700899989	598403.579983694	639516.730984983	712984.718652113	700121.818669737	179020.58466249701	176064.333211795	231117.013458515	207933.105547712	185888.770406287	216214.922904391	285652.999036373	221302.341434958	166226.495050606	224730.94690314	171791.419810394	176857.817622088	171780.946259711	158480.941389684	221130.285612643	195615.789558962	167419.668239459	179515.052308073	189910.663274405	190791.868076435	228700.315692387	157370.177474417	155041.997822304	212792.787914629	199251.35575976	192717.05650475	209289.548395237	225427.217239148	181620.558795004	168670.589914108	196685.037655723	224022.008259967	147796.644196593	195410.221701431	182014.72443612	172783.005215351	186703.76108046	222759.301187026	187208.59757803	169518.457044351	170437.960083632	187674.194553741
4.189_391.7020502	8076.64866352817	680798.358840281	16847.030841404	724019.685959686	677418.746265187	591753.09548374	650067.900452626	8126.98564548318	9524.53804165744	10259.8547711399	8993.73673613654	6950.6336366377	11098.0174644674	5426.3543146536	10126.7637761149	10082.4813716458	9272.25865649752	10783.5874837277	7303.43554029549	24782.8613830322	21489.8931302911	8325.97904782783	19581.9803815656	2470.6272665654	9885.80102628581	5670.5396108847	18960.689856858	8077.00285252973	8157.00768028084	7470.0462486505	7243.74107791889	7428.76569603699	10830.473933548	10408.847696787	6295.06742995351	12228.6234835164	10965.2595062422	14070.7031787753	32863.0299607583	15412.574558573	8174.47744163818	9633.83283923016	9457.97888553324	11400.0893541558	11181.8388648718	11547.708154882	8822.75633362142	8705.90988828515	6976.863652
4.189_535.7255919	33912.7431707213	650411.331371354	31331.740600119	647331.335906617	575538.489260941	576957.150746874	646856.219613324	71524.8432571146	36347.1719402368	42357.8337418658	42215.0330996538	73539.5407242403	26031.3614991611	62095.2942112285	60500.6732959582	43660.5637691927	38869.6582442306	54388.1529668777	61214.3784058223	47149.2193557325	43444.0246897181	46903.5801638195	61210.6581495279	33262.5330244456	36953.4302070855	32078.918411894	51642.4077119754	44892.5894345303	51316.5700692665	59126.4289475544	41338.6799934991	52245.4037479172	45815.7757381791	27409.1046087673	50452.2707985157	49355.8409374852	44254.6001153764	47120.4935571066	52970.1579637146	36208.4927665964	52366.7226764584	43890.1736703583	58633.2084658602	62799.846918155	43527.4907068571	48947.8592264995	31334.6591986281	39855.4695390518	23260.0637969172
4.190_413.6998062	19426.8182957506	561727.868477964	8444.99015001606	577718.714940388	540407.997152793	479457.937729092	461842.315245139	16356.6441544629	17880.8531957727	16888.8420508309	15163.5894677341	20146.7495580722	15180.3826090167	19027.0525736638	18191.7855040401	17175.3365450346	20895.1665371324	18355.4497394191	17811.8336615996	16293.6225278257	16306.0111314932	17196.4343340239	12724.3858016837	16017.5016916969	17114.0256199246	17201.911187884	18594.0637753102	22486.2603047664	17819.6399092034	16253.1028231044	17194.9680505611	17496.4691412629	18818.5299264301	16687.6915629085	14273.7806533396	16272.9118504046	19093.2123751366	15725.8659910362	20967.3711593234	18787.2070363981	16090.5343906297	15934.5426269255	28678.2234927067	17642.5552055978	18782.5335192821	19820.8059899865	14063.1704253101	18832.1316692807	15067.890228789
4.196_327.2049341	31483.550446555	623877.426344886	28279.118929974	548554.344354955	636587.88317542	451693.556765375	539605.089491842	33101.4123855444	29629.5152080782	27968.658916069	21127.7062375473	27078.6595015708	32954.5566432176	36837.0671597293	36747.624781337	33723.8951605824	39197.906373239	31692.8604815401	24822.6221281251	38445.1720997615	25505.5748662524	31379.1445565779	34526.826810073	36391.0288106554	33927.6687114695	33167.081476388	25005.4461051688	35709.602802083	29383.7133823103	30893.0906439492	28332.158717384	24231.532846933	34539.335015542	23092.7182810471	23369.8867860186	27986.2988327139	27853.1399431799	25548.3056357979	35057.1102690634	34354.7389143026	31031.7042090528	27534.220040752	31270.9670682524	37468.796011769	33827.0945386301	20621.4163125052	23981.1240304786	35095.4175135158	29642.1822723443
4.200_743.3081111	288824.811115858	1664671.26336602	217007.627035643	1631437.88814637	1539901.27841889	1335587.48495929	1432095.03209741	383668.715595372	298689.154299893	297714.261397016	192634.792890946	210671.594049744	6482897.84571973	307635.384109985	274660.302350203	271546.68041905	364226.902341342	166381.18442948	186559.961266284	462871.213377397	173272.400441423	384154.197047343	115408.251214507	118636.20588243	276197.523721399	290938.42384719	314255.750481202	291765.931106846	114003.84217716	262889.918800665	315249.879749349	343587.365123388	155404.74785305	162371.448188476	276037.880607604	186331.301731132	319651.29238729	457661.9733	449095.842083344	237729.112644974	184991.751136347	235406.527453167	160676.408274939	176563.638281742	91447.907083228	275165.959927891	130406.361724668	510727.514118546	264623.78033622
4.209_419.7207299	42154.0582401512	867881.412743831	101362.93911817	958540.519786383	990441.75075307	600847.865144751	232065.904600459	92870.1111385764	73419.1507081896	69395.6822349908	65360.6494890108	92824.5044474173	3825371.29286134	92183.8418422466	86093.3336669103	62582.8827406559	105623.626926568	101067.186538093	82529.337972033	96938.1070708561	84270.8463585733	89563.2511743845	92562.0089802477	137018.065065951	94999.9795191307	97084.7813743229	77929.2086778611	88951.6450152072	135597.241080812	88411.686471709	71823.7078745649	87504.1312542533	148476.086079302	77536.7604072719	93833.3350117064	85326.1181711505	89841.2840076861	70694.3569465573	84074.6701388326	79826.3873691737	86908.3578321412	131734.715684337	118663.213153546	89685.3178530622	84643.3220365964	80672.3475457747	71261.6425195061	77615.5735530279	83394.2358223497
4.216_487.6753359	332035.465357535	1041085.62766627	329917.645099495	984103.981566748	794434.957376891	635009.81346471	915544.808990009	439881.164290367	413588.031496539	320887.769974161	194882.273676543	443996.643004461	216364.453150908	285816.373576092	313044.136906083	473173.102761471	221053.979797704	271706.801754509	251684.37128143	722237.124636636	257688.792364379	285019.463789707	247862.972643676	115877.103414726	233821.712245185	576406.147187722	369405.855498751	233103.323041375	8179329.96606695	282641.358767941	383219.974050729	375523.591609707	164987.65773781599	123709.279867871	223837.283453224	138044.547307548	160127.909119538	426831.591780252	586553.363180048	536050.04695682	150914.651455161	128238.896875695	171690.506634298	376361.476204582	138946.394624213	155572.903012774	224145.71115664	669390.568960412	258260.575870472
4.218_762.3304321	57663.7761084182	1136674.03238835	47920.2513432964	916407.014051484	931147.119087799	611201.452354983	914180.579966616	730375.944551817	21815.4948352499	36365.1707283941	41506.7418935447	44688.6090664001	38715.7202599911	46262.0257709637	46764.3362647407	33170.0547287715	31478.3002513447	37935.6301329753	37510.661775565	35946.3010631115	37678.3715807953	57571.9501227759	45442.4386396141	134411.069988873	32453.2872310715	48513.7938572925	63798.242571137	34005.6383436467	957794.175820619	33694.4157121114	32991.0080956261	39240.2670506144	29861.6589819048	38446.1005709788	33741.8728046044	35935.1453874124	40662.5096722336	44504.5805099163	74227.393674258	34576.3675683091	29650.8679237049	41444.131717802	47221.3073019013	62061.6201682912	51726.8772908575	62036.2446859578	30144.1218971569	34619.7711455521	45945.2374337694
4.219_178.0777833	2911449.52916277	1191871.43470409	98761.5489009003	1255481.98322818	1261567.61290726	944189.836726774	1233377.82289346	368013.251905738	226376.038649767	1531376.58865679	310689.238807402	160970.730218903	1632968.02887028	220506.139542435	149791.669743425	256460.429326678	276282.833329649	369888.332240977	189196.232062097	315806.02215636	3124291.31303987	314883.887582847	1409105.32146071	1467824.01198618	107324.599915218	3385253.83084828	237291.476434132	13822311.3913925	109803.561956343	3247153.91496232	243325.795191889	676491.15800565	181621.263837893	102824.484952301	461118.648867961	1323091.10084736	1936156.72572254	92897.7700549078	191274.018945401	197452.62395239	222837.511507632	108393.78546171	76746.5448382145	2098765.842	107610.240030726	154324.137389066	77542.889526661	184069.924344231	290846.028116486
4.219_528.7453574	293754.094971735	1329033.12909058	240100.006698887	1594694.22410831	1233657.37068421	1223906.80640741	1814235.39520187	159591.998140466	179514.499996037	252503.744273267	242111.501223558	209842.618767761	95927.2030497612	285985.669465205	225559.452719316	245956.164369773	185433.968631112	269301.11207548	165469.908556002	162257.114924584	188456.788120571	314378.003628443	293192.088624547	200733.531140585	198767.734208726	252453.35663856	270706.983447148	101116.219007713	1861548.31593921	230266.181067939	265352.077493068	209625.211187857	169461.583131464	152746.963123451	189495.561785879	115305.601809132	211284.269304876	181307.419202442	269950.109145043	201485.916996705	238922.966110794	131481.105096299	162149.606667266	332269.789310781	182406.7003	200443.108691332	128811.688948612	214242.450111493	236013.41910205
4.219_545.7177603	336519.144474283	1254339.30696338	190413.221507633	1200216.52000273	1172356.63956343	1014531.58766947	1280585.38238584	167112.800548586	181990.78322413	300505.291984146	256324.702783641	329957.223990487	148867.413098822	398954.15793682	328542.744703351	285016.312067575	224640.166314377	236356.225246249	256999.183862995	298856.802003937	184743.264613394	351114.264815375	297564.416992699	100606.017138941	212546.771292356	255632.71543808	329725.171736881	122059.955054448	4973247.81220912	253132.008621156	252955.802006339	293269.131204876	186292.736047292	228486.089223666	240088.548410889	140336.280729106	281700.770075436	251580.719185369	448664.627620552	222296.712173551	256624.256693127	193643.402510236	145175.23506268	394735.908394102	96258.1438116471	241010.122943785	236848.225813505	366743.13607411	288334.807575112
4.219_547.7232024	380451.212722175	1682466.54739746	220829.677063017	1764515.69272221	1496955.49147844	1185255.13083517	1517489.23804654	175455.335238375	202667.316546063	310610.789993874	252378.430828271	353895.727981776	173594.793639374	421844.859196403	391212.496570687	260871.392639976	292652.7505	226626.785017739	259339.563795215	119505.896104887	172576.092123236	392946.49628173	306324.879076627	123485.103522398	244284.683551636	264011.532654436	312526.3121	145770.208736356	83756.2423700014	249401.311669084	242632.196640562	280017.491081023	186885.894724051	61884.8732915131	224481.384955989	148575.910994309	292412.532596225	282448.840361011	474019.089192166	238377.661083796	259239.74017423	141926.135005855	129761.881303238	401194.307065915	100977.838742269	289761.314673466	238509.199111962	308922.526388219	293688.919476131
4.220_395.2004508	126646.119293323	764616.303322168	96350.9717631986	822604.687044529	793958.495456119	719129.900239398	793528.917667062	89017.8587552109	51598.1339935914	78453.8154577862	97278.5670970944	141955.297858006	262559.89541072	72520.5260682551	97326.2639843504	104394.277287373	75123.7700577746	155663.080633119	107444.435449822	94773.8092788066	117923.938191142	73674.1592895229	163852.101382446	164405.89342636	32577.3438338717	75800.5564263779	62114.572461593	51351.0672109304	87796.1793394879	59650.5816297058	91616.0301743327	91629.6300872097	77569.6872731151	65291.353910823	62248.4515395156	73107.9550701294	50005.1299825719	74746.8491290707	85782.1096494487	88389.3191186779	237791.907358156	58281.2769638522	60163.4607400473	227046.461204313	89503.0636087989	85016.9939247806	80587.6802036286	50211.6789574123	73244.57228
4.221_363.4784097	373979.472112259	1256069.56684586	233762.607178582	1271366.52038295	1191737.58054117	995264.811863409	1308219.07960587	203738.667808239	197606.097319582	283411.202212947	238049.717006832	273857.458511036	6779100.28386643	403435.911758743	348767.455426843	323257.863500234	197663.043180991	254127.476719472	156082.157811403	293946.769115303	160351.113275165	392467.704537611	453439.043172404	109792.750246597	267279.628444909	304414.669904338	432946.898257692	210050.372003321	84674.6355863834	299304.310493677	263031.914614464	355115.266461684	148731.696505207	117112.540086805	296905.066624372	100779.230453841	287385.827245079	349423.816722623	529650.7771	252498.402028861	215791.065005146	127730.568953057	116093.699449784	418409.488597803	153724.60527376	283764.782609568	170457.275355557	315188.283529631	311300.640322396
4.222_369.4695777	289544.36400058	1372914.52608185	226523.151767065	1494112.39107011	1199366.47840917	1030454.34231945	1513462.21772062	215793.24343465	244412.187869945	275015.188974607	213232.692085711	323095.713418496	132980.469208331	446611.539801365	321506.453030278	286919.469936269	271495.81486698	279605.565857361	242070.577110102	242283.205910838	187820.181256589	441844.235700338	420240.338642925	142994.481371029	317417.731241226	389727.171614571	427897.187771035	138774.747490303	52229.1847457789	342156.863914104	252509.448589852	310239.662912916	219128.552991774	289288.353458241	287917.617512142	145471.850969184	271863.598815718	416114.013006342	503434.05059716	270714.709043915	248313.124789649	180655.153945163	136840.835067702	428745.244277939	202838.127463613	225786.227198126	176708.188964637	331070.005179125	336744.006505151
4.222_461.2196737	992020.163263166	1243136.72352545	867287.529128459	2189694.10398265	894088.33612908	914604.38148688	866398.618696703	1261055.19578725	1047379.95367371	590600.854211908	543169.615588124	1214151.1904803	649149.712589235	776946.099828599	1041866.09313486	1600814.47657056	562645.055261186	837336.101489394	545228.949626175	1922763.28467566	582993.85100798	885280.027440904	849344.093843389	306637.450681685	573240.278525488	1851563.109	1228867.07350029	890204.395360076	17592692.4461137	978736.680940971	953095.935389832	1142279.74006828	545052.679159238	290363.224691161	855649.904410342	376425.198026482	456011.326647566	1799802.45252989	2193578.36773548	1632616.71340459	479151.255569341	293083.382646058	370661.700700097	1160183.42294527	280766.16658802	471120.318813127	645327.576260242	2055876.04115951	935482.890012849
4.227_553.7014143	965840.048049463	4122111.88204429	475983.197120772	3904956.02733433	3479783.34905139	3269035.16074176	4126037.74847415	583656.105845554	516060.772465573	825115.617698385	676421.76340612	823059.250651939	466447.202154811	1103072.1924048	1030980.86087726	757749.524362208	718932.475563278	729981.734102836	766887.198544223	791499.898461697	433067.382724789	1001304.18636022	978253.708629958	334936.460436135	631240.854848598	793853.542767798	946640.525296107	331593.486421563	227913.420548443	774069.192462028	744296.569376617	681524.147022675	634910.431712361	142632.057305236	702561.731716822	464319.561122939	836289.431146604	658494.998510202	1122421.55511178	636608.149856094	689186.884330864	444292.478957415	450026.053638902	935903.271689083	260568.583454446	522295.716784272	533030.065541926	938414.932752496	735526.050714433
4.229_238.1073845	625644.84589568	806979.364736593	760029.541893046	706344.914291287	729438.062935571	1029121.23741203	508391.258265102	1254619.84047855	1773621.40562829	1782439.94781348	846919.196491154	882825.71571498	1265859.00671678	1948914.69817387	1135494.68070037	795348.287746533	1331859.84072795	1022286.51963488	717700.974679528	747485.780816813	607614.456792681	1304027.47365998	1290130.00745954	414137.954854021	684159.745346528	444948.144611296	1010323.03982123	1671922.08860282	615986.502350773	1093981.31259148	867743.997573167	831714.835245561	659213.827722209	695242.660490373	935261.073920011	582300.541233836	716217.798592119	344168.539276974	705914.930971191	749288.314911258	594737.29368024	345993.827677574	674613.536581952	906614.138715322	526128.911090058	639771.422701017	562094.581973218	852844.145889754	413353.631296241
4.231_464.2219354	61771.5749649699	288405.995570942	49386.9418969563	202351.305790394	162037.271865867	221801.682591214	158509.664562183	43719.2386064131	41804.605044186	57689.4398313597	54011.3806261566	55572.7847260911	48314.4190564119	48592.4677721878	62847.3225556507	49728.4955259202	55000.5552821153	34722.0120159911	50936.9249341411	81763.9951068422	49363.3422369507	51485.9350928516	44879.4024922473	49531.2823973216	53022.0765668439	64434.6132765901	44568.9985441078	52308.5265007644	47969.5319236611	47007.7274773166	55039.4224403158	48140.9868021631	52765.6904224973	53219.0506650108	46061.2295473189	47216.0793716542	58480.3139498316	43358.9144662431	84657.7889068951	64284.2045218953	44779.0483588277	42210.9952359495	55764.9333656685	53799.5360975978	57393.957245315	67060.8008381264	59543.3824733345	56474.9032679058	48455.4592524904
4.232_223.0070583	139618.78150055	1027810.18664457	84682.1068341057	951818.532693324	964613.928766004	720392.83508893	994645.678903553	201206.3533	106461.233551169	142075.17970934	114212.980082944	61870.8867592239	112315.810490929	59925.5527312438	94640.1705860177	1633205.75466887	195626.603813961	353345.508629739	257430.098452062	42328.0692141242	3103152.13850643	140199.357526486	130788.704441643	179950.041640924	110813.53729239	82893.3757707594	238312.820210357	218241.241153281	90317.6158077069	148790.055298992	79486.3531266138	76465.6370898225	140719.602918373	178685.394971169	186697.933357012	124902.089512393	91697.0769960164	123315.653510435	84471.8690798157	60891.5704252813	84885.2201168033	558627.344238403	123830.626976465	75553.7647442508	71083.7448457308	112114.757048799	292205.911700507	85504.4203039077	105024.66306151
4.232_417.4876187	245827.248558007	848915.976122789	124680.807119795	1146805.86251546	821201.786054876	805570.997409405	925060.903785147	169096.661302089	113489.798301615	340640.130153909	152059.507097325	137325.319403312	115352.188722226	411602.71896991	281381.593674801	104023.358908619	208427.754455043	100076.716348689	152488.426753658	104226.018781107	106673.504775306	271794.326350051	106810.95893137	113410.144060353	144994.427009376	153941.98713106	295587.101112824	101280.790639939	3472454.93642412	145730.198440715	139771.028812907	135755.256386378	140684.829531235	198423.01420306	294085.556148358	128722.172028338	121601.275211489	180251.42705288	287457.194648941	86974.1062895358	96218.8505626845	121566.351192431	73391.5945330257	227127.271983676	168180.797215609	179188.145783665	116657.502594661	127708.110093588	290718.17546715
4.232_625.7277632	243108.200818787	866788.17887652	179777.830609478	819025.678825457	885638.299128325	668536.959915226	730450.295759286	2095669.72741134	129713.568218849	480855.313881232	209346.905199206	146452.018292847	125552.938767156	422466.173244415	381812.470696033	127730.860995411	236934.130489995	92266.7209126522	201033.559130888	114922.810381294	138768.991509736	271802.277233388	103671.680436042	150373.129018802	237578.948975606	146554.366978232	390291.747144385	119673.144677037	3921355.69367533	391824.909572944	111795.50574999	198833.640171109	209160.333731407	119052.337146741	327541.133772027	133029.440916257	144376.788289684	155162.375378434	272871.434955008	111269.211716863	107018.961885116	178349.871189488	100748.832508579	213164.651073381	181728.13312896	210248.402669626	144502.322604482	144517.3397	253848.737675538
4.237_385.2602013	383292.867693853	1909846.43090345	680125.17623171	1386954.9862198	2560662.70243153	1531538.09835597	2659870.86576722	279928.115657892	218346.683373051	369590.647957219	238371.991638716	216328.532018273	214918.118991985	377272.049801308	222194.785008861	344785.925948319	386122.268696527	309160.493065077	268686.207853365	416928.546601687	152373.322244995	217466.846346193	252308.070116469	268747.725896485	281667.857772766	299424.298172065	280470.277575749	362880.656883439	249689.908955772	310046.042094608	239480.294735051	384051.652398909	378503.912626377	178873.642279843	434207.055309244	290785.802470248	462486.860285608	278679.606976582	357164.704916418	338038.812541409	329325.887000662	395077.333926406	342657.369691969	355119.316285336	211228.440229906	310855.93829158	359406.637220656	461908.059398769	278261.076885009
4.237_609.7618393	353125.875939977	960719.24244381	178363.847994128	1005753.41849929	892839.75354851	812055.15038199	986043.668884136	137888.888716205	161872.661849545	511589.66777505	339260.597839998	192633.376518667	6432295.92807546	626652.257342531	590464.14686207	107682.33543475	364473.450583132	169824.461832826	319563.950700901	180110.370992466	85065.8490962734	388983.096141653	121381.593283417	180115.226863095	389078.840095581	151983.610040286	520496.36836296	200593.915907515	9696009.83432774	167785.006247364	169581.709979038	331891.519270851	279987.878295525	57858.6694470826	580442.453309221	192101.461222027	154996.185534582	272862.978664195	459041.140721951	122935.165664918	235489.593463204	260786.659140278	171065.873048609	355241.61658628	113758.650311125	290608.079240118	205444.980254439	220966.949001312	457643.868773434
4.241_581.7120610	170994.851361627	1039095.60813263	199667.080177673	1348958.4899819	1030858.7411616	859215.658184702	945456.834362276	179009.868225764	224864.018153551	195424.107154914	204866.40880164	294091.35063569	120065.914963394	190463.633660452	258659.920031047	283555.704361076	141072.552897928	140566.660372122	225145.039730226	334748.807627039	132613.290453229	152473.200695801	175698.918995675	178723.035221125	143171.155799259	369873.058417757	154911.162591541	104213.279556747	5800960.44512766	148328.620577082	263670.622558139	156889.062710191	155052.942669322	184359.628112581	141438.521684009	117274.395064879	143868.948558125	239747.541470133	416933.625253365	282416.360826199	117768.113105121	160189.963668874	102236.408881002	245049.07391424	137634.385660168	102178.627122726	140421.54338289	347362.826799153	183185.786956881
4.243_393.7637546	10261.5571836616	1703229.67549706	31667.9883319849	1833986.77122604	1641827.04811336	1364936.53426344	1582628.7703231	17520.7802780653	11910.3740027629	11826.2092368858	18614.8329994214	9020.11864687722	15112.7447907777	12322.685167402	18686.2578078871	18789.4070572154	10813.4968057449	19199.9730456823	9678.14474659163	44852.4291431619	30443.6908464138	11086.683291865	15984.82752	18323.4613239609	21208.7238962053	12136.1810461957	35483.5100718135	11755.3371007937	8863.30794953117	8950.13395607138	9171.78708665154	16620.1955713066	14214.1044421093	10249.3652319466	9921.197114	19740.1088920558	15818.0655850645	25531.5672226057	67021.5145046856	32903.5676415543	15952.5420518552	12082.122330188	12523.3079376557	10632.2062077314	20635.9738913944	15103.9637048737	18449.3181969276	11192.4060428793	11478.8875022156
4.247_597.7678739	8839143.56557053	4969897.0503626	159808.893005601	2195481.6920217	3282812.68636231	1890781.13159545	5287338.614	2997484.03679891	3488127.62799386	13674606.0821539	7690500.65880037	5355120.79474097	3089668.29292075	15918561.9048189	14025585.3595659	3150570.6904998	10014290.9377028	2692285.50412867	7131071.86118998	4314990.99332037	2334190.81099644	11477530.7833159	5047768.49840722	1444022.50292766	9413891.73448444	3709902.32158562	13629381.1211362	5294664.15290469	760342.381002028	3600099.70029101	4537934.9190076	7716728.86583886	8741363.35729217	1772328.63469629	13960871.6949499	5588233.51500336	5945662.24878713	7545331.14237038	12820470.1932887	3263304.20398813	5376905.7958123	7651915.33349183	4161041.29367175	8908311.85258506	1915964.24871914	9292022.69737898	4996202.96919554	6122144.33515137	12064429.5183271
4.248_404.7548383	23440.3514762451	437068.537616417	14646.1851681217	361694.352091554	409837.634062436	264156.38942404	406234.482013127	21406.2674754765	15446.9735221196	19545.4646221016	17131.7592629856	15517.788041299	2101732.4973854	19310.9690320026	24347.580197089	23890.0266351677	22738.175100543798	19057.8513798476	16243.9044647777	22934.5308459236	15736.9265220575	15774.2289357463	20124.9891982842	21924.6750913521	19317.0974184609	1755674.5837866	21576.2092662548	25406.4640801955	16475.171488902	18344.3918849924	15659.7509651752	17239.5035714688	20282.6693807609	19324.3307843028	14849.2152794552	14935.5181733085	18220.4570667827	9414.54513539539	27561.1675217324	19162.7552814152	20065.2936695236	20419.2619846161	22158.4789313866	20979.1886622848	21014.6061941518	20675.233876823	16310.133395913	23700.3347495632	18253.1330423046
4.249_423.7823067	54691.0564744534	207553.154768208	30146.9202872178	238752.724897807	301486.717889172	231307.529064342	288226.255343507	47270.1799359992	35050.7705834031	43731.6266652092	39756.6672567938	30788.4097821424	41126.3372717603	47024.7467727247	49807.2024853215	43070.3406135501	33898.4098269482	37180.8336779147	45924.4106451642	31315.1276726955	33964.549565903	32358.5777162002	45195.033064495	49189.6127388791	43379.3066831348	559358.846593046	42158.6380665933	45554.1684764964	29148.5366454212	42308.1500823863	37329.6712247286	36898.7745946979	39905.7146710915	37826.0690245668	27767.0124397542	25677.7656826572	26041.6865991724	23411.5281022494	71435.1157887436	37062.8335239939	42531.2253151554	31766.2470616272	51587.2519377019	56200.3540952727	42816.1686346702	75556.816288875	40418.0101761692	44785.5077469303	37464.4943728681
4.249_455.6251005	286498.154876954	1394532.48469077	168405.396112384	1365598.28187067	1409869.59675393	1087767.71476486	1437566.4630627	374856.590429559	272539.124975018	275483.142132832	169075.548403191	223634.107469987	108616.962938582	257496.829626387	288967.080618658	240840.016607126	281921.906258037	133636.287408752	174573.014097074	409504.275248967	129675.763690304	305066.773336183	129205.775182294	150275.517061704	128977.097280377	332438.440090602	131791.551413663	64720.5401392841	136025.99628413	271712.889264501	281990.157241261	141942.466143647	116002.958941335	294535.940639172	170189.668768049	74990.1256281494	222118.674458961	225683.631885406	362264.975637918	203584.186057936	157924.206460582	143520.015075441	152219.037502404	176722.665695974	137404.061060784	232853.383561465	150984.2824	239729.531625209	227000.411321567
4.249_573.2253025	446995.205620165	2912339.24369479	157294.107040504	2900491.75008004	2662205.72770579	2432273.28098085	2664719.30629037	581136.232658713	633398.615105066	550635.621094476	416941.850521959	648255.976805129	293643.975540061	487211.571238177	612939.573775083	567068.13121738	293751.33544997	288636.276779304	536981.835148244	941205.229455604	297917.553114817	409431.032218398	371623.896341637	165602.194212581	337345.287743611	876500.640090352	436214.888242025	292541.06321587	99172.4944673886	384998.629348554	589140.535357015	492158.756392807	283086.153964207	176391.788697889	471448.228911526	149196.454472798	154739.818717754	591503.418387788	1050709.95566287	686443.106304571	139684.460597069	167641.706203085	300165.417628572	481112.982259025	325143.043297219	273424.271052992	418349.002547585	787755.582704581	533408.42282257
4.250_412.2747757	26864.2117667768	694651.47969651	19755.8414604957	684057.983553237	713003.87549552	616466.995561223	718772.496721269	24349.4150771197	19800.8498766654	21634.7480969371	26904.7484938794	18360.5086650374	31680.270500037	25512.4851323561	20351.7419536717	29804.0437855205	26232.5888259537	26986.6241763765	29114.9609316575	23570.0229483938	72174.2535748771	20549.1350198465	45347.9106209275	19078.0383600562	20065.3152592447	18834.426521037	20473.098795841	21777.1743693389	17364.5617230772	22950.3217039633	23092.4653717759	27419.0961950818	28626.9712382969	10796.494653677	22859.2917569607	26323.0077867435	24332.9658759431	23140.7582707706	26544.1422961347	18423.5305118551	23957.1953573532	18847.8757352757	24161.4430449349	24205.6687920947	22553.3156275422	24519.5571836613	22684.2206274184	24855.4533272076	18625.7078328244
4.250_448.1428360	386536.027328814	2431427.8996607	274986.993142506	2323550.82625482	2245279.42488748	1757974.13576937	2169711.45315895	502503.161328091	476374.002008939	386167.917811138	250109.521124292	285835.178484067	6902448.53019641	437400.952174822	365470.90120589	354737.328353726	378708.503317707	218567.643727834	270770.060532173	490435.091863032	144781.590073761	389547.09006312	138234.912316019	90870.5816225955	181765.332014294	406947.704481137	217253.779295744	114637.787309958	187077.845241766	399322.87430732	418844.978558834	214362.765312298	171227.882749951	119068.90949685	299887.447948136	131341.799163608	303408.584664496	304700.198209176	466267.865841499	271362.637617576	282222.508189455	224736.326184221	211219.360427674	251329.13553083	211681.259003179	331837.213526947	212779.577635227	363204.342600941	340107.317242062
4.250_581.2101160	446193.547143709	2706771.51777171	170438.780616884	2889217.10011584	2596754.9258969	1909866.85671058	2479091.59093244	520209.615495742	511655.966677575	457750.937179376	420304.345692778	610967.832775125	262541.420907885	432377.171704999	525058.231225979	493191.625669174	314490.810337002	277474.448067148	434910.627883761	800386.741564808	253947.284450818	350915.173011914	239769.656313437	162801.891664591	344488.142206454	778223.051116788	441201.481532183	233284.702416922	126183.28614563	327332.988700516	584613.915527108	475013.221972618	274722.670197854	157023.039584941	407408.103611213	154411.05615054799	173071.589573698	524635.075010042	909786.892859115	606455.776231423	154912.352704718	172668.689175115	308404.207248802	420300.128620936	307454.043499535	247193.834406443	311941.110061525	695643.166727288	406143.659605762
4.253_839.5471108	4347.3943530125	1471905.4533114801	15563.1213567522	1308249.04636906	1251205.35837861	1085791.45646415	1355082.04720085	1939.89231941738	5715.56395218113	4717.76840442006	3998.05195332877	4255.27630065529	4355.87662933056	11352.441346753	3932.95807288924	6245.96122993062	5321.46422145218	5070.54330891377	2915.03028102189	39477.1069235151	12553.5752987078	5121.1485274894	32927.2425151289	3643.97191289866	6281.91269751174	11551.2180913314	31090.7896069695	5309.24717461203	3936.75683339757	4876.87915233757	2595.77970218309	4886.51076339257	6766.05084850604	11553.4362552919	12537.887700098	6709.44951566199	6511.59456499276	20464.060271752	55724.5543347186	25971.8831628807	3867.41512733831	5962.27855247917	6320.41857131738	3212.02793563544	3225.38624206072	5523.16189396257	3672.89027691141	4845.1440008205	11698.0848967609
4.257_105.0683622	76261.6150516987	754152.916626197	183721.918292733	792764.639680263	725455.544227652	623977.763015722	746049.278115814	69367.2756131231	63864.4262463242	65850.6282566925	85621.2722750223	79315.5102876134	68629.5447705801	70945.6268086749	63787.4111067108	73385.3676848103	151645.943601179	69632.4717630148	84576.6850991404	71610.0252153938	57022.2528883156	69682.9268616075	69017.2155986667	66634.5296054904	115030.460174605	81007.7845556924	72520.7116816927	64874.3405375726	66553.846461937	68333.5643571217	87702.1060045654	56954.8461092457	75200.3195358977	84950.1053934123	49144.246488854	97305.3972916075	127650.497398024	79219.4105605503	36983.4993459194	66765.2571227745	72688.8094404988	77757.8850995504	92872.2648470434	68150.1022601681	73654.8964641441	71054.8976046816	75333.2763227281	67384.2959303103	58575.0708426483
4.257_445.0778850	114823.183882831	865085.259754809	104672.765292409	518374.914205396	524269.183319024	391915.055068444	2219524.13559781	149182.668914743	264575.139112075	155215.777316575	179124.808885166	148123.741778929	111037.108168345	112438.943499601	149842.865473147	93910.1866411091	125118.317701638	157451.214565685	86741.6168851601	133814.658669585	473329.652679734	137783.509909027	153905.199308953	128979.280172791	135773.40012551	249382.736076897	119481.220730651	2337896.72006094	819134.043721416	4945681.62004107	112190.297715479	142229.397141582	152975.83966315	172737.931045199	292282.899334828	188608.017360348	84216.4657211252	63370.1191812699	79546.4973472405	95074.0046715582	204563.744574571	117575.028435084	106578.397792798	102563.373406579	166971.859219601	97185.4280645478	136263.055438145	253320.981618466	102324.498809848
4.257_446.7339921	3534.21588528296	805685.695043126	19199.3472404597	881161.371750585	858046.798649467	730372.653210207	852079.034603397	4406.26406654187	5051.37677411567	4398.15651554147	3580.94176760907	3673.44548752993	4401.55045098273	7172.02425117069	4409.88715921925	5840.37867916979	4465.44653219757	4372.22893991602	3729.52007493404	31271.5324844494	10819.132671346	3920.37745412579	24764.1399388675	3115.1795957779	5071.54510168201	8727.24248470113	22888.2473715885	3538.00705568157	3356.90482634741	4017.61802492784	3773.98958082555	3876.11687777166	5642.27422244515	12138.9506030904	7469.99113300848	5558.55098737398	2317.53134983918	18388.6287582614	41222.6725472476	22898.0815429873	3155.17741238513	5229.51413184625	5304.26958008782	1962.03566908376	2831.22590385039	5838.33658102198	3277.28147972177	3858.84443692039	8793.72750206649
4.260_275.1308335	158427.333833265	549662.608632128	118388.933194995	473599.707604206	729884.738212652	2188669.65396707	4620559.2471379	2329966.17251799	180284.555078074	492564.595699942	302440.590801007	1452050.43150551	241269.563130503	106694.999726134	441268.254543529	1562310.47868865	458255.814933213	281671.341949297	143745.019823585	116479.449854116	383983.215284968	244123.208238238	144299.05490341	77071.1474926839	127381.344961615	119396.762613505	145887.371674706	115384.524215788	8515650.61531926	156260.213936211	174904.171279934	214954.73901523	160045.10082262	147864.053395915	2647949.83841267	1076755.29300704	325654.140080957	79833.3514010656	144493.176810354	118174.649276972	118518.867376809	160791.242601391	119271.398880251	154940.166913864	209486.659161095	178952.672955589	179632.627257109	218788.372373959	70828.3344657823
4.260_326.7092386	200000.007765505	1460270.27307873	224303.120714792	1543676.82137903	1393306.40765334	1251297.05728076	1386162.92938486	273556.494429064	302600.567776003	345901.395172082	270579.114018232	239566.18333739	258795.700579037	248374.268358325	274087.519995061	221740.231399613	198317.059370018	218684.691233329	223494.381709153	231424.3298	219445.549033466	277529.180015934	235787.041003506	189586.337167528	241562.455748303	288706.936126718	270260.795598302	243996.930803133	202318.460649871	262899.933106034	263781.863386725	290261.428880718	257978.941149802	250051.597364026	175366.684863301	230267.554974714	241714.603417837	272273.221851329	235836.0497	280648.500655524	239774.195894943	213808.131228008	261335.388387679	328737.313665966	276697.203281523	276406.097377398	211154.284512471	262232.388259453	251492.720807099
4.262_183.1493116	469222.730181194	1501728.71127375	212692.782508374	1576609.91168228	1403095.77763235	1245694.3967809	1444208.56644322	640471.429343775	279332.613854771	318562.288433535	373337.050210477	971627.827975261	1513307.16480994	1292322.11195692	1318590.49850205	302312.831929027	377394.729740659	414785.399899689	545827.258047126	583711.809309584	343184.158147882	312029.640685965	242513.128053264	412851.196804242	530139.411526817	6648342.82543018	195953.798944098	402841.325164421	308783.008173551	447593.045320169	157401.616650754	623685.082082644	514415.482026775	259436.677014412	785430.118471727	403033.009363683	301914.236595899	163272.89922934	525013.891039934	191385.994077427	250832.156740547	284101.539634462	479621.089254577	285123.690832863	249897.151488425	340472.185030264	296411.844234895	674389.722725509	507049.234111855
4.267_611.8834054	140538.746119101	1907943.83939546	55504.4252788241	1989545.38631461	1925295.39975942	1361968.31418964	2195636.57314545	66764.3691632887	55660.6641337368	129367.422662197	53536.6506571268	77978.7731888957	69550.9656587513	129429.445	124825.935633816	120497.450622971	133957.402284776	108841.529515094	85990.4531584135	57207.6005484688	75817.5645366724	108564.852832344	89535.4659305022	114475.228118359	109085.659363185	77401.8107561306	86701.2163643454	116362.412557606	96161.2876356042	75151.134103244	125218.036119036	104598.258702346	67109.4628410726	105860.892565907	101406.415333239	111766.636322992	46280.7493874235	86301.9433533871	92334.9747813877	110225.172992853	122897.548866629	77123.7021666957	107306.091915758	114086.077670813	73247.6552844232	106230.315044828	113060.248178716	102669.470092094	146234.892679349
4.273_346.7570046	394568.409940081	1775855.56062517	422162.4904	1822807.32310348	1585947.19607316	1416496.71507479	1666456.81918383	405794.01649861	465236.777527048	472848.954898544	463355.808376591	427446.696999221	378266.706185026	329841.207431493	423451.651503429	385246.352815673	408058.700093468	433761.705598545	390307.685565206	348077.95156779	384387.246478401	404173.98313648	353264.927010072	451683.777301831	426998.358172036	381989.408633321	360300.922621868	482689.80106486	398201.168891951	438940.716731837	418649.903007385	343891.233931853	408663.498699098	447571.384274868	281811.14589134	400362.363481123	457690.895948387	470336.890617942	243154.025115771	356019.992060746	397922.697935493	442810.012528242	535556.985941408	399451.305209173	474778.861697782	482548.440498738	417284.872532785	353152.639801688	376211.42298811
4.274_292.1210439	144858.004697269	834253.763508444	119108.566130504	758803.997794887	715948.400596221	690055.00769062	741750.179169704	114308.108696663	53503.6117892445	101339.471768519	35826.2531998186	61236.6103726582	78741.9103117125	96277.4382994684	66241.4603000109	65892.5406630673	65560.2003779165	94885.5615312776	58577.4504450808	56831.5504027347	38014.6087038381	110541.862102987	171720.484128972	73996.5276465933	186669.501449334	468469.48781322	49786.7230212013	46866.2229432763	94185.8081742563	15598722.5885506	61603.3878146284	108397.991479586	208768.812494734	112762.765644312	93898.3916032218	120771.43144272	89544.0133517373	76914.6205911089	129931.208638967	63374.2948249753	63442.026751908	92109.558444174	108993.600256033	72082.8682384759	82610.6027724399	85674.9993586847	78253.9404511899	33430.5782440652	132346.512045272
4.278_422.2794456	187417.918666437	1079288.86892391	188446.557987525	849465.283827971	641837.025930277	623934.840912839	1577344.90172143	172154.116249605	150262.558241372	196331.188879808	159196.055418809	180688.114913039	159469.822784667	221896.25407757	174125.74368862	149390.211350505	225200.676559735	156450.092485185	143585.699219399	210959.622978317	152945.100635623	165533.743758418	306934.153956706	134226.811652185	137846.891458675	152615.969054138	182088.802644778	166002.87540959	114224.854974584	140778.695943187	116347.220767372	204596.20643633	138731.053118945	123401.929264205	283287.132840463	137684.825666904	228388.917637036	164784.577715586	175029.749321711	158855.961895795	104143.343279231	146838.140434965	145796.661578626	144588.535386019	175245.241864366	215728.098178271	188723.213354767	181546.895212337	157211.113788607
4.281_664.7974359	331954.428972337	2312395.43148507	227776.496965184	2191770.72190875	1834768.15581393	1592082.14134411	1916220.47985232	160100.74181757	150954.069112249	353033.75339747	330591.044740703	200117.119820022	112603.743349176	503139.220424117	410013.295624464	155613.675541337	289187.867059929	135167.278572671	206000.993101072	163342.546109379	196320.047680438	305333.03784308	211059.613077347	89923.1962842038	236527.605006213	161046.50968681	244058.290463027	79528.3207976545	6189699.42190455	174084.71743085	129580.485942907	152513.469988396	205315.342284016	181520.820960292	294702.319764026	175332.514127625	286022.716505253	189313.254175027	444551.687221244	138039.439057145	176008.379622994	252778.794390125	150772.048468859	265138.74442533	76182.7314180048	320423.870951253	312195.761430193	184505.259112429	243197.35832016
4.282_416.3154947	576725.498105466	1617016.09225233	230193.505638419	1670584.13696869	1492160.87856644	1361009.1737005	1483512.65378197	250324.756192532	186826.563609499	273622.816407072	198028.583817367	255125.485641323	6835210.8525287	121825.179287056	112515.304749871	203997.872866955	312908.766774026	275698.444573913	326251.342703039	154043.922448261	228157.613793978	222427.907390773	78660.9975216966	268184.882522103	376923.374412819	117108.560741478	321770.893252538	11980622.6284329	12035000.6123878	5030063.06337557	440431.634030589	1763895.64570881	235622.689126307	371364.48068368	199029.884822722	274609.619184085	206427.026022265	138992.643341606	86071.9117860854	185958.46221509101	110666.969077773	227016.144040742	173685.679220188	81728.2940552606	165474.619901032	263822.88204904	268549.651617402	272785.66598098	95045.0735806825
4.283_452.6849836	218558.005090124	1214501.7533493	161142.231712779	1202758.63652145	1110790.18184553	940498.322768296	1229924.79012093	285470.279581707	225179.326999988	172559.667998369	174506.042350226	274469.26478469	293959.987628333	192747.041966526	137321.549851412	343134.915610792	106935.244705863	301450.759741475	128328.62955128	434569.187276516	151294.138558494	146095.866382314	207573.665038946	151151.596137555	104751.196956077	365516.0243	148651.189894976	61050.4910796358	7886506.68251153	246864.646966824	230709.078480859	140827.418688096	138846.380775936	129021.158356165	131245.84423446	140525.753579111	161593.377151107	171367.692192897	333540.286825997	255930.735928024	153568.196260692	170440.833935917	174129.83600394	230115.913729429	238209.921294766	136370.713328861	133494.358498629	288223.865447116	148175.870247893
4.284_111.0805180	1804672.22527493	11789800.6955999	2255868.09217586	8229102.46423048	9578422.42467771	4838010.43337996	8669472.65319475	2954398.08564531	6870443.55491732	2278331.72840305	2332752.2492588	2927858.79225853	2771862.48107216	2986904.78691557	2648531.75296393	7577265.9815235	2375349.84677095	2652995.83454876	3047949.46280333	2252350.03394959	3124388.31016284	2523353.80505394	2024685.11677465	2261959.60082526	2355234.68991046	3731810.77471147	2331022.52961034	2119175.44769075	2347498.41677166	2477130.21827209	2897303.4437623	2450755.16657952	2596508.21800582	1964495.86862778	3046261.30055528	2500784.09635003	1937259.63794341	2610352.23706403	2585621.71790916	2562579.927	7664572.69781003	2734901.31964455	2893002.95613938	2598793.12863832	8126325.14385485	2153265.62079309	2066153.22095884	3433950.40518618	2430129.65632638
4.286_231.1236905	148590.252093104	255884.837800093	179454.148694959	384951.051286194	355078.778317407	356826.070672881	231280.878343579	137775.635133692	224175.991437686	212709.837065715	354850.991885024	193536.361583504	166406.082699996	168285.845365755	130598.081063246	134169.416599739	148020.235453491	109612.333719632	136741.262023574	218415.015699416	125159.528085347	146312.653366602	119880.605594564	103727.984368844	86646.3447246997	161466.311587512	136770.248245129	171692.11846484	136088.372010445	177383.230103946	135527.036087087	116077.58314187	98646.7078238421	108530.964835735	166342.010182763	100494.039620408	180478.67503292	190998.908010097	140022.167268318	127544.923276138	118601.172361136	131312.289692887	119649.934048929	123780.429500776	153469.961031793	130696.800574749	206288.798124897	119090.275990792	222099.839758912
4.287_461.6665527	216968.846951712	1315960.7043206	251458.351239763	1298250.67684922	1242167.91858804	576571.558148445	1145472.9531753	506058.377368813	294287.069275258	213036.350364293	182589.195049695	397306.30750849	451540.050353369	321715.422121193	252634.232755501	492384.339866417	126417.116473141	386857.362551662	162023.025780818	691739.436749516	257887.186662529	250790.485104702	361658.979012397	181964.786450743	135804.395746544	522874.97262676	198553.690155939	203615.343087488	116683.836648696	386495.614360403	362318.735432543	223505.828816239	114961.811069304	270751.060433876	199555.627378286	190970.8067	220635.643614878	283039.581754973	486825.484528107	458825.769387436	211912.040065173	165545.204005403	93489.6659371591	392555.21957317	211338.9851	142918.858391911	175402.61479446	517140.377034269	169602.778927348
4.289_377.0704265	67076.037889425	166890.146284638	87364.4860732917	111470.543119211	190706.751997856	27455.9996498376	1284971.79726499	2113125.35732289	502029.460854236	101594.857322492	188773.102793847	200418.351148809	101089.306209151	78403.494716758	138844.767030774	93659.8494965008	79188.0635013909	887043.601871488	140799.48888079	146212.75164212	136696.400075283	82461.6105334641	103121.9959	218375.182533992	110520.798264149	56667.9189787348	83977.520484863	1611530.52644758	123441.396581317	155687.935028801	212242.586416757	169945.968818351	113081.413515095	59809.7522763654	48848.6964393035	359435.996725866	49954.7529016046	100444.261642871	460483.081432698	85602.8322163466	155139.488227654	126222.788647663	52157.9417477443	79908.7365482769	54616.6494215124	177657.631153997	287750.740344191	73593.5613909359	44919.3356227489
4.291_460.1689853	450896.351072689	554021.779585676	307592.451910977	810295.197981583	491685.273210566	492950.599645435	401241.591074864	736399.000545424	502905.569108657	384637.726143399	341658.852250878	645482.947102223	646473.698086658	496243.766733255	373645.85232727	791084.42306766	250529.78519531	635577.089177904	313204.453516641	1124145.66668926	393663.382997906	466912.154837086	554145.716839781	332027.802824902	221722.669864556	737825.955932685	385827.323566288	129499.30571092	182654.41941316	685852.84998233	620393.183059009	356060.384934353	180753.957975575	89308.283197126	276706.354013247	146309.432228705	380688.350977945	386820.292986289	840921.000350483	736409.578986451	358522.861882973	122773.489265324	129742.370280411	555060.845638024	128614.913608417	239754.778528569	310083.772679598	846108.407946754	248878.208665626
4.291_667.7773659	557572.086675673	2006007.95483466	186656.004646815	2382617.04149795	1485461.66162841	1750444.32827875	2106311.95650991	174072.888406997	200431.527562588	638268.860332943	494256.37640917	289347.101299021	6398553.88614445	720237.863403052	543777.171048417	170914.244827959	427097.213909996	176476.288315602	327022.817409239	242940.086894336	150405.459856516	417068.837362876	234421.505622554	104609.233110418	428671.68396832	201691.670192447	534598.52814186	170416.759079025	8717235.99088666	263229.213201339	255478.263783378	251715.669108657	269520.058448317	97911.7700087679	460474.293693825	199078.141845161	339269.511324713	356419.921426845	552441.352870799	211605.177712478	264277.357309231	333484.255105611	310455.66763128	557135.751147224	148165.708804111	505420.045550701	516037.944976343	311989.948882405	455841.946918102
4.291_866.4161527	629041.004998488	743481.588349545	265652.575073224	1347172.95177734	466970.950004056	1394491.5535204	532755.135192909	932721.722745196	634137.999368703	482085.863173348	504564.31097391	974208.840217826	840305.109046889	670333.152197578	483214.383003239	985743.015255074	319713.096028002	940808.566262344	400352.707176372	1232753.74867414	591785.553598447	608837.86046293	721410.852263608	446965.107652233	293523.609726623	1112846.50720649	499532.02588973	161214.110292944	255348.727668074	947251.072191876	736618.287810122	469502.072034853	223690.127674044	109769.070026616	321566.41917021	209842.443515134	462393.467234189	582952.253024957	1130614.0078236	983955.69630794	490539.258880371	165006.09231927	219298.254158833	819972.246308642	167262.168966514	252466.410844727	456714.552259477	1038199.89822363	349185.846195351
4.292_432.7084286	342481.208076987	477735.853321985	321381.182614028	640433.097940889	372285.493735217	899250.962565694	429333.442762533	675204.924160468	522497.391283683	393566.273896209	300899.817187002	648853.812488447	673701.076245312	554456.611409123	517906.108969977	1447807.42538826	267143.467249312	778151.665223061	430672.872350873	1275146.87122284	1055346.83874501	398280.536644551	666727.242157259	532002.403524075	237087.128839035	769801.836328674	290309.053865922	157825.992352164	172478.175644862	830108.109224563	753458.418673929	371788.340400112	374653.466783473	171625.979526564	316564.899119215	199176.124642464	772076.703968431	455776.96650205	1149308.09300724	835465.955152646	302109.232374712	169475.201858794	183846.457870404	532177.244704604	122692.296378787	435146.736330748	249243.798085685	1121353.63155134	382802.617794994
4.292_460.6684621	562476.10729705	617322.978359456	707376.805540401	575614.302761829	517280.072063636	1244380.36364103	559566.819891941	1060216.64183083	779185.012704712	611383.337254988	382308.503811574	988544.941370185	982890.699208772	650506.84962456	567666.475563101	1250423.39472873	369563.810208565	1083555.83113731	398484.948843467	1419939.93710955	739267.428872115	596683.900739149	791947.804299823	577856.052476608	388170.990399619	1409610.47479483	521452.892969423	184373.399961945	283163.378284544	1120588.12364899	909428.456486599	573867.548585501	282250.717172303	112413.209071712	339634.900062165	215291.243997271	602766.578296338	618674.079136776	1054868.00746887	1173142.15160256	615124.566118527	199320.615348744	224763.138575116	949953.198217079	193110.273073749	334518.598883485	419749.649063977	1140870.37240745	440324.667825497
4.293_459.6671104	1187614.17719377	827621.929892516	676735.705271296	1177488.82546743	824621.687676627	1319383.68645905	361318.159714337	1817884.02763367	1378321.70744524	1006198.56580198	1007873.56018779	1855822.29608015	1713734.83477006	1264496.40273762	1030807.50941935	1990028.27262877	632898.556251804	1679489.41648586	874899.60946999	2718367.18699845	1109965.14638664	1115757.12123786	1310193.30433423	861725.755598786	554135.610954204	2076927.51213817	986393.901089968	356011.973619814	540568.733691697	1906090.4837331	1624421.63676399	926102.297386003	498835.727008198	267287.610432735	659787.81630057	385818.001923279	1011516.13087319	1167837.32648923	2057536.03607219	1837194.21310204	904230.926349132	388114.35303056	466484.677079945	1570824.72128243	338848.468945115	604016.839778409	851567.403190257	2292553.41184387	713992.047062606
4.294_451.6821477	1626513.11539752	934489.159085481	1124348.93825483	1655797.98799453	978676.883719195	1975037.33016767	518162.251977233	2411578.96092585	1866605.10986625	1403897.75567136	1416250.03443234	2383506.70431573	2051618.06038253	1522730.01699934	1393603.66240541	2680121.0952005	797845.645090906	2094728.72072298	1051658.19551034	3227164.25946499	1464444.06410922	1449762.94385897	1777670.52101778	1130095.23541869	750214.232497312	2775198.00816661	1301830.14084358	435580.161752944	690435.791392756	2334378.3305142	1990488.54445188	1198941.48931981	617185.019490892	268268.550872454	828080.590514291	442782.081999307	1266682.91964819	1459984.04980871	2574408.12141972	2339651.30997017	1211950.07816483	428278.93256877	602237.653659585	2029143.861	454474.452168622	692492.685234049	1172650.20767608	2760283.26057095	916450.071176781
4.294_655.7825902	26536028.4555063	11147772.5382383	556631.096877146	2920158.69190739	8507461.44979974	4266988.2213878	13001364.0797176	6769261.30123068	10505723.0290319	26420551.1801775	23639988.7823521	14688023.5611899	7849556.84758014	34832575.7917065	26916419.4433255	10603432.0615749	21205353.4168423	10316969.854989	16751957.5903397	11509014.0573859	6388546.05825563	23556990.566798	12877071.4568442	5247066.49761102	18317461.8611197	11823171.2797258	22254618.8442209	6439873.79970339	3925573.04780583	12330798.0049963	12323821.5068726	11408575.6547864	15959159.6247954	4993955.08511365	23219924.2650712	11320698.9593016	21307353.1475495	15270035.4051159	29698574.1894985	9484969.91859062	14490080.9481272	18497759.9656805	12627404.0115994	21114280.724007	7444215.63734032	25601277.5852872	25044849.8918712	14743492.9508316	21255412.2816208
4.295_436.2008654	90425.3765937495	214959.734030514	62270.7189454062	501936.731096192	211585.815497642	582069.469916974	209072.286157237	41904.4669830448	42838.5846865827	139203.348426147	36074.5832240668	71539.8146760862	3068312.34747848	45785.068661771	66276.8260071283	70648.0933414657	48178.7280758341	57669.861869194	49993.0912601538	80877.560368278	40418.5554017759	43702.4350510583	57196.4930094953	37366.2156321604	45305.6595755288	64367.6584553325	64923.2698825523	4948308.15708157	3606308.11491073	58194.6765291144	54436.5426543876	66803.2992226979	64658.8596644587	35831.4570501217	91000.6858166205	46621.8612518995	57654.5783608564	44886.7723352941	66497.8909060287	60222.8505741531	47289.5188336329	64391.8410989034	57581.5278759924	55905.2853607785	62406.9831094678	94820.8902841983	126953.437088328	50740.461937629	54256.1103866989
4.295_677.7641936	606929.198124131	1307306.45974729	314156.116865228	1430732.09392555	1276105.10341498	1214309.35154738	1463949.80599337	254562.608621376	232737.591632046	455148.920752666	481487.216294658	415865.140108224	168257.678594498	901064.845132999	654320.418481351	197516.251291336	549834.51200874	280232.996435531	457159.729937886	193168.323192895	265534.811604989	533156.03697498	331725.206460408	184042.190797304	432783.596029332	296956.150526406	359742.667929604	155065.106454542	243359.802155781	347282.244596145	273017.245012874	345690.578773556	394294.228895997	180296.229277268	551067.234681251	225735.205657507	433639.095047829	429435.005279072	517841.767800027	172585.751488462	277478.652134116	198843.333361154	247556.359084176	516533.519480224	196465.480721034	692228.730797629	587550.477333134	364044.357525389	412850.979678336
4.295_864.4103228	5316192.23612764	6460119.11012815	117504.670604856	11803023.988453	4070033.09410861	12035413.6695851	3886265.756	7855067.07836251	5771841.98132291	4376756.25565914	4018925.75523802	7636275.82325261	6750560.68494625	5153312.91577293	4224758.13272417	8730757.57351939	2683908.43822943	7383440.93923591	3634224.77492001	10480898.2121652	5065663.1212613	5140975.36421611	5719898.58330256	3692610.92349827	2613529.82439514	8884495.20439888	4050914.72437491	1494978.07479578	2273325.25513499	8039805.36161148	6274316.5893976	4026432.01672939	2015059.54145774	927270.83038034	2873493.76388373	1564173.77607075	3760301.74036199	4514495.72947028	8743319.80487211	7777800.19908605	4174077.82097344	1491936.65603384	1923086.84749906	6695462.20568198	1370840.31755181	2381742.34608236	3810146.55229497	8751542.64213026	3104773.49789032
4.296_215.1390654	843070.489852988	3677215.35614807	533930.91737567	3637863.04489825	3470897.85422258	2520624.08499366	3354380.04786915	681915.376567783	634725.063827955	788524.691504267	905572.347745324	835609.045297691	622324.0508	667766.088013641	849838.826544999	743751.488040176	832639.247987224	724379.366465376	705069.154229666	692459.235866502	723803.107870071	701736.769734664	660541.223776051	625647.407664412	611927.598320405	616203.141431304	669604.983847926	591560.158	887119.637470544	832530.070654801	728361.884644956	675888.15982142	807358.198305671	640498.212308863	621191.780033674	825854.263491819	570417.966680547	463647.224012344	455460.167908364	609478.328664242	848860.427688123	651755.471383602	655247.926090277	738022.045754032	632868.084149468	723796.936317302	810478.328110426	708621.76273753	541263.130352226
4.303_471.1131765	87071.5789636182	722330.306989567	344697.493260549	875128.071263751	658739.417331042	886051.505590272	989019.030313969	265082.837549191	284067.434917928	224118.439794764	170837.665696068	171181.127695588	194971.996478016	225806.104603819	155262.957180572	627625.775265458	180692.187217336	278647.352190762	124902.248548595	226706.452656635	166802.175749666	119830.542729588	200742.588546839	219391.165311756	129346.425481747	43369.9368027841	181163.8048	740938.599520211	1814188.45410583	276842.937999753	136828.367796398	121533.563954367	130775.202674621	247466.340627949	190569.157823687	287126.317955612	321189.317173657	118665.074266033	134545.391944271	152524.647025384	571528.569898377	65133.3785005957	174709.521524856	378967.744893077	133998.453087897	125720.875557447	96066.2620450388	228125.804029398	200593.832193133
4.308_107.9551564	252951.28140435	365732.429193034	248988.287901051	301935.473634379	309286.444035214	248815.525688321	349803.492617976	198016.403	194830.486567859	317269.552160224	524561.329598766	178809.856215309	213635.360397635	160741.611805491	192879.843646589	149515.444177406	275516.041664392	274210.379044206	291565.197024719	217432.803578003	145908.871998817	175627.702837278	181537.621531677	171431.207556059	152732.951288029	162207.662728226	233604.813552914	139503.806421374	209159.650157325	1869525.34499681	212852.109659215	247551.742742201	173410.859704127	125710.417684272	261047.507781351	200736.934779613	186987.443083605	148512.354345382	238666.45146078	128862.032562182	186985.890029013	202059.947287492	188612.199946367	160416.469793224	182616.696410357	247549.064067759	255001.333354682	207132.092107231	144309.431497213
4.308_467.3072689	15145.3087899617	843543.560105901	15765.6915155795	786569.502023887	818211.717699567	613185.074663473	835612.698364622	19420.6807645658	10955.0499781488	16110.0722992753	15580.7924303332	13642.6363550595	21002.5565741983	17066.8068970594	16902.6163215669	16071.9359565979	13163.7959296005	15293.1298252312	14030.0457403186	28250.7430291611	41455.5545500777	16154.9394157689	28175.7089709596	14544.4248777936	15578.270529973	8437.73087672161	19940.3341523798	13475.1347009536	14305.3184213333	13153.3908317693	11366.8961523078	15736.502972964	12751.4260410812	15765.637475936799	12740.6919238441	19772.3672845018	15121.2733557766	16254.1298544032	26534.5037609596	18132.4518349232	15544.8503048604	12715.4507862668	18342.8532838797	18745.9402837297	17708.4706309766	12911.6495581191	14133.4831740878	14055.6108613124	12183.6971830788
4.309_450.3012766	483044.369078639	2547164.59239374	356544.78035813	2275467.15497353	2751450.45052884	1614039.54477298	2487987.96334589	401214.107708715	278924.248505408	304414.027565903	295052.212859625	335360.921864547	228838.361136092	240624.041424852	305665.946026157	239518.6685	261137.638494398	324997.648308608	352266.402474359	351840.056019856	235741.305672576	238120.441300646	317812.839585473	385195.999266478	341533.667543175	263968.51401283	228819.486774439	318623.297310286	400223.550144217	326108.582598655	268112.516284972	283759.991463604	405794.539261204	246042.708101838	246357.208501142	232581.703863595	198290.454045661	258515.253090908	352716.217948319	524885.727577305	390573.511610471	252131.170193262	306703.491280786	231386.379266312	144011.267588707	184329.778188254	284952.352595576	330520.122857911	380492.849342198
4.309_466.8057479	8797.72885944733	1159822.64676537	28108.8512610229	1254891.38738911	1077410.79119694	912889.148349599	1125226.43905908	2788.4815479664	6097.09666928485	9690.99290550872	7424.75582113824	8276.71546443359	11136.0590155731	10373.0466716879	5266.77250335118	10589.911772088	9584.62276599143	10740.1910205311	8580.65336543702	38496.4318080169	8176.60655099261	9227.62856987719	33955.0354054201	5457.84587777336	10193.8873999712	11502.9187195866	25389.7552174033	9887.51527513158	8672.1179392064	8329.28409567806	8649.9276727496	8671.27442680581	11920.1841699997	19781.2483381649	9103.14927815734	11208.6389996676	4109.51552582239	22708.4558878688	49060.0135139172	27484.9414287014	5926.80185341221	10993.1999000748	11652.4167646086	9927.27289675312	12431.3005496565	11947.8427231005	5922.28045586921	9963.88673762066	12288.7938601689
4.309_467.7708794	454008.055966657	1745298.92359007	997590.5337	1769600.13095236	2059321.68264805	1409324.72376131	1608804.41856433	723870.966960053	1116848.89354787	534500.496508847	663589.461280573	421116.564801828	408197.327832306	372572.002959944	460695.59190179	415020.67153814	520319.389061588	1105866.48480617	497884.992272398	698207.963737113	314978.912172653	562237.784820872	344016.511279907	391952.973363304	942036.990090024	436423.603710525	630644.664270613	853954.944870241	623352.570227531	422768.597053301	613146.565593097	878238.143764765	333520.877693738	651890.755060668	417373.864652985	687562.439729541	949610.512477383	1106537.94066439	315001.420255153	323721.152087151	528892.550317406	508228.394210174	415386.517912454	332299.941136441	323446.507503948	413612.748040959	496401.135715214	420611.901594292	439923.285825781
4.309_475.7752658	729813.466355353	3623689.67657797	426124.447209776	3480580.4953486	3438374.36346528	2943609.10400261	3272521.98639263	8614426.52441649	609635.926804323	536688.239928334	605763.748814048	708742.226131685	397000.427888962	463375.144201163	558587.639130515	619742.40160915	660664.995469302	551689.325142947	591347.757940848	599239.31952137	639698.723386869	357203.692570578	624380.54670834006	250066.891740365	582175.095865357	389117.140400818	688463.132665799	220356.99154664	284987.558123429	606132.185419319	434480.947734758	570819.810336943	422193.874474645	365062.787761124	411216.802965031	480616.146775777	601636.515402187	554165.390437911	728501.591120249	596073.450248522	377939.317325636	391781.654126962	447531.650682945	647072.572582382	411580.2402	682070.0187	522224.261115197	507538.521784016	456684.496934345
4.309_503.7711051	5769.85896372495	588403.482165004	18288.3059737587	600742.860228815	539293.181502357	808265.315222386	680755.11747038	12314.9234061584	14123.12287	8907.75098320041	5558.10940374577	9917.31365637426	16882.2351547438	11008.6001011803	15312.1155132742	14840.5742797028	12001.6469727096	12769.1900641119	12761.028657974	21924.9920366732	34866.7562822678	12259.43193	23647.3002352599	13528.2502763474	13610.5912144386	14638.7310159174	20417.8861410991	12416.9179950013	10176.6023924051	11595.8053166628	11197.6508683104	12662.0349537408	16898.9608131788	9423.42521074355	11092.5949221424	14055.6561784083	15868.6462639334	14906.9864958205	30956.6811025708	15438.873380551	13736.8068752931	14430.162264088	15040.660823375	17804.6289999365	16234.0796776079	17084.9681075614	7024.86338902862	12586.3265623678	10814.6820636289
4.309_951.6189502	21278.8895547595	1240084.01601482	21632.1184349971	1118398.38091645	1059255.26245401	728684.347627359	1128539.64918765	26715.5466853645	25696.7911225334	20408.1219969742	19339.1923458053	27038.6217495011	26164.7574015167	27803.8726530977	25197.2164306757	25972.9971996462	26003.1913723784	24057.1791787594	24119.4438360156	20141.7931096156	20301.1884253777	19157.1258184719	19938.7560089138	23951.6962048514	28437.0259550699	26363.5535743051	24420.2519006727	31277.2691325257	26623.9476865523	21854.2994219206	26460.8985527061	26981.8180560661	23649.7353135228	22431.9210082083	19388.5748772728	23840.3471116951	26256.5291921769	23537.9283137851	27538.5064284928	23732.848057496	22045.3699700144	24303.6991628922	30729.2289671556	22592.1387921655	28950.2277304416	24839.1542211794	18770.8421023246	27722.3404762374	20417.4056017531
4.309_956.6244101	38364.9532414028	129880.74884933	29815.1970146567	139393.160278994	150068.65107505	819404.982227325	107664.732467689	34757.6334131727	39639.4084454385	30012.9024179991	33838.8469904376	33362.6303236857	31754.4266314611	35237.3476800597	33997.3314551116	38754.5921488329	28991.2244133541	36458.5029668381	32659.275155483	27190.7280096506	30110.5793367768	31066.2871663744	30616.0786876869	37729.6084685856	31428.194220853	35276.0828368626	24696.9627981268	35688.8079153763	26575.6441929375	27724.7532107041	33889.037361784904	26753.8224495688	38866.2691043986	31242.2844136285	24638.5789844528	29451.0056134431	34800.3184404433	30829.275416174	42435.9080429282	36992.5052158149	32185.1924443636	30757.9389300235	38151.6639364331	31986.3040903308	49393.4215737338	32130.9912414215	29936.8342844694	38217.0040048919	29498.020301958
4.310_498.7957000	131224.521567766	778907.141051671	125862.423778884	811140.638651591	714329.623833133	380913.240448958	443563.106229436	87129.7069995871	70391.5899045179	144883.79247124	99467.2984087382	108918.882024202	79356.2312380452	187128.289113057	124924.932697055	133073.645088501	112376.497032184	99114.293965988	95649.5164326001	120826.360166828	108140.021996786	110625.792474636	81501.1069646425	94145.8143469715	101758.850595033	92684.8759619771	101663.443780822	115896.168001575	1503029.65905292	97326.1993911946	85560.4171699105	105996.998987802	109358.669783916	99582.565688111	119445.482061972	90934.9577613383	136285.17098597	65745.1865916381	114156.271640762	85088.5537386621	104587.870114955	81029.8139111578	96837.4603747293	117090.14974571	85216.3647879311	102963.676647946	100981.108872156	90365.3395616093	81101.9550854201
4.310_950.6161864	7580.43460686742	1403344.2762399	8757.94251166774	1206929.39340213	1309809.52064046	967613.112575006	1342695.30507913	10158.0196519428	9711.70079024511	10556.242463935	9502.57071789798	8051.97270044979	13274.2763941909	7071.97067685375	12303.5793046982	10587.410289773	9904.32674001283	9405.14368680365	11120.9420100401	22730.2072641011	25763.3839284406	8505.74375330745	19830.6616990157	8027.65971442112	9976.36038514983	8120.62012736346	21106.1661770833	9614.333436	8620.76362013659	9392.45739666415	8995.53006483105	9269.90995744934	12293.0436889319	6439.22166732828	8033.64591642316	11388.0312911415	11523.0924382777	11856.6242208018	41933.4107708246	17102.5397762976	10200.5123236013	9831.3880383237	11903.2317728178	10827.9943173349	12330.8325731908	12312.532070949	9506.9866362226	12004.7288444015	9017.54351545176
4.311_466.3042135	3913.47191550439	1173097.17354614	29188.2105608073	1178530.34364664	1132671.0722083	907750.900627749	1057509.18813393	5067.85134832195	5247.30773815438	4755.91458431224	3996.1813299245	3964.83579797462	4201.70314645236	11136.717152002	5249.13544905673	5461.98593450167	5180.86029333258	4342.88962273239	3254.94907937488	38052.2030978644	10439.3635701782	6937.59296544379	29350.0165004178	5040.2635708076	5470.47334812735	11757.5322350792	33508.8090684738	5115.34585960768	4390.41845460623	4241.62839492819	4385.08203043178	1680.70693578409	6076.10958302704	17466.7100464717	11344.0933996786	6336.50040035933	3442.66582825664	22865.2282628576	48446.0446030711	25375.6727669262	4545.64337637598	4979.88648563801	2625.58991913931	2852.07167485039	5799.14213919871	6266.92840632332	3664.05395115974	5131.56141767792	15321.2074598598
4.317_459.7872350	17018.6120126106	657435.765114172	46153.0196002261	652209.647337698	655785.829062034	556474.883608123	609387.653913695	18381.108604399	14253.4136070655	20009.7151558953	15913.909246847	13633.1898682288	16823.7579591269	10554.1835150354	17486.78118	25174.3556243352	17494.0464566119	21337.9547225221	14913.2457658501	62372.9559447391	42383.9954056666	13220.8468101507	45509.7442320565	22151.6632506186	21090.5624687748	17321.0885606363	43174.0161652718	4426.86722731196	1816937.12970208	19483.5828240461	12086.1431944959	16638.5574497675	18700.3114342163	32849.1371703186	14217.0909487767	20272.2079942863	23127.1977882975	35137.6601075507	62564.6837875909	38017.8248270902	16342.4389824206	16958.4160329513	18619.9035745002	26670.8864672765	22881.4976210666	21518.9392225895	13624.3157108696	16107.5685441099	17099.8628963614
4.318_661.9196623	27275.1513717569	628332.393132739	13295.3451888895	490008.210019337	565483.148381133	489563.108991673	526421.096331641	24343.9110276293	27017.5252277094	28129.6045541305	30075.990741024	26251.8089595677	23198.5154454913	28324.3653602108	28533.5254438005	24633.4389	23052.0843583665	21675.1538095432	23866.2249857905	32549.7313917283	72568.0079586034	22639.0357912217	20113.9703478437	22457.5135343013	23104.959697963	26573.9364709186	30008.462762345	26877.209660186	16644.2273391324	21648.1338967721	22065.3910428608	23202.5140868776	30890.56653	22797.6429471724	21344.833879276	20873.2295202577	22850.9143769168	28660.9456647995	44997.0071161885	31516.7610717271	21804.1798308527	20433.4936810549	23658.8318229563	31389.0090881475	32014.6977904135	30522.4116739014	25363.543073986	23407.0156462978	10254.2261064059
4.319_286.3303841	295652.777425169	1233163.13075093	120192.345528221	952653.0291	1086412.7799796	877232.191659816	1198744.66557903	135981.321364479	117258.50996862	242426.163731882	259245.443704048	138086.718591789	142879.231223552	107045.967451236	194791.454811902	236127.459849724	182769.015684941	228402.90455499	182704.57496779	59306.5099002377	752380.396762724	621735.135421973	173773.773653119	234253.704464357	194907.186390553	181739.071251597	72857.4233254869	154148.040080933	264573.87429852	200488.077175854	203229.540435145	144140.239605896	199926.649158696	67207.6497816999	400726.347030844	107880.210858066	209323.268461389	107274.818548598	94783.3470332301	99018.1673147239	204185.890001964	244598.895592973	232078.077047542	149695.878545618	161305.236896555	193751.148441387	179640.590248116	354821.494669628	288852.523439956
4.322_225.5612938	92031.0660802062	156489.298222085	207038.430802357	141635.461244912	134495.424147772	148920.076062419	100908.74157372	168955.859642179	353147.94735629	144115.681684137	104830.85684803	125319.181327597	126693.546681356	127946.766299607	112071.996195958	410266.029433456	139954.427031639	188625.788732131	161758.963484752	150722.358347945	222033.002686986	102028.475570464	148618.510194235	148298.696561723	86723.8319613631	83579.8212961025	142955.368693094	452687.509394464	1094349.80648331	188031.15948797	76919.8907759889	99515.0172025832	81998.571106929	155030.142608137	124407.578070427	164404.222212754	185889.199160564	79150.3305091205	106139.880947085	100311.396884166	385252.199164718	90726.3035729872	109476.243286966	261358.572120687	104794.34864364	71415.5940524666	60955.4446252496	138002.480921128	122827.461561987
4.323_169.1094984	62756.3205915516	1793756.59136487	71017.8005531096	1515209.62681824	1700542.30277596	1021374.76110634	1875932.95281665	51882.1346945676	130703.524724772	391823.872741218	231479.845528368	196007.985697948	13781880.5162613	1171937.24034541	199908.407125937	205228.142971406	1386095.75024732	4846938.19333853	289313.705302344	85713.2671012721	3064164.10571996	305160.771319485	906078.33480489	124841.843025854	82697.0805376942	229046.402473518	91920.2636348151	10838243.6146059	2166954.09790142	892714.005586043	134043.769748728	134278.55218298401	177990.049128754	62516.1058260879	2557626.10800042	221992.059375468	206347.336973507	88968.9400282853	125530.04439182	92481.2179877741	175892.939296417	437880.364301414	270416.889360906	80787.6104817526	215856.038983728	131605.114627277	114517.259406837	164233.165962831	149789.999195299
4.323_675.7614886	873562.266856917	1488981.49001001	269057.714585857	1368190.66248164	1346955.91665322	1182067.72620282	1541354.72600545	238203.673844187	191522.461739719	473093.271009284	612071.089937579	584802.345878603	10912153.5045805	618860.842103236	289796.886747846	283579.68930932	917600.207071294	301653.710069279	537139.938146689	338265.447750711	357327.987774852	684621.505628792	288821.35878837	289830.210815405	645067.597502114	318768.756161607	716114.506672221	247538.601716987	292623.459553522	610832.402741609	337466.869268838	466465.259247492	469714.7932	213147.272288173	600420.275005995	424049.329044956	526052.240107552	404251.623422936	604062.416086599	259618.560629758	276790.550554827	557494.26264788	497498.507	468254.983372556	225228.736700557	525215.548854864	479998.30026644	344098.756276773	556851.199907781
4.325_359.7132797	204108.214192781	677360.331127085	224470.09118664	722985.223714631	663644.514821955	571442.981031421	633349.411630175	178306.753076375	218406.291796049	203148.452805067	220356.671453037	195639.187205827	188086.224013593	195834.31796131	231274.254037669	191742.451249026	169297.455813282	174690.840400738	181650.877543997	255920.399120324	147578.256844161	196737.834420447	169974.569137536	185541.72234708	184368.006071647	189155.779328661	213960.617117706	195641.240810168	143786.703054328	186417.621013977	195925.845729567	187538.379444534	206887.73545077	211878.819818915	186105.738775814	163056.388236053	180251.721253356	180832.144892598	195163.094475838	196513.953705592	187755.233996962	180266.8839	183675.983124103	179917.36434888	225002.08117733	225495.047012263	183751.849407528	188080.462338341	174371.298861472
4.325_474.8035075	7495.28692060047	883920.091854421	12062.6123196119	987719.276270373	568556.343897342	746831.053059467	865146.075610019	9137.84427867741	6620.45674101317	8637.33586151335	7635.31154644026	6277.36519469615	7659.56651266254	7713.24701460432	8634.82994447886	13533.5192567714	9444.1125124848	9584.0856495374	9280.95421868254	24061.4392941187	22819.4511414697	11956.4302236767	14500.8735512189	6714.18518356917	10515.1228868151	8645.58632649439	13006.4252846896	6693.26058514116	6347.64742306706	7847.05960597805	6367.98679928173	8108.23757360726	8841.07672109715	8897.03351063528	7606.5136363866	10213.7044016209	9544.11920239172	10493.2764000504	38345.841062659	13344.2011476675	7458.84730561329	7410.81588034077	8906.25813460562	15874.532008104	11852.6280189521	10829.4994824505	7072.01473197628	9848.30054733847	7243.55502130449
4.329_661.4177963	19641.1550123005	548059.016888519	31943.391469819	602257.637242447	467228.199037468	450126.766164971	654810.369331516	23193.3566404725	24025.648172026	21361.6906879732	24192.9662499305	22010.0557561338	31320.8017908395	24305.0697774376	26328.5748038441	24510.0116712253	20326.1480919504	21763.4585805312	25940.1636353854	27119.2977938716	66653.8159873359	21080.0998353711	26336.7973425224	19402.8740002048	23364.1451852197	18621.6029562756	24310.689272335	19879.3122704934	18887.566429003	21597.6600757502	23080.1805213117	21863.3108895442	24487.1622607973	9862.75475965981	20488.5421412305	24351.5506205239	23360.2907656908	23640.6361310307	23764.20738	21057.5779641003	22449.2018216214	19305.4052922523	22958.638313799	28115.3588821244	24716.6120158049	20210.3578758432	21636.5817186725	24051.2151609348	12420.0615096186
4.329_988.7538370	2182688.46829375	8062665.58940562	833422.97897062	8108323.88578001	6689551.44767287	5710222.34726561	7122597.56018147	1362286.34993748	1588629.79912149	1835098.7629839	1507965.71401364	2226870.96924069	1655341.19502089	1599547.15959426	1872593.57501154	1881591.26554953	1692713.77036644	1724032.31847488	2100589.03429288	1172591.89717007	1632391.40046101	2171321.85349752	1373452.75695084	1209059.57305359	1378585.60269563	1073553.12009392	1232753.47084704	1573097.73984835	1070996.63423293	1125840.70262206	1941759.36350764	1988800.2948568	1246988.43363907	1387427.52549115	1076125.74453824	1116789.32922577	1303685.86630617	1412704.58904704	1988465.73010375	1221073.15542115	2051128.4072218	1053292.7964098	1132321.79954175	1597590.25306764	886060.44600085	1345234.78917422	1722768.55325906	829067.4893	1420043.0434377
4.332_988.2526445	842445.946241202	3501978.00868695	179546.92378857	4111748.50023124	3473001.43941455	2316508.96559246	3525662.96152925	618061.146220962	694831.928681004	796696.440689138	561841.788239402	1234758.11380542	861496.969312171	879115.294823237	1122968.30558757	972088.89688381	721830.691313869	867324.063116218	911174.136832424	532687.343045362	661443.165174563	1051582.03134858	694095.262872935	589883.148522579	561015.933650917	688623.646757856	663092.249708314	750898.303868949	427691.111614966	595465.61174552	902827.261864607	1064208.01207417	473962.07604303	694688.205069223	506246.335039845	449680.787669309	423962.228030109	779771.196318911	856398.979367564	615238.205756853	929883.950796447	505927.413614739	533877.326288418	904092.025333387	421034.740806554	658525.010889067	613893.823764513	295377.166837818	772023.583237925
4.332_988.5032501	2179051.82441279	6627803.3577592	619898.574589988	6410109.94316593	5540314.6843197	5508520.12914814	6996068.09231974	1364273.76627547	1690740.12784377	1935869.82313571	1448390.1949038	2027011.3187881701	1504863.85250253	1388121.12014987	1654553.58637691	1936793.04590208	1673936.89412416	1676581.15372897	1762243.61367559	1220114.0400357	1391904.89790029	1992255.95571192	1363188.80089546	1153209.7703593	1268404.51412387	1181855.95322166	1270179.62458491	1504663.98680639	886979.400712906	1079184.73768911	1515053.85862071	2058326.87002026	993332.451630086	1267102.23581607	1065221.20700462	1272377.83079942	1142477.87057752	1267775.30050706	1756701.0820475	1108343.16129259	2031560.96372395	1103464.19499443	1061871.85763869	1414016.62807811	812677.078078402	1363223.83285687	1531618.13108377	816290.812715019	1462808.36880864
4.332_989.2548687	815113.261374344	3839830.92490115	298691.7699	3618789.10885773	3376745.0385611	2876933.38585725	3455848.32727336	689708.911167282	966837.991715779	951306.593022502	699215.901703145	1097727.80062653	947711.701054831	786529.889640113	880290.732204764	898717.062168855	736930.102183363	868268.985139901	1107577.10132346	589678.568461498	651076.112683938	1156681.62648981	700752.774898682	539291.902231607	548174.395149333	588728.192135676	743433.184658559	821851.864250573	381273.706525921	585057.290306087	1045765.33741111	950145.524597339	567804.264102514	707332.81273616	649326.187022382	614139.786113875	634000.383967642	544690.337897974	976006.8107	508826.093440059	915284.712222265	626830.327757977	493520.388948251	833969.871625779	458006.596374622	755976.983908197	871139.843708787	437073.14217318	693430.81251862
4.338_168.9902547	228830.208816301	1180495.92758677	331724.747911943	1103606.69154843	1095898.09756228	881002.254987672	1084242.19935621	73408.8385132574	218032.656333897	160219.770323121	150456.2813	193213.636302919	123566.462090662	1525019.29721358	205218.552	147281.920366919	754125.517249157	273675.882368097	4827212.27295892	65104.7593357092	3027055.62653432	317912.326874826	807057.101594153	201292.2175	148022.658104147	445216.390017856	143814.198730252	210198.022094737	6153942.87772405	108970.481588854	210723.441360197	386115.280029511	171512.34965522	315288.100384329	217799.813028361	101937.300542718	190145.775859519	74809.8863689377	71166.4843637588	79441.0280421697	220282.039943513	121380.625740882	301811.978957069	133664.858999524	164382.365591435	273507.88440305	135999.685459338	228096.139969154	113221.938170288
4.344_701.7184224	29838.152999581	385030.346345819	34967.6247486473	383412.295824783	369624.852303154	324596.059786964	430242.983737493	24513.3877249237	14306.6612743462	46020.9536200533	29747.368897904	26465.0398223425	28728.7797516682	38432.2705742729	36676.5997069544	30177.8044335317	39857.5125084041	28696.3504787079	28967.518962586	51428.4338961596	27964.5739327037	30760.4594051699	49927.4288008324	30081.078739413	32735.3359284275	28737.1637161592	39419.0612804834	15164.9471772001	20850.3226868773	35101.4611837594	25955.9919602989	32345.9751180988	25335.4953765448	32480.4857286729	27785.1778543882	31415.0141161051	43540.7735665106	40474.7032112267	72231.1561271461	46938.4767729622	27748.06001	33026.8425937007	41811.3050958844	34594.5900663213	26782.239683329	23957.186030825	15332.4614063587	32393.8397694719	33093.8767089973
4.345_723.4531860	268386.92837756	2578193.57657078	207860.845682674	2671210.80176294	2828774.58236674	2104990.7372084	2649355.48804799	293977.258241422	255189.467038385	289986.668463297	367337.013638042	375134.220782935	370576.482279195	341381.350739446	233222.1539	419823.636744233	501540.622127004	281309.110999593	314095.832867676	300381.537570498	539347.335412769	528106.730164642	382389.106162636	486025.035031204	382058.34556201	306647.33325197	345260.917484403	359621.782503166	378497.495875599	215072.052983195	349831.788119901	404372.127157499	260606.495716895	392282.218822513	365615.294528189	337441.932706469	333346.958955681	288724.513219235	433444.359742837	360369.487285842	523024.896874363	247554.300079784	240531.014235947	353816.233792486	287055.130230653	334430.056136194	361012.90688941	358433.329294333	323882.752910936
4.347_830.5140770	276168.708495495	1465176.81238723	242001.437385445	1451785.81559076	1327562.69329262	1070454.73780406	1352070.6092753	392665.907915374	296517.75833555	201507.369528402	251577.781419063	346905.989889228	225126.01310359	332155.442653306	192947.216802421	745050.407624954	317252.449418476	373464.931432396	293670.284109891	276959.762368247	1040139.98185156	210931.190358236	352059.023317209	197132.783916478	181839.562747897	5198063.03485736	487019.626035571	346324.100156872	373603.838570495	255211.640493862	199327.578063562	215392.265309887	178833.605913783	179448.065793988	229252.190542662	439131.531999185	276071.601638143	261425.73810518	200295.534232311	254965.399655743	380964.303429346	290809.23770801	168584.997313291	190989.336433147	251509.256449448	333426.016684647	311203.542832324	328932.191163671	227489.680302174
4.348_691.7295371	530366.204434376	1128453.40844735	149284.166805983	1229182.43424668	1070154.2261446	785406.083370768	1109977.27622888	176202.411592099	209897.258089093	168958.300740018	235961.97847575	313319.096858276	7569386.51479838	524609.20944872	420353.399273459	369033.598089509	669447.804141715	247768.905640719	246966.246118444	245549.476412971	395457.934877144	405992.230978063	114014.226389651	78827.0565131629	354744.783716487	212913.299995579	477418.752073957	147130.023137316	374561.516264194	372450.319635489	294780.344320006	288923.633148911	238433.623851263	251742.001113689	259630.370997976	272575.714733673	334427.63487986	322869.701188858	329701.881027265	323211.135108337	202329.823814504	270954.401342269	279336.103376496	202147.262260799	128633.940892635	239564.566359824	211092.722532908	202871.345513353	300817.237599298
4.353_243.2875706	22815.2738535097	269851.167404276	18908.029571666	426062.838044125	240849.388091269	303455.862727892	299601.622913268	14521.2933698491	15779.1036364711	18463.116758686	19456.6689390363	18999.5056393257	18651.8617423043	17765.3503459517	20492.2050079611	20194.5039309642	19247.9814521062	22771.0911319673	16419.5898441179	14949.7417431551	18854.0254006006	15849.7337348421	27365.5584238968	22965.1638613525	17229.0761028123	22366.7590348267	23019.6528978828	17807.1881904281	12267.6430085468	20391.2352548721	21792.8822835261	13086.2202683385	23298.8990863599	20096.4225501571	16218.4817335413	15205.3725372016	23051.2261025719	20274.8494675407	20970.29843	22745.5834932152	24643.5513832746	21210.4955293217	28344.9347079685	24290.6215531924	18497.5999479694	20720.0255420323	17643.1578110394	19469.1325018888	19729.5194277793
4.355_689.7241944	1737152.63168906	4583499.44868828	437087.305791448	4246758.91942716	4062352.20447711	3419342.21034325	4062722.23033219	617715.097047955	626743.713080936	518274.880338343	910184.79568857	938504.955027664	185121.393098514	1358818.907	1191567.65910281	913364.364337517	1708615.60518242	671305.758144904	761175.128776138	865215.445802272	920840.048100066	987838.455718422	431746.522839163	228661.253098068	1147749.44932306	685184.282344286	1128734.98550896	509344.219034958	971654.243808401	1146684.15625819	699815.190716635	887569.81357261	701060.605317505	590721.692836017	832141.271717479	772266.639612521	1009702.18271963	935396.561851881	847797.63970775	805224.81368547	329033.434707951	814811.792094664	905918.436635297	511625.60470383	421023.658159219	750170.096674015	738039.568856633	555015.521132036	815407.206389513
4.357_533.8489221	22352.5522956903	468498.184001388	71612.3776597292	487446.823086107	487619.748770587	430370.957038789	446531.198969986	18004.5643767802	20905.189400202	25209.8469360034	16880.8231574222	19408.6374122145	11575.599224936	25535.0282064314	6629.81688547668	24424.5456079397	20660.0561017103	24502.2422395878	8185.4468833016	80173.6920340518	44327.2500598074	13919.1552999198	74924.0540508964	16678.7181786371	22726.7712295646	27808.1717907195	71062.1805204142	16414.0241646006	1835003.59791159	16697.1947542182	19434.6319874354	19735.062705224602	27100.9367422955	56897.7483768377	30673.4398492998	24262.0999954147	10679.3080367145	56679.2934815301	94564.3271673976	60011.0991840493	11955.4857316861	25103.8063482097	26113.9065681401	6604.38468472787	15411.1483441229	31186.4627073888	15241.4963620271	23162.6503327164	31055.0284849692
4.357_557.2997206	5939.58281566794	747876.085511034	20167.5885663606	706375.732184927	714450.204503397	664913.506034377	731752.013759048	5308.66485390517	3798.98378791901	6895.03833257333	4861.48723309296	5503.92881361106	8787.66073828884	5431.39463695438	6460.56437802768	9086.35118023665	7453.43248750734	9033.29654460157	6027.07910044224	26809.8714339993	6948.93425974426	2811.1387442079	21449.5422138424	7278.25217088115	6561.65824304402	7021.97683050847	20254.6841131385	3095.6372146045	7024.24746141695	6574.83126049243	5620.77574040365	5807.13074066968	7066.3697378384	11671.0230122351	6489.59676222279	9324.5765679149	7009.06357585965	14191.1915619024	38908.9346743738	17653.3805526656	6018.83222373732	7493.41364841099	7108.82215699174	1565.97711810851	3090.73728624593	8122.25945328686	4654.16418757797	6675.34325616614	8209.87007665423
4.359_521.8382177	8858.29192298403	948677.284609627	24632.3696613939	970642.576677451	916691.955882083	754974.240881186	910940.140985541	9159.40192209856	8690.49604504899	12997.3500807184	9150.5421462988	8438.01328463186	8685.61922347181	9101.6517142918	12292.5616844144	12832.4422233293	12721.2944384068	12107.0876312915	4188.3953082299	30819.557542962	25111.338516456	9876.18071670498	16757.5598872279	8185.7840028108	12039.9675959121	10967.0433093122	29593.1353685977	9811.29871348168	9163.87763193428	7905.25854710563	8726.99161052743	10408.2784817608	12751.8090067182	8571.04246472306	12526.3211243214	11830.354267517	12685.2688571578	20250.9579809778	46496.4628765983	13382.5700487937	9050.41484510744	11823.8001127577	11528.4986780365	12074.2700316568	13411.3837114777	14733.6737289424	9723.10223565343	10561.5654031696	10897.4105298297
4.359_558.8044454	4133.07478330036	615975.603032108	20388.9348153113	608827.755224762	605247.736838806	718397.837718773	640474.81719937	7955.48798151562	3693.78032507334	5974.8049362468	4436.92509048524	6126.7453656104	10274.8363730405	6497.86610345107	9357.81263085047	8802.48068557444	9206.90610535723	10581.5316698074	6979.01616344591	25137.9187096596	21023.3668897461	7585.66459036443	19648.6862424194	6536.81926163803	9496.91766094146	6868.42134976145	17723.118385621	3348.53265725123	6799.21823564345	6916.36463988302	6841.37148566137	8723.12739832808	9296.04760397054	11617.64537	6270.03428095907	8664.74247426021	8686.47270510359	12744.1933192226	34098.2686371792	16721.813135808	7620.7447280761	8622.21000628144	9061.77808965491	8986.82285104774	10638.5085305092	10568.9605127286	4799.69977988444	8246.65607275808	6894.92361910831
4.364_212.9442406	74434.889767193	85627.0781352486	39467.831440187	38070.4327225855	197706.654910465	133388.710164868	95598.8118025588	1093804.11311582	151256.424462296	181368.053765018	66298.5112524781	39404.5076211902	69922.7876774273	160986.624178801	58205.8825120558	72954.3734295718	120674.306935721	152635.703517616	91195.9140944266	195458.046512929	82033.0896835286	99044.8244369894	83109.3150401469	78181.6934195954	67428.6179219329	38813.7344091078	74760.1146175686	1732068.18154029	1110928.80541273	2223247.9886828	91450.5318732952	64168.0978087747	102627.747586354	75087.1834868253	79904.417583128	152188.435704008	85497.4522179246	54061.3366224035	81092.047853381	53254.6460661035	82604.8090814226	82296.9779100648	57288.7495970492	78424.9495529838	76101.3114612083	75175.0717936054	69935.0833034065	70272.5528978106	60898.8763918659
4.366_530.7891236	688585.596237922	3085551.56674314	597136.149625887	3229618.4324182	2382561.45193793	2680851.98886574	3006534.59216402	769333.018054426	1055499.34972178	675167.563603092	652476.823431579	866660.708531473	12554872.1049832	705106.43210008	637509.595590215	1051222.56719692	886777.304512058	679205.891510179	682150.789468144	843210.3162	1333095.19874101	1013429.9289044	705549.040629866	418217.47838757	646918.724215174	727301.083742373	756173.689009994	592996.186185709	551216.683313632	687042.424447917	703091.648584387	714925.006649079	533983.556662071	653949.017283347	1422340.50453933	569830.913617507	1031090.90267419	896700.181606327	859992.034429417	636737.49036745	468123.928463923	530405.835389509	562561.331631412	950826.956147193	695749.234760212	776622.901502768	713290.917435161	819121.386279012	1377181.36250226
4.369_505.8345690	99434.7386556901	1813641.77614067	572699.277546502	1807813.23652037	1837270.46018883	1312566.27975992	1787449.873	2980316.61992065	108191.348933144	155544.569674453	87476.0503649139	87667.0756546822	109369.964198254	77273.8141167876	206826.37006121	133127.504387468	125379.087297134	166289.602783211	634392.50969876	156950.221758383	103029.426899585	78798.0178351329	65423.5745165814	129697.269375368	105285.458765728	5690824.78235081	109288.397609958	242971.132647703	53713.7166579785	213483.902993168	150365.160105545	82447.4484299532	104400.548935904	81601.7949641771	68967.2309842956	77069.1556133874	116905.246316668	79714.0773356117	51571.2510768856	113084.214421335	198762.455827547	241672.839977147	217540.559247701	477443.415106967	73805.4679876246	187121.298616924	244143.302750556	83017.5319713414	156786.549794339
4.369_537.8332954	566810.723024921	2293700.91837192	265207.876623513	2281464.22388266	2586102.46342907	1699473.54995195	2643004.88214053	419352.016233355	365673.261618197	673881.540920787	499676.391716393	400226.131897142	301318.631923004	512612.309929501	404723.885979693	391611.786186969	410664.714259655	396631.960432324	472636.637033979	515639.218947522	333944.976197661	528745.135752826	875912.603735155	352853.734529188	588505.380256735	367291.225409835	378055.874887898	488835.812828957	422512.515421318	476504.767244379	362773.936990071	485816.716933627	353923.46577184	355572.642847561	468453.72466168	375689.809314373	457923.667750344	560491.764649441	489298.995780427	469591.038411415	601391.552305855	402859.4576	344197.917092981	537469.535566228	318933.497137825	394267.567487818	523343.104637979	586414.985799883	475340.733939396
4.387_731.2851561	290042.549476536	1250686.62848319	96208.1862656092	1169488.13844308	1052048.74500373	909141.886604294	1427064.6143124	169664.850102456	159262.790245132	300630.196734783	154105.387956676	400843.438192082	65955.8030855737	346486.699151049	173065.103347221	199125.977440736	273861.348929117	115260.325589968	143138.805816972	105668.894259443	157034.39867126	264741.780726206	210352.014308112	134393.71554515	160848.798549604	159805.748963973	134010.905488065	73768.8065941696	59350.839374541	156916.38289979	178319.515876013	129156.838180761	162463.580154153	131764.138521514	122391.896883676	214639.376885359	269200.293011485	87515.292094251	111290.907339476	103271.431382472	358436.300102783	114363.66415869	197060.325145429	224258.424769014	98204.6289178857	219531.135177466	167397.760941225	205357.101140874	237334.287593842
4.389_585.8715455	21368.4210639552	1329059.30850124	41235.0789582726	1317659.48018415	1457812.1208886	1049756.10116093	1277257.6914162	27534.8000351053	35224.0940986214	28031.5812837026	22763.8354418183	30490.1163069446	32342.0198353286	30822.3359301092	27728.3260317103	35540.8182717934	19747.9635496786	26003.3762489447	24822.0987830411	38093.4017879503	21244.9930867794	30066.5661648215	23229.9042144383	24678.7186028078	32515.8377743523	37940.2391469842	25021.6389929197	31043.0348865612	24894.6414052621	28218.7946725881	24762.0601962093	20427.7467745291	36354.2794578038	30452.167738259	24162.2727845622	27936.9253828648	32062.2184261592	18565.3213954699	52075.5579814882	22854.81682	17667.7229126156	35814.1957387791	34112.953092278	33967.7929360685	33948.6721936203	38346.0757753226	18888.9945912795	34042.2700071045	30030.9300532035
4.392_345.1556384	66686.2298103728	94095.8490263432	74138.7468427541	65104.9369403258	545778.24141297	65640.1630408756	112655.459429208	95278.3955711893	65360.0570044724	604518.792438263	104192.970319881	83346.5696490726	197521.667932757	48812.8731387441	101695.106490353	83243.0422744127	111867.306756238	225270.37592698	974614.304481307	110036.425704303	73807.5103415925	84606.5662674293	129424.497013454	119802.377607057	76749.3739959442	49909.2831039233	89174.683433859	58560.6294966469	3271778.98381026	1995983.7062861	73346.2512427757	92856.4500150723	27006.9878928708	120927.069720164	79487.0947486573	136752.783759892	45106.6605675581	56741.0577689323	27104.3229231006	58979.2230719951	65585.2309370514	124550.554382571	120075.600808167	93934.5254148819	103796.678111381	59763.064410976	137770.30894126	84822.5513725998	37266.85007
4.398_403.2991896	182711.957749775	1086754.85750426	222524.207923325	894678.804961896	788856.533201556	555082.21257134	932752.604802157	207614.932771506	158712.697548797	184108.611289695	201814.673537951	192300.649238515	188573.06232532	173210.198119267	180535.950517166	198123.613213356	203083.470073438	208490.295967625	184918.686810481	166349.513856973	207471.452395059	177531.803995096	201124.124656493	217743.784363655	236939.846612082	204620.159878358	162126.588480897	174380.12417883	198755.954076297	216168.742125918	215121.432977055	162818.139602399	248459.111594242	170684.663280902	155222.255692165	217644.175189167	225780.749657264	228166.53657418	163135.567088417	201042.788380056	204187.295713737	262333.511153385	267853.83491279	194330.991824819	170847.009221856	204854.759988276	187125.335716887	188163.924289032	209367.68988697
4.398_613.8382377	9241.0724583303	472243.980398949	14034.5695413367	541910.619967449	503194.667119302	437570.222985909	554284.035991762	6417.81693452519	2867.45741509052	7935.47641260624	8640.35602794628	6914.93784890259	7589.24069321322	4905.1762499241	9103.93133463133	9657.21740457449	9697.1692017542	6955.94232162427	6249.89209334476	18041.9917558379	24033.425767032	8502.76839237491	12687.070480485	7883.39929012325	8300.90622267117	4191.34803173824	14935.4636934023	6313.25952798387	6495.32592309826	7895.23641252423	6902.97851633412	6395.46500230332	9548.70226103281	8718.65414806763	4021.16907581619	9060.2363569683	10130.8345835063	11451.8594003522	24926.4241219438	12574.7977464209	8052.96745253527	8735.8466478581	9732.67234604609	9612.96430299379	12775.0222911337	8026.383203	6840.87051701205	6360.97380552623	6483.27824035703
4.399_146.5937453	95179.8822876635	1308558.85406458	267086.344749102	1198480.92931053	1215495.96718668	1065781.78946087	1228269.32058749	156066.811804704	224373.831100089	102845.53250573	119964.462213462	78960.7884312375	187357.272125723	271683.759822003	95276.3756974988	125327.970799959	110455.860421369	310906.090331012	154853.252178496	233002.960389339	79350.1041404437	130294.815739699	152790.262243297	200379.918241412	204366.323165235	831319.756536475	152464.162697028	172755.362019982	159158.139076603	88358.2510340803	309532.070431098	154086.565450034	97885.0399070347	201036.891984567	123007.64131403	174083.014762105	227943.709185634	145776.95739625	41863.3393442049	68509.6731550689	131163.790040154	145497.662789336	121783.745922617	199986.503255504	486326.992298539	110655.047113777	200541.751245829	166094.416563516	78257.3079451489
4.400_586.8291359	39842.3448434917	672279.424084697	31682.4961257464	681422.986849095	722077.394942303	606241.760112189	736288.689480003	26535.3144017356	31389.8351765863	27797.6863979042	34404.7705186691	31101.1342811315	33020.4268394809	35325.2640651088	30352.2366839552	30633.3418214893	29692.5288518594	32661.3540909383	31082.2257027691	14981.1865599903	31478.1276603186	33763.6502425888	32383.147943446	32660.0703853719	35855.3057171188	31074.8040013902	31463.3152195094	28403.3347128765	29445.3726625341	28673.9282131314	29339.3785595246	23142.3961536851	35135.6003487913	32386.8579423598	22306.5098371668	25511.336768599	28302.8487017104	32831.3398264431	38466.4654317987	31745.3921054402	28989.8818327678	34929.6712209897	43186.7109142602	29433.9270632146	36682.7747512101	35013.043276309	28900.8440716974	25185.5332417156	29612.9134114976
4.409_588.8842952	29941.5603851259	816054.893573119	29184.0395951776	702410.406557609	632260.800518529	470614.129537627	631369.634182377	31482.0687431452	42428.4938576906	34469.1884170227	41226.3652091567	36152.6797443117	49400.6159781461	36532.0253937489	34107.0635351841	31190.2569182457	27250.4882350504	30574.4138519629	37811.7982057235	34301.5189819314	31085.1242391723	30126.3483648878	30776.7345278184	28862.5874584704	34214.7523271628	33454.9049001514	33824.0007716318	39400.9210298035	27790.9441789342	32068.0443789119	40088.184123286	31714.1258936182	34515.3059435165	32938.7227627194	33598.1541801291	36032.7397192369	31904.2783978424	33651.6697692797	26254.0370416578	29874.4489759161	31755.5626775625	30293.7140274175	33102.9915308344	41607.48463	40054.5718235809	36199.8869418019	33468.1644594632	37910.6229832673	30113.5899748131
4.410_594.8909195	125434.096579592	629930.909868529	30124.9458259327	446851.81822889	648220.45953021	572186.417227469	487814.057367928	117674.36447247	53192.8301955731	52361.0665466785	57218.0792455811	97497.6505932942	98819.369027984	95268.9853633101	123255.717762652	64363.4144925328	42912.5550691361	104420.358543409	88541.1396885489	69371.6689840839	45494.8303440392	94493.880644793	88837.6985694624	57696.463237538	95139.0223530218	103368.419637836	91383.8405206665	55015.5446319682	36273.6138803514	73249.8713024886	115342.553058724	65137.7537035962	57262.0406437684	75757.5593806697	76165.6951992828	37164.5672961103	48209.182033023	91503.2891881633	53845.7734306893	67384.4215683031	45979.2143367019	38190.7733093041	53830.9168309655	105183.060465072	110465.805410767	119727.592676003	165078.686072757	98938.1186977512	43549.1880089519
4.411_428.6116531	10781.3224647214	865554.372647267	9089.4460696319	996983.384572864	901846.086636896	763029.322390712	941038.899267922	13920.255319093	13748.3661460466	15192.0007696376	13343.8291475617	11578.0473345533	18814.6199453863	12152.3009368942	17183.9874195435	15596.7234935781	15184.9220471072	13029.7262938434	15360.7422554529	20629.5320334988	37074.0994118417	12630.9647840596	14588.6802335964	13001.0462033517	14707.5971610461	13053.4865729196	17877.5402434782	13166.7032750392	13255.574419611	12923.0806879714	13180.0121820926	12713.1605354879	17663.5778976697	8393.55550572283	13443.4907745009	17432.2157210362	17511.7506336425	13363.3537914057	33678.5814089538	13319.0673303556	14164.4976980951	14708.4528148643	15242.9236790454	17821.2610012553	18176.492478242	18245.8039734876	13603.6478899526	16589.1718159096	11906.0729664685
4.411_428.9458835	89925.213960022	1528349.13974275	268321.566242098	1484995.52148489	1398960.81906574	1238157.30199622	1513067.56646322	112537.957205836	86113.0075867673	100224.068088106	111650.313522432	90689.0908391782	4668274.95115524	87057.3683521482	119555.676146103	48266.7128123586	76442.5221704697	99599.320094629	89805.3924093898	62165.3710131477	70290.8893480299	85754.9038864239	48652.4191062868	54329.4576223045	96362.9257720095	92459.9991532858	88734.4296088626	65989.8162761269	49983.8623150834	85738.2780519788	97281.1535435938	107960.222236884	66377.0630519164	83914.7976087843	75922.4475434979	62285.0666932755	83459.5284143476	86554.2456971464	55990.615982982	70393.5683537448	88317.4125049004	83461.4772166664	88003.6639847906	94189.7298265766	90488.9009678729	94449.7277884038	137630.67664646	98719.7931371624	91068.2346483326
4.411_578.8391958	65303.235245172	542814.205871508	146028.823900886	672810.042559454	504935.346667316	555879.022733682	501304.212977653	122881.637290568	156398.779200322	63449.1581527608	81296.0537702201	69610.5455902018	91171.4095009458	70035.4570544931	69065.4846169656	66317.1532518791	59351.5377925338	166503.906977799	77978.3610706508	131259.345997701	61368.9566536753	98480.4791954886	56907.1438255058	74143.7741967131	62085.4718803639	67816.3947384551	97961.4170649577	127667.36910182	103531.652922285	60124.9581282077	53556.3115310908	48155.7403679287	56694.0615745952	120187.297787932	49223.7999523104	49021.1701374339	57190.4661339701	102907.782477235	50010.1424670319	54499.770446914	81688.7778771034	54051.1477377403	86276.0270508752	63505.008881411	75912.3552074842	63597.3367093234	74343.7674403532	78810.287105343	53642.7677564147
4.414_940.5790725	133309.726658451	1349233.8576101	184740.440118076	1285835.56628775	1273611.21335192	989428.174943581	1237432.64594981	163754.510898874	208542.911947775	153143.390325313	494486.027517542	219608.021000962	116567.108523823	196917.606569356	156416.005359743	555803.395815732	291732.721744337	209443.722191552	174757.160807574	117362.678754632	746226.173281238	164313.512114519	229555.797992178	185467.324663706	164071.787588955	3917644.52659911	230589.512331495	130803.614253392	169278.615501313	199433.91571708	146299.613218013	161127.919258201	106764.499096284	169389.272735266	190172.239724206	190504.55049603	208339.683980665	105436.864844127	130545.16222212	98761.3067632592	280354.440560216	205574.549262452	121542.998569428	190033.650053568	103867.523828807	200159.600240181	259259.121904185	238828.289261756	129133.75489036
4.415_941.5842614	128930.515148726	934874.655189856	196106.903747385	876441.272036765	885423.728527439	730880.824364103	832098.650254017	162473.580251342	126956.339587858	138798.481437144	150404.577581242	157518.409771322	144282.4124	217679.711150627	1386330.23163553	329103.438679064	462054.162544105	137115.055038611	315133.27659765	160687.209214078	185743.787501403	100719.744496442	151464.529208745	135391.021285059	139354.445205747	76221.8050738881	101931.197042415	2249238.01619954	1360114.79590224	233414.463585808	118246.86402309	82584.2734743872	85386.5060126753	140738.206021852	114733.418746565	203252.605977062	224957.29793978	111336.547484764	98325.4553709423	223103.956772909	242950.981900885	95434.4436667268	85589.551978556	141808.689824406	135713.511523215	1021097.09219857	87950.4996766985	155953.806654429	94967.3178552237
4.417_404.7989681	479488.689127497	1616784.05117414	373892.047802705	1610842.07617992	1566624.66791959	1328861.72549045	1305404.60103341	339137.393029345	418750.7502	422365.690287164	406934.744989531	418876.031627073	358524.185408455	382173.319078619	413971.079912428	382406.165466717	419789.712329671	422992.167080034	365808.100697349	349131.021943999	364323.847880747	425582.947780323	333080.88144532	346313.278989107	394258.196576308	405089.775764129	352050.065220149	367625.751440652	432714.479640789	374578.269141208	414637.574535015	344281.152413802	451507.820527222	447540.638377712	302738.285119488	497881.509455172	509342.520482355	396604.760735438	283734.997448602	377123.717005514	300444.661805864	411195.418363731	526394.51483536	403316.535216882	465382.856990703	390498.62540724	431615.080359945	365349.804651907	377733.605724932
4.418_225.0187023	217145.205358567	1154114.85895174	283521.87836561	1000153.89860686	1104418.75109212	768939.476052229	1039313.92091891	276184.271373498	318343.671659982	202261.243361824	211595.370042417	270867.058918914	290617.548235699	280296.356378139	297908.579860285	302141.448294989	292243.300333221	303057.717625788	287785.371232714	152378.172128229	300696.937988813	284297.283091413	231283.964225743	334389.535940331	323452.697558435	312827.291702631	254060.291635712	269432.104437285	283866.087663038	281129.800825285	262619.719809596	251874.42278114	338422.72745675	264404.218988554	223862.596689029	324340.159814158	313491.377615864	300135.670180145	237132.000612492	272101.797713698	334428.959313499	352646.861122145	362629.722626461	257321.103336903	285612.381253442	223103.201050443	181326.932690779	298310.385186519	315951.200391792
4.418_559.8648482	2986.36156113963	1192627.4785443	26096.5192710817	1154948.09217822	1137278.71408544	956236.782453244	1095817.89178614	1964.20231001306	6183.94061746987	3715.43614230646	2629.57347202245	2902.01244586684	3175.71677963236	8832.73965269593	3427.18618638134	3930.62794763927	3622.5604668937	3372.90315133293	3106.93199380186	32285.9562136765	8367.21990174236	4590.04770200031	26391.3996488982	3914.54062323735	4162.23475070221	9101.45836887237	31139.6427745879	4039.04534753188	2687.14657990744	3232.24465931539	2583.46639894676	1376.31950406687	4818.14996425304	14886.0151418336	9830.6707527255	4039.77183163033	2602.06105412648	18322.11933	49636.5045317687	21943.151113282	2935.74339715593	4197.81112019847	1161.47371889982	1625.55742209663	4702.53258012632	4878.51850221598	2769.60840591309	3837.79879716765	11036.5529845945
4.420_151.1304483	5477.59080550999	18678.3948284409	7524.04276831548	34286.6718112846	35575.0623420753	26739.4572501598	23025.989465525	6420.31577084494	4957.2080589404	5141.03627526352	3625.97995459525	4669.6009453693	8236.84657925585	5119.93236114046	7728.61410904483	8942.83143742785	8830.45945457565	5501.91008490265	4764.46378312261	23875.4582974738	6035.38087267532	5297.31635838282	6674.46346460826	7015.59288946467	6624.30868487374	7901.6373790279	6558.67393827384	5874.81980600762	6546.67217538189	6137.3325507879	4112.47534147018	4775.50161157331	8058.4474114638	5950.74930703631	5719.25912842513	5570.48994943058	8399.38357070307	5221.21990377931	8667.9137783859	5862.51317240999	5905.89184359778	7183.51807003648	7615.66054858484	7676.52804930097	6586.93096738011	6714.81837469378	4540.54840102046	9838.58583292593	5499.3584883883
4.420_446.5833107	38133.5118794875	494108.430689898	28781.1538394071	487800.846017031	396316.550565632	433934.317435261	572729.333990449	34825.7965	36116.5515302264	32722.5399685127	31744.3993889863	36315.4015326383	33065.5627176709	39337.6926187718	36898.7831751474	39863.0580028756	43842.9445169916	28293.1090475918	30613.8465490009	36968.280272529	34865.7208998645	32440.3590012584	39764.1348720201	31695.3062654785	36794.1718861299	35877.9722337929	33042.9166097043	36424.3736049657	30942.0588496316	30957.4864130887	29462.7298715954	28869.6626245266	41696.2599553626	32514.658577415	27739.9338353236	30723.3914865638	36770.5355812437	34034.955457158	25573.8443814125	34403.7374583334	31398.7543236089	33729.7193955782	34851.2871469448	40337.4017220948	42912.9248844885	27764.1985583445	26298.1209086898	36273.2206727925	29324.7614074737
4.421_427.2845962	14382.356022737	797451.193645967	13090.7628866636	748073.63757154	781780.838655593	635030.761213129	655344.099645753	14553.8765545932	13869.348439721	15353.5294200597	15750.1623172809	11701.2905181263	20786.2059739953	14291.7901493289	16779.7012522396	14043.6945671971	14930.5766438646	13449.5682041477	16772.75227	15699.7397529355	40289.9624019182	13710.2114047583	11506.9589856689	12020.0799566885	13973.0296246493	13201.8978012948	13544.6240958805	15416.739375507	12444.5129972523	13113.2395723112	15858.8458589392	13895.3746778381	15599.6478328947	9259.25183731785	10729.7927273292	15664.8324216378	15422.0631914067	15306.5481295665	21280.5435134002	11888.7125114244	13200.1993613088	11211.0566058105	14532.8743151198	17572.3388250935	15497.3297827655	14497.2179876784	15248.5641585705	13426.4647133612	11872.2725260188
4.422_655.9078054	147182.810420129	1875075.42096857	433001.104453168	1978668.13129148	1881761.1845767	1722486.97996199	1724916.53250104	71272.6586226267	75833.0747224138	458963.821454377	179010.580259038	114021.950852091	71902.8175614942	136065.005443921	63852.4593593748	132015.103590232	120990.953856151	115134.941629727	29226.0176523368	300315.230183637	110238.883091418	73725.0869901456	294493.522233937	83891.9647051352	71055.4662197397	126015.330556978	275197.524594772	7702149.24897759	5400300.34801321	105417.362050535	79360.6618465696	105310.242668069	59999.123889625604	240235.386970275	90185.2909623676	121578.012508798	65294.3484788732	208704.068637845	294177.016297726	281542.922572797	71073.2448099121	109172.906459971	76892.7984356733	53878.0998984527	79830.60095	161693.513785357	253358.708077135	98992.1804894155	131944.419485235
4.423_143.0502199	126706.766725914	977306.868553492	91392.6791539714	973760.94200012	910050.230044982	372693.185971322	995172.21414873	201660.308579009	144386.223694004	69225.7890011632	404987.916013182	68011.9352992809	220649.329109318	91447.3612242434	134780.166486379	35234.9935126087	100379.458321622	286463.818245158	154033.040779471	91261.8703977137	69673.9698714307	52748.8647812206	74999.74539	263623.843355991	93007.8325273839	17221930.9708065	736818.591906564	76429.0093261607	327512.570307374	128361.6541	323584.310030541	72029.9524296653	99077.3033140895	106050.195426547	66228.5593998248	153206.763792913	90001.7129178872	84442.580657673	96035.3604084755	102343.26515433	84620.9420270693	72495.8321543712	156416.794908435	53113.7164406488	90780.4948380202	82005.6347257795	82202.254386386	79959.7876310932	141986.558472241
4.428_589.7068280	417090.67660746	1878000.08750541	285462.777561895	2225166.29063207	1730945.06487017	1624585.5995755	2022867.59432556	307616.740280364	305126.668870224	291838.059058896	330690.691127425	379774.408700078	356570.78384747	379801.409656897	318190.842026185	314006.798132036	379647.994431741	297732.994271219	367351.523173371	319132.118214731	350887.827172123	474076.654217097	360333.255636971	318330.845752279	381876.521348165	330940.186533426	328053.896558824	293921.301423888	247379.484786081	307325.790601268	341812.5289	368840.597674889	174522.582303585	316763.531671982	317707.684001112	215124.442067848	262419.411620773	388038.261878718	454111.983334098	450164.255728309	510779.694803384	216130.730809735	219032.41607784	322368.666595597	238619.896754487	237547.097180676	399773.394286675	256973.143071704	280841.033676507
4.430_437.7737775	144406.248925285	685679.065574408	91588.8815043914	592362.281118635	750226.050648856	504694.455675966	600105.949385788	108414.139784324	105384.686872693	107781.83874747	108403.807387939	111948.352650572	129097.811247482	158123.824563076	138769.152048367	125287.538430204	217428.980680405	118979.270920485	165934.78646483	63428.0686220131	226460.092611145	284214.556499559	404226.355200955	177379.027298718	213942.483341096	120139.810386184	136406.03387439	122191.981060716	226425.503822883	1118682.95394743	98436.9170198807	186366.693477012	136993.992670723	178482.83308887	203437.256634556	152422.074703631	100017.433540072	138326.011585798	177729.735353235	108593.757266089	260757.474752894	152020.755478627	142416.450767168	195656.349644568	136329.225978985	136731.848312499	178859.207149659	149930.147013417	143489.094608097
4.430_445.9141532	22536.4433289676	769125.895967081	22467.7609137899	654685.789543641	673286.929295035	589460.919687997	623275.595693434	20897.6277623119	22722.1075824088	18883.1059832471	18820.984157184	23655.6502791258	33015.4630007213	25171.4958525342	21992.9763326819	21707.0654162276	23693.1837912202	24522.698959005	27489.2099858707	15507.5558358796	20423.2336536266	23128.3599177636	17977.0110841775	19782.15146	26872.2456719893	19429.2976021519	16454.8005891421	25832.8971591768	22677.3933070058	19814.129158609	25215.8653631771	20453.2265980971	21675.3719407344	31616.3734444128	20047.3256466151	20770.0012805225	24183.592337869	22843.6621848638	34977.492942035	23112.073463009	20801.1690983695	23256.5351299877	38009.7604325687	20774.1749970101	29873.9058532772	21557.1253795073	22721.428864084	22353.4432799658	20890.1926625021
4.430_671.8753877	30381.7774368714	235549.738586555	44205.9030325264	230459.975635354	235913.547027122	363925.585393887	329577.039891773	120276.360777658	47257.895708808	34752.6875787798	30874.4900718718	47478.363734049	44390.893159215	64520.9371967228	65398.1341956171	64251.6955210534	46475.0300780905	52303.2965914012	43939.4455868487	52295.9670030066	184054.967053563	39977.8838720756	52408.0977591324	51858.8931001567	48878.8154843151	54170.6099744929	45343.5928055887	56284.8040982166	39740.706312290196	46790.8248377452	38450.3536390662	47495.0686369593	58570.6018894161	35023.8775071543	40262.4641051292	42972.6887947809	48983.8628663901	47837.0261641753	76474.7984172401	57021.2129509891	53466.3145191731	48640.9862879524	48500.848487367	60639.3047305177	49032.7117833088	31924.0266781779	29740.7989642189	53083.2414901052	45811.6802074177
4.431_593.7063955	377139.908340932	2293556.66872611	236713.175356956	2153629.46563886	2038703.85520264	1730285.45395351	1686275.03805893	231550.060359167	268699.6871	283709.974627087	275859.68817436	281301.65528346	241522.393994713	370908.763871786	313314.861264521	238620.704595552	304368.836331345	209474.393020475	312045.123447476	243020.462970066	191076.015736407	332871.893171989	206703.401891997	224377.086455285	279338.144120357	219252.921561634	298527.682575915	238866.721005148	125755.47571437	253457.620038442	245484.685571966	302156.520118085	180521.888975797	266087.424229636	275670.635926226	206894.279703558	203732.176832686	306186.302923907	300979.837980277	315483.981622117	234069.012801311	208808.593563154	201381.20263779	211814.297403237	177401.990505069	275905.394780299	286379.566862723	207860.876268313	267781.835658677
4.431_645.9192122	58156.700617333	175642.495375306	30596.5269413907	225596.72412576	159845.231398515	169158.947675425	177934.469909595	122146.827441369	37771.8587969445	43353.4429659712	37778.6687549776	36987.2257516651	35286.6131345514	47549.1479529031	55367.5114268621	42449.9929310655	51015.9270080812	38304.4928655433	35022.500991545	42462.5368537152	34582.2036962766	40929.3784267633	30147.415543092	40958.7761366496	39684.2148545875	48301.5645775177	51325.2432430919	44721.6982489965	34859.4234008218	37238.3029675738	39724.5666863029	37226.9921855337	44721.7480824494	42370.0962109885	32505.3658047736	33012.0862427877	40580.921101718	26224.4421246377	61510.3132961477	33700.4554674392	40174.1701636739	35637.9867578527	44114.6424784806	56841.5466134671	52303.4080907618	38422.9168982465	36705.068952372	49545.9281159269	38258.5998327476
4.433_668.8708741	6218.86490199804	581660.312776681	16848.8194200484	578124.704660162	595351.198607581	512144.185334732	563283.105859387	7812.28154420464	4680.8650433291	7974.04845154662	6854.07112490198	6468.27727085117	9350.57684573688	4347.35667201263	9961.89032046816	9152.53193569036	8712.97506833418	6000.24003162831	8034.72352825129	30860.5517374228	21269.2483363959	3553.31995360326	17767.0841909551	2864.48871779206	7037.94616211592	8755.14007482629	21637.4668805044	7419.54482562313	6539.02901080264	6583.12793651122	7554.7259853497	7861.4596261209	11110.4307210944	10775.3848333101	4962.87158759414	9524.85619883025	10601.7649087798	12934.4551962959	32059.8912305743	14197.459754085	6831.60946280249	7945.47654398755	9508.69859505757	9400.27367100122	2879.44243535373	9153.41386771251	6925.59136157776	9516.2225126525	7278.26824692017
4.436_661.8892020	15784.9392355263	476564.511118512	25414.6703663637	372055.111161323	458355.919331665	336119.066665293	355632.660405755	16883.7365328994	15126.322865835	19797.126164471	16038.4077138721	14544.5264051203	16859.1332195885	11862.5334268338	22071.3185285689	18143.5008303919	17487.6158708957	15230.0872463235	15759.0695735665	44389.4830971668	41501.4447619778	13912.6732072248	35121.4261250525	6664.43115433379	16793.7543015445	13681.3404783583	33495.2676847992	15860.8670291038	14772.7789956928	13685.2166851185	14029.5959552007	17320.6809092115	20745.2801884437	22135.3407572515	13502.8953674143	17977.0823700698	20097.4921147397	25517.0367672174	54714.5146559741	31119.630863984	14215.9982165469	19017.8757253294	18556.3576754067	20793.5279007074	6811.32710600466	21078.7492650809	17136.4518689755	18419.8587731428	13705.9452127565
4.437_669.8727988	8170.14867794473	549177.347051369	14355.2537230919	545764.45764259	506305.231050167	585402.025331012	628030.701699843	13744.6772180142	15544.7474725216	11461.8648177806	7499.89882244525	11107.6068038539	18796.4657155589	12200.230695334	17089.5096042436	13679.9361065462	16953.371027134	13695.092446091	12143.3863477654	23312.0675420307	36725.8928001029	14388.0992353019	17823.2609868944	12817.5438531094	15313.5414629877	15638.9572326863	20004.5793701467	13048.0529705296	13117.5982773177	12687.9584287335	13412.383267636	11930.465429972	17461.1426372257	15901.5318423022	13137.4240204911	17305.188694236	17138.639473816598	15383.3627083405	38857.2310106627	17996.1493304166	14329.764219232	16009.9368688065	16632.5083321574	16085.9971891466	20311.8620561617	17974.5472633188	9382.58828234843	14269.7623976161	11979.8821737098
4.438_641.8557999	686801.037419191	3093189.71178988	995296.46720708	3115015.54040859	2848708.48510257	2692563.43704629	2793938.54357137	5463641.70268675	484423.346288383	399923.581954623	456219.953877948	569610.704486567	310872.23819296	455926.515340307	597976.197676889	599224.665845105	654963.75471528	503388.439093599	1301360.1378879	561412.551152414	327060.336058223	385065.191440359	638775.257525872	375946.103482392	432274.292802992	345293.455917539	507842.150955644	424344.176879948	381601.892953274	667394.360793851	534786.141560603	435083.009692298	274337.421528601	339331.954820788	508427.814075296	322728.233541049	515049.550329397	425130.030497006	560884.279678215	481278.221903518	593417.817435858	523305.760539773	496426.090217122	916112.71279171	358502.098246977	560861.673745174	491422.465827198	408174.928739226	432250.608330386
4.438_641.9680647	39378.0981848392	978303.450920461	28503.7562002808	1106848.51651976	699248.895936467	590749.446584608	794575.033279108	45426.4642811088	36950.9077303599	30526.8913175088	29778.6375276638	37422.5855299522	35810.4272212841	36754.5098115612	34392.175831881	30751.7070758753	35987.4290028829	26081.0864600098	27038.357620597	31791.1247256641	30263.8422755052	27698.1709679069	48708.3561149282	34019.3048776506	33875.1839884014	31635.9627679449	32392.1959264036	45952.2562285847	30174.2897862187	30973.8028225597	28631.9594058231	26690.0855362931	30509.8296078722	27152.278957322502	24894.8158961956	27221.4136256391	30944.0121976561	33326.399333647	68628.1002599779	32651.6164475392	28863.1259886733	29058.2383190536	34141.3720664756	33020.1560971628	36059.7950457098	38758.7884404735	32017.3254432466	28785.675289109	32281.8695431211
4.438_643.9180498	11140.6192622908	924007.01020104694	18327.1833906417	862940.509335135	872166.942982665	674231.742889507	804784.232650644	12194.3702370527	13591.2560573202	13647.6330871211	11266.1657430706	10557.4322701467	16780.078409244	10727.8601564879	16129.4022853954	12391.2465534007	18207.2348658364	11733.6240386648	11043.0341201631	28333.8849326651	33089.3780650519	11912.6809889108	24529.6106943041	13035.6798780985	12827.209821223	7454.74118070149	19794.9228747819	12114.9726196321	12021.4045129781	11251.0324412212	10609.1397042182	11025.8216568404	17201.6186153396	13096.3913606475	11006.5965964319	15269.1873710115	17117.3884616102	14419.1777020583	31468.8504180785	18277.8834177666	12018.126635317	15322.0561356243	14292.2263484348	14869.4769732989	15876.1934542211	16160.2043487544	12174.8879263432	13145.7826269854	9538.94586349324
4.440_501.6509476	391794.982467865	2825337.76630464	268403.966272163	2807593.12927881	2472899.95081344	2592793.36412744	4283571.05045171	349336.725685236	387970.70330973	348615.400576722	306327.360326789	481662.417304613	506633.413029236	288061.48690882	463924.149636165	267788.848656111	359381.351072596	366814.89897034	389151.60288775	361940.755808089	391935.702558639	396596.920081596	619670.253375471	294711.542038013	285485.688333899	290213.924187175	319335.171877154	415506.458087926	303512.624335775	336396.344640151	333487.036596565	368990.710424592	224764.722807788	325966.648707776	322669.558521123	288421.819821253	244260.856839129	304248.706630073	409942.656534287	303295.828789733	683409.93984137	224103.963136303	208060.764803023	742404.605882817	232667.053309006	284605.577121536	378210.861473139	289147.040102804	283828.489421886
4.441_501.9851139	147206.41524382	2293339.21134555	333934.630720305	2631233.40757738	1770045.21833248	2149268.60317691	1829809.58527141	151342.778979231	150582.078110983	222994.829380402	182831.172507686	214310.956784437	162737.285910425	256445.416538912	131760.628077753	152765.935785265	211796.515210786	126964.505961908	208000.836177646	211967.035277827	158625.719532895	145177.747652474	156829.625524593	166112.634410213	135241.042911937	193562.44759553	223306.230530838	165683.946760122	96107.9975696532	131037.00659238	135072.16404226	179318.068218759	116555.592111873	219279.338281991	170477.476388626	133180.849064959	165996.286789704	249953.018032231	311849.094148897	193169.674645446	164333.567709523	111587.721703544	145957.87988987	129552.537220518	205541.026853665	198066.810329415	214193.124099953	127696.706883594	154375.612778205
4.442_455.8038190	523671.757795609	3966672.15246822	1119575.94466834	3393128.86224939	3281323.10116039	3009307.54667336	3599970.72157194	579601.114098673	619102.67519728	417153.154235429	461871.726231584	567042.886946477	270026.594543918	556733.377002994	512321.731378071	1371304.63291567	1199075.91209696	1147323.12559951	1133282.08364265	697758.114830375	1581006.96947153	412679.957497413	529831.654395636	1737260.2747348	600904.530852505	441996.374896692	585209.559892849	915051.643683896	511091.496718448	627306.256203065	465264.778	1252586.91843518	456434.721086822	657621.817796462	664981.604212514	431492.995944445	554920.02203177	568579.876177854	711894.568056622	717629.135092254	666055.487867304	589456.01341349	576661.057659783	389544.092251936	680943.734402648	446209.975920522	607091.975529981	487577.351242545	1849777.21104155
4.447_634.8731807	264995.424054735	622998.993031722	271458.90951716	152924.23833548	548425.513121979	2134977.8140829	684317.524442959	266730.083732272	898717.29258841	428974.67421626	413025.838229597	343940.088584739	406150.138537489	335561.74997784	318974.463864375	356685.280993699	411700.458453899	314396.074300741	313121.752425868	228538.594651917	334131.968911272	291919.985422237	410448.607682099	293200.587525661	426875.619213965	357576.342737336	375509.33968472	267999.434919802	327151.455830528	308832.011066382	416813.306329571	294659.678080858	373751.530446087	222908.552344798	357123.793090815	338009.873127612	174544.575109389	274973.302415189	304155.061823467	253775.006147373	246375.553863806	351127.751957025	501312.795747671	357721.877251572	334230.647049254	348365.899590019	334402.978579402	375833.145919273	319207.277209223
4.450_682.7970843	155088.216494548	860399.30710421	88245.2794588416	861629.509580339	831711.825081097	740220.420437032	763741.006069952	123232.215225974	118352.75188079	176777.744862706	219469.019732053	185684.941811706	169904.440517625	197477.734462095	126835.792949117	176670.384842761	128489.284486159	142529.811010201	137301.07944897	168388.088090593	103910.061913873	224150.021435726	133329.45004431	121601.0765	108437.147427989	149104.924985802	147973.514895343	147284.981512466	1908239.36422803	139473.42087736	160378.870601783	135065.433673364	129311.466682229	126871.270851066	114532.352240298	138969.335993163	136181.065530497	157143.615650512	186952.089204308	92116.2773846042	171525.041998284	154640.909762624	182973.098454531	187098.784799947	77171.930117053	142430.921681557	124482.221914572	166050.504722614	137119.000066162
4.450_716.9514932	27204.1702292895	493826.216320504	36153.6294160903	449684.431970573	421013.60749343	338218.396848154	529018.393598292	39859.6977279342	34446.8582756419	32472.7381218376	67389.2124713358	27199.4687564268	35809.26161	23100.6895182812	38978.1521313274	32374.1796217429	38475.4905374199	27937.6466154157	36974.6628016526	98695.2843437598	91579.2896196745	30234.2691312726	94963.7901931647	34709.5335633019	46014.0047966588	36275.8196317743	81663.272953202	6393524.73204591	26186.9130876371	36333.5101533339	27101.5784616334	29755.7255050627	39224.2462254997	28493.7999433062	20088.3957068527	37314.7125152562	46094.7891475754	62924.6030474052	82727.181745136	41680.7446357607	35867.3421160165	41355.56181	43570.1598015404	64094.0618004029	50970.2359823556	47670.4906776864	29826.8739262696	34613.2491449899	33807.3299822205
4.450_717.9538671	74535.6114908234	420157.16449094	56108.4863741404	255126.42588672	400770.142626819	219060.217935972	252442.455971843	66076.6899125245	66815.7380391925	57760.7740532057	68140.9349489789	64742.9944698898	75523.0092221359	104845.394504926	73428.4526548926	60395.6308705838	65173.637223333	64571.4726615899	63181.9829414997	63893.4909726096	57828.5711667162	62025.0391301326	68820.4037469771	64682.6460811199	63303.718924279	63254.9612474114	67395.6108624272	78438.6715329229	48717.0460440028	58840.4470028062	58776.374920041	57070.0470697704	66824.8263501398	62052.2295635439	60854.4202607783	53827.7216176856	72277.3292163745	67302.3395198623	70306.2627792046	53008.5356555536	66875.2448922213	54374.7874556972	62755.920476869	84573.6257433199	73469.8909806082	61411.3359982035	50546.8051158305	56786.5591248218	54031.2771088222
4.451_465.9687419	6652.96260506899	1157253.47785128	15173.3781868887	1093931.73342002	1037641.19610151	938291.639885078	1073061.16687198	5678.12204902702	2676.38984490312	7841.41451691804	5517.50985551407	5370.52170530748	5132.58780008129	5962.43931266054	7278.83942910031	7219.63155174617	7587.87537683941	7174.16300289166	6271.77045090769	28563.9616052382	14783.5930463596	5866.94047986634	15910.8141342139	4797.41632371461	7431.07419337162	6443.84569875106	22462.9050638019	6085.55348811381	5933.32323202623	4831.60361963087	4979.12784496041	6446.00435745906	7449.58611330806	9115.35069664475	6086.82152338709	7028.88149397875	8990.8565633611	12460.6510865728	40914.7988231713	16680.1639745441	5461.48550774239	6906.03076808268	7004.82616231545	7084.09682309564	2597.84441997291	8861.68579705844	5865.62951570399	6920.46684539572	6583.51520879201
4.451_711.9430654	116842.234739584	748401.835756956	342832.224409941	790866.718449072	721746.864707174	754699.21738915	693457.725815976	119337.002250871	131600.825864422	141994.970988498	237819.38907437	174633.406235959	87557.9703419695	123616.402476676	162622.29975833	117474.64247506	104916.313495962	162316.005262248	157337.965904498	225928.400850764	99184.1737186745	141249.628608641	288615.73733466	120323.039826028	111687.71010707	146238.410291053	211017.680463668	110748.368164275	90629.5560993125	124042.065745393	139781.240564011	154843.079974769	119310.384655239	213764.57785748	138541.487226516	93930.0581459202	143579.422232591	170295.283957099	147352.860255441	152944.74637437201	108081.885650792	131808.787798434	122931.243051799	169073.440716558	167787.653122642	163445.794468962	168373.747138655	199749.709831307	169992.641352679
4.454_720.9328208	162758.100456529	972360.612348316	239069.674089984	833055.013512619	851458.762630484	871214.996368256	783570.736902415	314466.70535245	53082.6581746622	287922.992611407	1597317.21022184	112681.881385969	4399446.67923422	51362.2236671608	97709.659191976	151133.902785493	96639.8948946547	93922.472577205	135645.677684453	114352.227894655	236438.660309379	105338.874659701	152328.291147138	110707.857176618	133424.573539406	983377.393443788	194316.534882258	105211.468100015	1556756.61208113	2915790.44161074	85189.8592559318	149160.759838941	107585.637053082	127889.903206149	56339.4712039589	101487.251187933	93238.7343765824	139611.140322992	162149.161932239	97035.9869164707	99903.375468247	112942.213150967	120827.233094638	150404.88556984	134132.942748202	148327.45484955	116880.12296921	116441.794996438	74754.0590690744
4.455_483.6065437	32439.3685105296	748884.772042439	23717.6270495463	624285.393883038	607556.666392038	834208.489523979	646805.303775552	31046.2656479509	34589.6147145513	30676.2051196261	30725.3129370937	28777.9299102229	27489.9392752127	28078.3455250489	23830.8500687093	20539.0918982867	21938.2814388778	27148.3254915346	33635.6748956316	24506.9528820877	24101.7748990378	34931.7108278568	40608.7563730079	20567.3786861031	38350.3880440643	25675.2087761243	29816.9914381197	37799.3359160196	20950.6392889305	26840.539052666	31839.0871582248	31217.2661220513	23813.1900797259	44452.4359440114	25265.7199473619	19014.9022425641	21071.7142914967	31346.2083437487	34314.519563072	30217.4833427437	25241.9247694293	25365.6297696348	55189.4989752959	27198.8270752043	41365.6517123475	43708.6718627022	38392.9046462717	36345.8048519903	31765.0772910203
4.456_626.7286290	126915.14772173	920469.243715245	55824.3389051103	1100521.85515683	1050658.36842152	344880.166543779	980932.399796308	115859.956115392	100561.055194586	102604.991227412	64264.5178051403	87442.6314677799	71574.4367152013	127608.94498499	113729.969420864	97821.1832679958	101456.821620534	77210.2215320336	105513.021326152	98201.2841683826	72835.5022606659	92646.5751611227	126580.602001305	59348.6032771557	95457.2064767013	92265.7582457664	91460.011799434	85519.6751153943	65825.1259992105	101046.821887375	112549.677522115	108006.937371763	63205.812583472	74600.9646654903	84210.2206607793	52460.632003525	60375.173748689696	89725.1211586441	121192.546766745	87975.9822762875	70627.6429759054	60890.8757092877	90528.8867859275	82505.2127363204	69461.8328305105	85113.9078630363	88696.6453536685	94287.1256792397	106344.907770112
4.458_347.1169928	136867.229478244	359165.623516822	1702597.77600262	436308.097825412	437886.005173222	542476.209427707	245448.79941139	189744.415187072	99072.6900232743	226871.345958561	233611.624852553	683462.975613568	659012.219329735	255736.736082492	245783.346755821	190181.749524562	130483.813057502	305434.690630056	217759.756509544	259050.263399453	353688.008654757	266228.050403769	311531.85483763297	424805.120801086	134785.609489619	309381.273042787	108978.61549254	244408.348022278	272775.914431756	343621.246784191	186380.730896197	82438.0762825767	125449.069207409	208363.514636977	107648.583425404	50791.4159337574	163398.765679213	195932.419288836	202176.843825544	188490.847737521	480615.06148438	94524.0744804725	76198.0629597581	424011.297396927	27788.3554581276	77929.6679208564	139801.478940253	202563.171155595	177581.035243476
4.461_124.1121692	4881795.61811335	14998017.7720358	1556626.20625658	14519229.2095546	13487738.6051571	9315401.34476652	13326837.5429076	4148069.64370369	3461246.97524553	6050758.54638119	6623158.07551029	3732127.81565272	3978001.54324033	3697322.31523408	4044766.66471905	4425269.38600028	3863434.79512372	3277546.57326679	3383818.27693676	1305547.05947448	5003855.75981852	4753031.37205394	2996895.354	4755169.46079564	4272284.13023046	3854246.94959713	4490152.2150012	3576459.39448311	5069403.21449502	4959106.94129853	3006104.86758498	4600897.49609648	3836357.29121262	3797501.48110023	3385054.30537116	3198284.10216596	5833138.38692153	1072709.23943648	540920.856966248	2823017.49549073	2958018.67792145	4817406.40212372	5455269.64984983	3456751.17256433	3732577.81184048	4074317.9564445	5529828.61829077	3208249.53981906	3359906.86709478
4.461_459.2959347	8148.0159979834	569806.090395939	9127.62888871777	683456.627100655	623516.50449786	583018.798020946	706997.423027325	6742.06221788788	7321.33536710372	8370.82970894479	8341.41240468247	8127.70281815029	6841.98542393243	8470.57846305046	8909.84257217206	9884.72413129454	10039.4482149031	7984.67971747287	8207.87883891254	9252.89444197717	29773.1920275453	7027.61181574473	9229.54035782983	9678.21213269382	8268.0306486922	6466.37902919407	9570.93631091751	9843.18297808823	8035.54682802137	7225.06221985781	7580.10497596936	8107.07681757683	7786.83233364266	9737.80889306721	6113.44586315035	8557.28396359584	10131.5780947537	8472.98202453815	16863.2235878092	8349.81831133465	5526.00043013472	7339.06754924468	7644.37722762114	8805.08744492126	10880.3843481864	8731.68476416996	8034.69621350719	8686.8323876118	6859.93292693804
4.461_615.9002538	4951.13128206186	976967.467334006	23813.3459243789	906804.302746537	916421.812338584	727674.188281603	969165.659349045	5771.65896547592	6043.40123610775	5052.34311666451	4952.53783812459	4969.25593555887	5214.20611607919	5893.55584757862	4616.14649531426	7187.05416160391	6272.5259191289	5751.36065905692	4581.02547338668	35390.6620042648	13963.1366743805	5869.69605060366	29816.6906369856	2397.37934461341	6711.52443333287	8482.49828579818	32778.9024054884	3878.36113523306	5337.55696120688	4911.39471841106	5456.15187616474	4915.69242537968	7037.31035220833	19855.3462090829	7647.09481636706	7249.86306353997	7039.53611764935	15317.3164180051	43171.7466474889	26184.7301428501	3350.99138681909	6074.20832266881	7450.88497674575	5640.39078936367	4452.35322474066	5845.47175064457	4056.6631136667	4960.12970279886	9120.73269779704
4.461_701.7907363	314733.359123128	1614438.19856655	452215.358186075	1415908.0440285	1670123.01089771	1492299.01530415	1821110.0156354	582345.434971894	464239.49100369797	690819.300874256	204201.699266448	440393.582455595	9791769.11536313	2238003.40175539	405748.826110394	459579.62007704	343978.562559506	469746.893045942	471050.035178928	639132.184835365	203767.1158	357192.714763143	235130.423891707	314786.210892228	452905.091622696	695983.09401246	451963.756981147	446303.982819726	19215829.519969	386867.758952919	354968.67477815	259220.956357454	342656.217090749	279117.87047129	1039743.22678098	396924.391244226	636378.67101556	618162.921173522	770731.335823306	293437.448078269	377171.726708955	485499.86931851	625758.56867555	382672.535980645	460518.894706897	628000.88215464	416381.380043192	1105486.60301124	356592.099787621
4.461_736.7352441	438767.931098771	1659496.24655293	513450.463606716	1646140.51989899	1625159.35108972	1251227.84000601	1718477.83463786	666043.0938	578011.297543622	650664.390439602	305828.76737328	486593.25478458003	415188.28326218	442893.135002817	444860.99846902	523128.840063201	347132.158849362	449972.042340063	380317.188756904	585703.933482361	260782.013826696	594515.781401009	379359.504528921	325407.362237139	510593.523943878	635165.547545394	496590.666300936	667977.714838264	9783194.00471763	383645.09479698	420957.326604115	365855.648578565	555968.135239372	448179.532437533	759185.620866908	448945.888521169	649979.660225884	499522.069720722	255266.568780127	454270.91254982	389667.202607874	608868.345871616	834564.854630674	467798.985395564	609735.680321356	830628.098670832	371304.068316528	546393.539640932	454245.540938734
4.464_725.7443636	2681806.47130755	979129.952732979	2382760.92262732	818029.296949644	517567.701851478	379749.297428062	596717.206696156	4439826.67285342	4100978.55793394	4630496.41717926	1389333.55613908	3037199.00499519	660992.946322562	2242764.17487374	2346133.9575663498	3508573.05069208	2886905.61535646	2627973.75439858	2522776.73352246	4778187.44620188	1121854.88533644	2430937.36192269	1245789.17202632	1742974.02276574	2708220.70969157	5044329.80269539	3184895.29824138	3643238.85557866	1881998.49795531	2409072.84295431	2970025.34824125	2336986.82491115	3037898.10621844	2305741.31968081	4413153.2414852	2241610.14931033	5981867.22707369	3702656.27102454	3711457.26041506	2198522.38137151	1324780.22073266	3989608.37845264	4750527.19419455	2718862.2755498	3887286.10960806	4714095.50537383	2629391.04439866	4002604.83173156	2805754.96486871
4.465_717.9240839	152616.349918768	364351.814693221	136377.117279637	628256.214105388	387396.43986156	355552.431305653	500970.372035298	134466.743605163	161085.642491853	148245.679081914	153654.089866037	112815.268935448	129680.687791919	127998.092193617	129231.89826446801	188056.992040076	192708.228574657	201015.352191132	112257.131220274	291794.241089783	238039.678872386	124256.104787284	149470.104316862	209266.826443478	111138.900516192	167653.533423437	146454.225629653	137362.2135	120885.995004729	117364.643353468	190616.567574763	110225.730159901	205820.802154703	152655.189530516	95890.3625209787	144943.909603685	181983.186540813	96501.3915108926	74734.2719873401	105352.264629008	108813.073841297	232375.214300216	166597.93435847	107997.551991247	120973.897724819	164352.745179854	158210.043927917	97165.8186039421	108936.845427725
4.471_324.1551890	319174.921991703	2606107.16918456	295759.97751298803	2663657.98565971	2504362.23937109	1735990.68496669	2234950.80317669	463959.309406218	507011.173559989	653133.832402352	252868.11073674	331530.63316337	7670915.79438869	427866.629864354	456355.336606031	266988.101558138	406240.697126377	308434.184723949	256615.310338153	674140.005846403	125324.357668986	252299.651687198	88258.6065534982	221908.925287185	363936.606141756	682352.902161982	576782.78259996	490812.947132515	8643669.4770116	239317.184053063	304716.89862877	322813.360089757	331120.231663805	266665.025609807	814371.571662464	324590.746985178	482697.943899595	749748.246433086	714411.707440418	276424.357072228	227265.048558911	260919.52524915	500686.077820482	364796.051287557	576879.343685579	611229.397150772	354547.740472582	823441.554977973	337928.243125653
4.471_698.7861422	47837694.6793305	5871322.07835653	862395.648148946	16768188.2611314	16481844.0831317	9540137.65857398	6818573.10990588	56625352.0037108	58518589.3401694	78142644.301228	23375215.7872815	39661418.7357729	11052592.1856046	36499297.9567034	40186232.6019595	46053491.3721906	44276917.4910859	42706069.3918265	36815502.8272217	78904460.030968	21463831.9870689	46674170.3255719	19997689.661573	23688773.2663878	43171998.1189604	72386845.8025434	61854098.3651991	52223293.2855131	27592615.2009898	34637773.7272521	39306457.562651	35043444.3238561	47996107.6089224	32416044.6622652	76454720.5103811	39441051.0970788	72505854.4264152	68100806.4001283	64225291.3591793	32573329.0564212	17374384.9291114	59947678.4517994	57333682.2844829	48230856.6172715	62250811.9171129	70062352.4079313	45074145.4218632	71809578.6497514	43463339.6567699
4.471_700.9518970	42830.0360930516	275942.356305921	55287.8067308964	245770.443484598	223549.876970021	227275.543956929	232359.438629456	45396.1727357552	20885.5135092746	32922.695340828	37877.3241704321	34441.1080098976	50101.9866424442	48785.7149726892	46485.4728357491	35329.2846276537	45546.5534732156	29446.7667056302	35976.8743293217	54406.0621843549	99188.3328507868	40612.111166148	50878.7005348682	35430.6048982217	38120.5990143356	30321.933928015	51639.3772659098	28919.5600442194	30329.4401231887	32135.3006981151	27123.2511276723	32043.876506065	34944.6291619771	38099.1174195193	26681.8728451592	43811.3316659905	38592.8555234753	38563.1444353866	51291.3192805409	38397.8036677463	35088.7480266686	31903.6199878346	38580.0283883636	43489.2504600983	40828.8739162466	38180.4452827793	31604.4363704139	32274.7718778913	35664.1463862592
4.471_717.7600809	3215460.26548451	1182197.82762059	2181446.64828267	746132.820105878	454503.452730868	1119126.32433823	908515.747945993	4286167.80674068	4519029.73776517	4708897.29578382	1986359.24820355	2787778.28781222	706537.942615045	3014345.92304763	3232073.28387928	3377270.59931061	3214359.86917599	3706879.77067341	2640241.50011571	5215435.45521213	1669850.08915778	4061075.25427959	1465619.97637294	1835728.22553178	3086630.43528623	5100184.04937402	5246163.5257203	3637891.62236234	1949884.44713498	2621090.71010232	3495264.48021279	2420825.04801828	4014321.24013624	3089741.40105519	5284907.54788369	2882284.33511492	5640935.59656594	4870172.34647515	4297651.16999368	2586371.72801035	1393726.22156953	4679195.94828504	4462831.65996235	3986609.17558759	5912337.12282909	4701557.1350107	3098144.56802479	5391153.40440702	3138845.18219527
4.471_725.2425332	2957673.17336316	1184720.11048985	3022767.1989459	1480875.89775695	695462.501603413	814290.52180658	921825.060315496	3356065.21922871	3270200.56095188	4369958.28568881	1256303.06370456	2245778.12913164	736858.09637385	2152596.34367106	2515073.45068762	2959715.20636463	3120445.31408287	2764024.5753188	2393781.82844113	4264681.23217351	1399965.90776644	2583491.49262082	1208831.33521449	1610562.68081696	2842698.107	3797356.38887096	3486422.88357825	3227267.01266876	1718444.93606917	2099314.52407697	2312760.10682455	2199487.20941556	3570380.29256991	2118009.66519324	4258347.96367242	2423952.9569189	4647454.93548802	3986498.44417353	3597994.43176432	2016561.13694047	1151607.96726098	4090101.88971185	3730498.85427991	3086737.33397957	3812817.03704536	3827233.41173194	2637499.73903491	4374953.7722736	2584355.00825579
4.471_725.4070432	10956.8004515855	423227.48134575	15758.7829749348	467226.400547687	504405.727181315	487405.404609821	502846.806719941	16488.8318365478	24363.8947271062	15209.9892377953	10575.1915528131	23373.264383493	27583.9995999747	22251.1622746404	25986.7489754405	18123.9830394524	18584.3967609406	17930.194690382	22278.6501095993	25113.5883578687	17022.8747019162	22789.6941190559	25329.2892066579	13672.12802	15625.977245723	21287.9776710357	20778.7094052847	16504.8738325408	15486.9802783941	18608.7849790396	21993.1728530923	15660.0295370379	20562.8481680863	18074.9744017193	19767.9818304819	18647.6264109932	18484.8114551654	23303.2000117059	42681.6477582077	18504.7335011734	18047.96784	18718.3338918832	20617.9975997257	28538.5554137083	24293.9028494226	27576.7952696953	11782.3585524425	23213.3601776021	13316.7676277197
4.472_699.7863504	15478886.1526664	3751744.43671209	327667.071424831	4442054.26445047	4978769.65486535	4243085.85247786	3689087.74727007	16649702.9687572	16897122.5821083	27337061.8116706	9021037.85127847	11511964.5238423	4802944.82838534	12735785.8384771	18456980.6141801	12554388.8946897	15359621.6395502	11588522.8208568	13972832.8940637	24025593.5285676	5668110.00482185	13979952.5380139	5922013.98390116	6646297.36359439	12680482.3932012	19352303.6543903	21729817.4923071	13120338.3605365	9345280.92119327	9909581.34978096	13148174.4851169	10552077.8301223	13289037.8292755	9048374.58659605	23696645.7369797	13597463.6618922	21464350.5902172	19961034.7607789	19584544.2666022	11514102.0836575	5385960.51775329	15678693.8189188	15903425.5699448	14254954.0006172	18778544.2046234	19655197.8141864	13459100.6025764	23161004.6008084	11299983.1502626
4.472_705.9595213	24011.3928795858	605212.162117896	43292.7136669915	574644.551258847	625881.453717988	512208.328448901	586682.34773795	32723.8497032431	22930.163933149	30967.2718046747	30031.0154401197	25283.5890193684	25701.4739405196	27796.2735918456	25048.8696359961	38626.4725322084	20272.9675773534	29979.9972619283	20877.7894379539	70771.9007685913	52834.3976963182	25331.7001048374	60656.3617867353	23137.4915380291	30302.9966818986	27903.5391539582	55232.7851642565	27652.7399582025	16522.3186964639	25341.6053172376	20166.6514996631	28836.7508853006	27415.9490875829	29190.4318837389	18400.7656665875	23378.3230987282	26050.0126676581	42886.3550833469	84794.6614228624	61586.2031271997	17859.2821853919	23370.139188513	20852.1338798296	34214.8748013988	40194.5828929751	39013.6258620985	20738.9403157644	28874.7997184912	35372.166863511
4.476_710.7772712	3361879.02738882	223333.516637275	1112271.02539506	336224.45759917	509463.10808075	404628.320837006	200300.056806172	2811235.56411408	3692829.474	4474155.44646407	2191584.08108149	1771898.54422037	626405.873286034	1417944.16931426	1932176.9985766	3289237.13875723	3406277.09813341	2687360.84464961	2735534.42445705	3669868.64927855	1248084.85905661	3451898.45950678	1262494.85615465	1139050.13417417	2716063.57108006	1903114.74760337	2534743.03208317	3018241.74905958	2047798.91864549	1994418.48068834	2162575.97659281	2049184.37747697	2865773.68309705	1955264.49146378	3722983.63887115	2958310.62222148	3237278.17910982	2192879.96661468	3064851.7442484	2253712.11367098	1438077.6591813	4824396.34202289	2822740.20784267	2095379.22155962	3553383.96470544	3485106.09292299	2904778.21250177	4254483.46986497	2176350.40443478
4.480_699.9524643	639482.035795454	3068203.07317044	333646.265109737	2682246.69167608	2448070.92324769	2033785.38571358	1994316.43284504	505039.119234754	504238.48823857	448325.838993856	419830.506586474	512233.971945881	611679.591285809	465439.806837649	485869.822877901	453702.349951714	515453.227826665	442200.10568197	470910.149015496	457066.481818279	325530.011885486	497372.731257449	560283.548726384	1646151.583	486139.278847374	360172.70963472	321536.278028652	460829.967745069	376713.248448668	543801.160169387	464758.397845296	502385.639140158	294495.488331942	286804.422783293	345427.417145619	349209.466	312847.5949	459695.756070245	486015.197207792	541383.158386479	784878.529287628	330637.734252596	282989.103635894	648757.471835341	343401.550851818	381307.01783209	347350.680976544	442383.793638616	482368.236510099
4.480_751.9723712	1071104.78192271	5392695.22779802	523875.884793989	4688411.18889233	4310304.11418974	4158313.16567762	5151576.42571651	11998930.1208619	764566.145344017	1209893.4220955	804683.803118276	751710.859962231	314671.040197672	940974.089048927	902219.533678339	4120012.2438901	1153480.91726066	952490.923193649	1982070.08669184	1081130.64334396	378416.142350125	718245.441330529	480756.798439008	538503.114801682	1007062.69708439	731621.228081598	686763.126005783	30219601.5325348	784674.497201586	1160448.08195407	618682.062902169	797590.286192987	990256.907085436	649744.483262506	1222902.9271081	2831720.43286295	1157063.04557824	1028076.35330932	1075242.48702272	703820.101368415	552865.951161971	952692.759925851	1085332.30884002	1754693.00013664	723543.009081648	1311116.65439411	879910.529233212	995018.97801219	1047103.05026775
4.481_667.7512667	437872.076353569	2545661.04017919	308307.456647011	2277967.89721109	2380343.91874827	1647468.6488851	832418.828031561	391954.265595411	365776.944141826	437441.129658315	297000.846521088	345242.665818576	613115.39772507	360884.723094619	393907.24302039	315802.838720547	355275.806100531	316069.249503289	382904.401830301	380039.06916509	219279.272367362	396247.250615687	677347.443092471	279362.471539211	328468.199364449	332999.522114457	426362.491056066	273437.045724674	265411.446525335	358652.759291374	372856.422664328	330365.26159798	259046.290980578	283486.985113079	418829.587245993	285547.764151796	293443.149290423	386521.916188084	362547.715007412	313492.037525505	680744.250960773	247996.644848859	279717.315066242	301811.265833655	336972.259030204	372485.016358268	303127.8085	299747.458483383	310442.448078519
4.490_233.1049425	371070.992877771	1601545.40131526	474691.713943062	1551182.85018972	1282078.5621139	1235601.41131546	1677849.67385747	382798.98081137	415417.142495702	391227.110686312	428839.424857598	418316.466279807	402519.193073621	1796423.8353336	68553.1802974894	326976.533505407	380176.074435171	360690.453452371	325379.449083953	228918.542006911	316394.577026926	355496.376703412	387777.036822694	444987.919862385	310828.311394052	970318.237750901	205134.497080527	415198.855043322	17868680.0421149	109077.652228247	397581.067679151	316144.833945254	425254.250701607	243342.012760412	332691.521701743	330890.365799233	393845.319965093	109075.543409009	73970.544731984	159158.607676324	321199.21510092	430203.255207563	273981.40834684	64840.4016390748	551580.824890299	376076.353605333	378448.870101145	186501.584433581	180583.538070412
4.490_496.6533635	17435.8940989794	963408.303750005	16210.0835359156	945952.816052285	894965.730555481	783472.868648824	840453.325328941	13424.2474393106	18310.3064807532	17522.1511845481	15214.8975958554	14972.0298792999	18761.2582582163	13529.7323313356	15993.6938179811	14899.277966542	16986.6605920152	15302.8899981552	18319.0475682491	13382.0788839522	13222.8059929362	16027.7670759221	19416.8310572647	15202.2909912717	16829.9008032442	14867.7540278159	12375.3865413826	16955.8563293349	16517.2636124502	15429.5227609759	15687.5268735177	13774.7597843606	18922.2728642406	13528.7283481046	15171.8770741873	18931.0984582763	17887.709666892	20146.2756410146	33076.3617232087	17144.1250723544	15717.6864324398	18616.7168948097	22796.2801703088	16182.9829527417	17430.6990140165	20818.1941643915	14812.703134441	17602.299206573	15119.1529578642
4.490_502.6574364	12916.3558119055	3401068.89303819	64260.5793329346	3405797.1275094	3238364.23522855	2976957.27111346	3464807.93660216	12620.183461132	17669.8593058732	10753.0894316297	13484.438454777	13492.3639721719	9921.02422997995	27505.9228159133	10970.8271734875	12432.0764886594	11565.3200688877	13471.2723769727	6038.5105720041	94312.1339123649	18487.108591344	8109.37773207208	72174.4453942352	12388.0671040503	15876.1916646393	27118.6657191156	80200.0957920265	13119.9368305116	12926.3680065147	5361.85730554002	3119.19332197341	11094.4351662857	15274.6877585156	39607.3689224869	24310.4707820012	13334.0099366875	8093.5803202393	56296.3898181836	124354.80241985	65260.5553611253	11148.4128366256	13303.9925311089	5870.99552900228	4630.23265136771	12996.4472422176	13639.7580252726	12405.2491174544	4951.09302165873	32874.4823188271
4.490_503.3256453	8245.41387488699	1161177.61197649	20127.9469527079	1385423.68066477	1061472.95785485	993540.02885534	1161854.83152253	7566.50169693203	6544.38945672034	8417.1531938953	6501.5992550495	6659.84598186319	7892.49471751581	6189.53030941299	2650.83052337533	9273.69243194125	8289.90253441623	9490.25190477812	6861.69724473559	24683.8528519751	18177.7936878345	6011.21190406393	23265.3299181087	9150.13486595109	10206.7588996556	7101.03387985489	20717.6863204452	9371.41379323853	6783.21302373257	7070.63187445019	7422.03051800193	8313.00411264906	10990.9206834978	16412.6798237055	4863.81794961815	9355.96709038405	10247.5700147823	13808.8506954304	40925.632204264	7595.96474767717	6815.92747154967	2542.56462583081	7477.56818511576	8602.77333799367	12657.5467840355	12180.8481261383	5853.79835110301	8400.7835502797	9118.70109195199
4.490_515.6409803	370945.606265906	1354787.18753224	291618.583887273	1539483.78567656	1480740.52411165	1327169.73651641	1510042.23096936	319002.676103943	256624.689823681	227267.681990203	227618.948437059	308501.560103216	188878.209646142	311764.709285254	269858.163033079	229723.965360788	272819.372820327	254343.814201802	320283.118848741	365458.297668842	269873.172977521	269918.564771237	254778.929092848	164008.771991962	255359.178171225	265267.534319019	238528.791255349	319511.61606825	274860.085071018	276173.750047657	249841.707534878	340092.598329932	184480.842972016	305356.255144914	337848.426858587	269240.064908988	216607.780687276	362713.153286348	367926.790896141	290765.626259536	411670.374518384	244728.923543267	240806.155751721	245605.928374283	318658.768551692	290315.949157074	276223.737100822	282185.619715745	388058.616377442
[truncated: 911 more rows]
[truncated: 1 more columns]
